# Supplementary material for: Polymorphism of bis­(1,3-benzo­thia­zol-2-yl) tri­thio­carbonate
Source: Acta Crystallogr E Crystallogr Commun. 2020 Jun 23;76(Pt 7):1126–30. doi: 10.1107/S2056989020008105 (PMC7336794; doi:10.1107/S2056989020008105)
Supplement: Supplementary file 1 [file e-76-01126-sup1.cif]

##############################################################################
#                                                                            #
# This CIF contains the data in a paper accepted for publication in          #
# Acta Crystallographica Section E. It conforms to the requirements of       #
# Notes for Authors for Acta Crystallographica Section E, and has been       #
# peer reviewed under the auspices of the IUCr Commission on Journals.       #
#                                                                            #
# Full details of the Crystallographic Information File format               #
# are given in the paper "The Crystallographic Information File (CIF):       #
# a New Standard Archive File for Crystallography" by S. R. Hall, F. H.      #
# Allen and I. D. Brown [Acta Cryst. (1991), A47, 655-685].                  #
#                                                                            #
# The current version of the core CIF dictionary is obtainable from          #
# ftp://ftp.iucr.org/pub/cif_core.dic.                                       #
#                                                                            #
# Software is freely available for graphical display of the structure(s)     #
# in this CIF. For information consult the CIF software page                 #
# http://www.iucr.org/resources/cif/software.                                #
#                                                                            #
# This file may be used for bona fide research purposes within the           #
# scientific community so long as proper attribution is given to the journal # 
# article from which it was obtained.                                        #
#                                                                            #
##############################################################################
data_global
_audit_creation_method
;
Olex2 1.3-alpha
(compiled 2019.07.31 svn.r3643 for OlexSys, GUI svn.r5859)
;
_journal_date_recd_electronic     2020-06-11
_journal_date_accepted     2020-06-17
_journal_name_full     'Acta Crystallographica, Section E'
_journal_year     2020
_journal_volume     76
_journal_issue      7
_journal_page_first     1126
_journal_page_last     1130
_journal_paper_category     GO
_journal_paper_doi     10.1107/S2056989020008105
_journal_coeditor_code     HB7924
_publ_contact_author_name     'Christopher Golz'
_publ_contact_author_address
;
Georg-August-Universit\"at G\"ottingen
Institut f\"ur Organische und Biomolekulare Chemie
Tammannstra\&se 2
D-37077 G\"ottingen
;
_publ_contact_author_email     'cgolz@gwdg.de'
_publ_contact_author_fax     ?
_publ_contact_author_phone     ?
_publ_section_title
;
Polymorphism of bis(1,3-benzothiazol-2-yl) trithiocarbonate
;
loop_
    _publ_author_name
    _publ_author_footnote
    _publ_author_address
    'Kafuta, Kevin' .
;
Georg-August-Universit\"at G\"ottingen
Institut f\"ur Organische und Biomolekulare Chemie
Tammannstra\&se 2
D-37077 G\"ottingen
Germany
;
    'Golz, Christopher' .
;
Georg-August-Universit\"at G\"ottingen
Institut f\"ur Organische und Biomolekulare Chemie
Tammannstra\&se 2
D-37077 G\"ottingen
Germany
;
    'Alcarazo, Manuel' .
;
Georg-August-Universit\"at G\"ottingen
Institut f\"ur Organische und Biomolekulare Chemie
Tammannstra\&se 2
D-37077 G\"ottingen
Germany
;
_publ_section_synopsis
;
Bis(benzothiazol-2-yl)trithiocarbonate, C~15~H~8~N~2~S~5~, crystallizes in two
visually distinguishable polymorphs, each containing a different conformer of
the title compound and featuring different kinds of intra- and intermolecular
S...S, S...N and \p--\p interactions.
;
data_sa
_audit_creation_method
;
Olex2 1.3-alpha
(compiled 2019.07.31 svn.r3643 for OlexSys, GUI svn.r5859)
;
_chemical_name_systematic     ?
_chemical_name_common     ?
_chemical_formula_moiety     'C15 H8 N2 S5'
_chemical_formula_sum     'C15 H8 N2 S5'
_chemical_formula_weight     376.53
_chemical_melting_point     ?
_space_group_crystal_system     triclinic
_space_group_name_H-M_alt     'P -1'
_space_group_name_Hall     '-P 1'
loop_
    _space_group_symop_operation_xyz
    'x, y, z'
    '-x, -y, -z'
_cell_length_a     6.4976(5)
_cell_length_b     9.5593(12)
_cell_length_c     13.1962(11)
_cell_angle_alpha     80.576(5)
_cell_angle_beta     82.312(3)
_cell_angle_gamma     86.288(5)
_cell_volume     800.55(14)
_cell_formula_units_Z     2
_cell_measurement_reflns_used     1193
_cell_measurement_theta_min     3.15
_cell_measurement_theta_max     27.47
_cell_measurement_temperature     298.65
_exptl_crystal_description     block
_exptl_crystal_colour     yellow
_exptl_crystal_size_max     0.442
_exptl_crystal_size_mid     0.35
_exptl_crystal_size_min     0.28
_exptl_crystal_density_diffrn     1.562
_exptl_crystal_density_meas     ?
_exptl_crystal_density_method     ?
_exptl_crystal_F_000     384
_exptl_absorpt_coefficient_mu     0.719
_exptl_absorpt_correction_type     multi-scan
_exptl_absorpt_process_details
;
(<i>TWINABS</i>; Bruker, 2012)
;
_exptl_absorpt_correction_T_min     0.256010
_exptl_absorpt_correction_T_max     0.371795
_diffrn_ambient_temperature     298.65
_diffrn_source     ?
_diffrn_radiation_type     MoK\a
_diffrn_radiation_wavelength     0.71073
_diffrn_measurement_device_type     'Bruker D8 Venture Dual Source'
_diffrn_measurement_method     '\f and \w scans'
_diffrn_detector_area_resol_mean     8.33
_diffrn_reflns_number     4846
_diffrn_reflns_av_R_equivalents     ?
_diffrn_reflns_av_unetI/netI     0.0229
_diffrn_reflns_theta_min     2.869
_diffrn_reflns_theta_max     30.512
_diffrn_reflns_theta_full     25.242
_diffrn_measured_fraction_theta_max     0.991
_diffrn_measured_fraction_theta_full     0.987
_diffrn_reflns_limit_h_min     -9
_diffrn_reflns_limit_h_max     9
_diffrn_reflns_limit_k_min     -13
_diffrn_reflns_limit_k_max     13
_diffrn_reflns_limit_l_min     0
_diffrn_reflns_limit_l_max     18
_diffrn_standards_number     0
_refine_special_details
;
 Refined as a 2-component twin.
;
_reflns_number_total     4846
_reflns_number_gt     4296
_reflns_threshold_expression     'I > 2\s(I)'
_refine_ls_structure_factor_coef     Fsqd
_refine_ls_matrix_type     full
_refine_ls_R_factor_all     0.0412
_refine_ls_R_factor_gt     0.0358
_refine_ls_wR_factor_gt     0.0950
_refine_ls_wR_factor_ref     0.0994
_refine_ls_goodness_of_fit_ref     1.034
_refine_ls_restrained_S_all     1.034
_refine_ls_number_reflns     4846
_refine_ls_number_parameters     200
_refine_ls_number_restraints     0
_refine_ls_hydrogen_treatment     constr
_refine_ls_weighting_scheme     calc
_refine_ls_weighting_details
              'w=1/[\s^2^(Fo^2^)+(0.0452P)^2^+0.2258P] where P=(Fo^2^+2Fc^2^)/3'
_atom_sites_solution_hydrogens     geom
_atom_sites_solution_primary     dual
_atom_sites_solution_secondary     ?
_refine_ls_shift/su_max     0.000
_refine_ls_shift/su_mean     0.000
_refine_diff_density_max     0.447
_refine_diff_density_min     -0.426
_refine_ls_extinction_method     none
_refine_ls_extinction_coef     .
loop_
    _atom_type_symbol
    _atom_type_description
    _atom_type_scat_dispersion_real
    _atom_type_scat_dispersion_imag
    _atom_type_scat_source
    'C' 'C' 0.0033 0.0016
                         'International Tables Vol C Tables 4.2.6.8 and 6.1.1.4'
    'H' 'H' 0.0000 0.0000
                         'International Tables Vol C Tables 4.2.6.8 and 6.1.1.4'
    'N' 'N' 0.0061 0.0033
                         'International Tables Vol C Tables 4.2.6.8 and 6.1.1.4'
    'S' 'S' 0.1246 0.1234
                         'International Tables Vol C Tables 4.2.6.8 and 6.1.1.4'
_computing_data_collection
;
APEX3 (Bruker, 2016)
;
_computing_cell_refinement
;
SAINT (Bruker, 2016)
;
_computing_data_reduction
;
SAINT (Bruker, 2016)
;
_computing_structure_solution
;
ShelXT (Sheldrick, 2015a)
;
_computing_structure_refinement
;
SHELXL (Sheldrick, 2015b)
;
_computing_molecular_graphics
;
<i>OLEX2</i> (Dolomanov <i>et al.</i>,  2009)
;
_computing_publication_material
;
<i>OLEX2</i> (Dolomanov <i>et al.</i>,  2009)
;
loop_
    _atom_site_type_symbol
    _atom_site_label
    _atom_site_fract_x
    _atom_site_fract_y
    _atom_site_fract_z
    _atom_site_U_iso_or_equiv
    _atom_site_adp_type
    _atom_site_calc_flag
    _atom_site_occupancy
    _atom_site_disorder_assembly
    _atom_site_disorder_group
    S S1 0.28033(7) 0.51733(5) 0.34242(3) 0.05338(11) Uani d 1 . .
    S S2 0.69953(8) 0.63001(5) 0.25025(3) 0.05403(12) Uani d 1 . .
    S S3 0.61181(7) 0.42429(4) 0.11132(3) 0.05159(11) Uani d 1 . .
    S S4 0.85868(7) 0.66560(5) 0.02663(3) 0.05264(11) Uani d 1 . .
    S S5 1.22828(7) 0.78128(5) 0.09888(4) 0.05328(11) Uani d 1 . .
    N N1 0.6295(2) 0.39444(15) 0.39055(10) 0.0471(3) Uani d 1 . .
    N N2 0.8599(2) 0.90383(14) 0.11309(11) 0.0448(3) Uani d 1 . .
    C C1 0.2690(2) 0.36628(18) 0.43444(11) 0.0437(3) Uani d 1 . .
    C C2 0.4716(2) 0.31514(17) 0.45002(11) 0.0433(3) Uani d 1 . .
    C C3 0.5015(3) 0.1931(2) 0.52121(15) 0.0561(4) Uani d 1 . .
    H H3 0.634842 0.158220 0.532571 0.067 Uiso calc 1 . .
    C C4 0.3300(3) 0.1255(2) 0.57426(15) 0.0611(4) Uani d 1 . .
    H H4 0.348063 0.043560 0.621611 0.073 Uiso calc 1 . .
    C C5 0.1300(3) 0.1771(2) 0.55856(14) 0.0617(5) Uani d 1 . .
    H H5 0.016856 0.129419 0.596057 0.074 Uiso calc 1 . .
    C C6 0.0959(3) 0.2970(2) 0.48879(14) 0.0560(4) Uani d 1 . .
    H H6 -0.038178 0.330852 0.478180 0.067 Uiso calc 1 . .
    C C7 0.5497(2) 0.49964(18) 0.33205(12) 0.0453(3) Uani d 1 . .
    C C8 0.7176(2) 0.56406(15) 0.13211(11) 0.0400(3) Uani d 1 . .
    C C9 0.9663(2) 0.79599(16) 0.08213(12) 0.0441(3) Uani d 1 . .
    C C10 1.1930(2) 0.93342(17) 0.15548(12) 0.0452(3) Uani d 1 . .
    C C11 0.9856(2) 0.98336(15) 0.15608(11) 0.0400(3) Uani d 1 . .
    C C12 0.9199(3) 1.10581(17) 0.19921(13) 0.0492(3) Uani d 1 . .
    H H12 0.782958 1.140853 0.199684 0.059 Uiso calc 1 . .
    C C13 1.0611(3) 1.17301(19) 0.24069(15) 0.0579(4) Uani d 1 . .
    H H13 1.018665 1.253812 0.270076 0.070 Uiso calc 1 . .
    C C14 1.2667(3) 1.1223(2) 0.23954(17) 0.0642(5) Uani d 1 . .
    H H14 1.359240 1.169973 0.268185 0.077 Uiso calc 1 . .
    C C15 1.3362(3) 1.0030(2) 0.19685(17) 0.0623(5) Uani d 1 . .
    H H15 1.474206 0.969922 0.195698 0.075 Uiso calc 1 . .
loop_
    _atom_site_aniso_label
    _atom_site_aniso_U_11
    _atom_site_aniso_U_22
    _atom_site_aniso_U_33
    _atom_site_aniso_U_12
    _atom_site_aniso_U_13
    _atom_site_aniso_U_23
    S1 0.0471(2) 0.0600(3) 0.0492(2) 0.00577(17) -0.00451(16) -0.00160(17)
    S2 0.0664(3) 0.0563(2) 0.04205(19) -0.02084(19) -0.00072(17) -0.01342(17)
    S3 0.0573(2) 0.0457(2) 0.0549(2) -0.00929(17) -0.00458(17) -0.01626(17)
    S4 0.0636(3) 0.0529(2) 0.04214(19) -0.01454(18) 0.00143(17) -0.01137(16)
    S5 0.0464(2) 0.0507(2) 0.0647(3) 0.00660(16) -0.00631(18) -0.01861(19)
    N1 0.0411(6) 0.0555(8) 0.0454(7) -0.0049(5) -0.0061(5) -0.0085(6)
    N2 0.0414(6) 0.0412(6) 0.0500(7) -0.0037(5) -0.0032(5) -0.0031(5)
    C1 0.0414(7) 0.0533(8) 0.0368(6) -0.0001(6) -0.0034(5) -0.0104(6)
    C2 0.0403(7) 0.0512(8) 0.0398(7) -0.0029(6) -0.0050(5) -0.0107(6)
    C3 0.0498(9) 0.0597(10) 0.0568(9) 0.0001(7) -0.0107(7) -0.0010(8)
    C4 0.0674(11) 0.0609(11) 0.0515(9) -0.0092(9) -0.0069(8) 0.0035(8)
    C5 0.0565(10) 0.0774(13) 0.0486(9) -0.0169(9) 0.0034(7) -0.0048(8)
    C6 0.0412(8) 0.0773(12) 0.0479(8) -0.0053(7) -0.0005(6) -0.0082(8)
    C7 0.0459(7) 0.0518(8) 0.0396(7) -0.0065(6) -0.0033(6) -0.0116(6)
    C8 0.0399(6) 0.0392(7) 0.0414(7) 0.0004(5) -0.0050(5) -0.0086(5)
    C9 0.0461(7) 0.0412(7) 0.0433(7) -0.0057(6) -0.0019(6) -0.0031(6)
    C10 0.0419(7) 0.0450(8) 0.0484(8) -0.0005(6) -0.0028(6) -0.0089(6)
    C11 0.0408(7) 0.0359(6) 0.0400(6) -0.0027(5) 0.0003(5) -0.0003(5)
    C12 0.0485(8) 0.0396(7) 0.0558(9) 0.0005(6) 0.0021(7) -0.0052(6)
    C13 0.0664(11) 0.0457(8) 0.0616(10) -0.0068(8) 0.0019(8) -0.0141(7)
    C14 0.0614(11) 0.0643(11) 0.0728(12) -0.0137(9) -0.0090(9) -0.0236(9)
    C15 0.0449(9) 0.0680(12) 0.0792(13) -0.0016(8) -0.0109(8) -0.0242(10)
_geom_special_details
;
 All esds (except the esd in the dihedral angle between two l.s. planes)
 are estimated using the full covariance matrix.  The cell esds are taken
 into account individually in the estimation of esds in distances, angles
 and torsion angles; correlations between esds in cell parameters are only
 used when they are defined by crystal symmetry.  An approximate (isotropic)
 treatment of cell esds is used for estimating esds involving l.s. planes.
;
loop_
    _geom_bond_atom_site_label_1
    _geom_bond_atom_site_label_2
    _geom_bond_site_symmetry_2
    _geom_bond_distance
    _geom_bond_publ_flag
    S1 C1 . 1.7264(17) ?
    S1 C7 . 1.7368(16) ?
    S2 C7 . 1.7610(16) ?
    S2 C8 . 1.7620(15) ?
    S3 C8 . 1.6194(15) ?
    S4 C8 . 1.7468(15) ?
    S4 C9 . 1.7685(16) ?
    S5 C9 . 1.7395(16) ?
    S5 C10 . 1.7299(16) ?
    N1 C2 . 1.391(2) ?
    N1 C7 . 1.289(2) ?
    N2 C9 . 1.295(2) ?
    N2 C11 . 1.383(2) ?
    C1 C2 . 1.404(2) ?
    C1 C6 . 1.394(2) ?
    C2 C3 . 1.393(2) ?
    C3 H3 . 0.9300 ?
    C3 C4 . 1.374(3) ?
    C4 H4 . 0.9300 ?
    C4 C5 . 1.389(3) ?
    C5 H5 . 0.9300 ?
    C5 C6 . 1.374(3) ?
    C6 H6 . 0.9300 ?
    C10 C11 . 1.400(2) ?
    C10 C15 . 1.393(2) ?
    C11 C12 . 1.402(2) ?
    C12 H12 . 0.9300 ?
    C12 C13 . 1.371(3) ?
    C13 H13 . 0.9300 ?
    C13 C14 . 1.390(3) ?
    C14 H14 . 0.9300 ?
    C14 C15 . 1.378(3) ?
    C15 H15 . 0.9300 ?
loop_
    _geom_angle_atom_site_label_1
    _geom_angle_atom_site_label_2
    _geom_angle_atom_site_label_3
    _geom_angle_site_symmetry_1
    _geom_angle_site_symmetry_3
    _geom_angle
    _geom_angle_publ_flag
    C1 S1 C7 . . 88.65(8) ?
    C7 S2 C8 . . 100.30(7) ?
    C8 S4 C9 . . 103.88(7) ?
    C10 S5 C9 . . 88.70(7) ?
    C7 N1 C2 . . 109.59(13) ?
    C9 N2 C11 . . 109.89(13) ?
    C2 C1 S1 . . 109.38(12) ?
    C6 C1 S1 . . 129.40(13) ?
    C6 C1 C2 . . 121.22(16) ?
    N1 C2 C1 . . 115.14(14) ?
    N1 C2 C3 . . 125.11(15) ?
    C3 C2 C1 . . 119.75(15) ?
    C2 C3 H3 . . 120.7 ?
    C4 C3 C2 . . 118.58(17) ?
    C4 C3 H3 . . 120.7 ?
    C3 C4 H4 . . 119.4 ?
    C3 C4 C5 . . 121.28(18) ?
    C5 C4 H4 . . 119.4 ?
    C4 C5 H5 . . 119.3 ?
    C6 C5 C4 . . 121.36(17) ?
    C6 C5 H5 . . 119.3 ?
    C1 C6 H6 . . 121.1 ?
    C5 C6 C1 . . 117.80(16) ?
    C5 C6 H6 . . 121.1 ?
    S1 C7 S2 . . 119.43(10) ?
    N1 C7 S1 . . 117.24(12) ?
    N1 C7 S2 . . 123.20(12) ?
    S3 C8 S2 . . 126.96(9) ?
    S3 C8 S4 . . 117.64(9) ?
    S4 C8 S2 . . 115.36(8) ?
    S5 C9 S4 . . 119.69(9) ?
    N2 C9 S4 . . 123.63(12) ?
    N2 C9 S5 . . 116.68(12) ?
    C11 C10 S5 . . 109.30(11) ?
    C15 C10 S5 . . 129.31(13) ?
    C15 C10 C11 . . 121.39(15) ?
    N2 C11 C10 . . 115.42(13) ?
    N2 C11 C12 . . 125.09(14) ?
    C10 C11 C12 . . 119.49(15) ?
    C11 C12 H12 . . 120.6 ?
    C13 C12 C11 . . 118.85(16) ?
    C13 C12 H12 . . 120.6 ?
    C12 C13 H13 . . 119.5 ?
    C12 C13 C14 . . 121.06(17) ?
    C14 C13 H13 . . 119.5 ?
    C13 C14 H14 . . 119.3 ?
    C15 C14 C13 . . 121.41(18) ?
    C15 C14 H14 . . 119.3 ?
    C10 C15 H15 . . 121.1 ?
    C14 C15 C10 . . 117.79(17) ?
    C14 C15 H15 . . 121.1 ?
loop_
    _geom_torsion_atom_site_label_1
    _geom_torsion_atom_site_label_2
    _geom_torsion_atom_site_label_3
    _geom_torsion_atom_site_label_4
    _geom_torsion_site_symmetry_1
    _geom_torsion_site_symmetry_2
    _geom_torsion_site_symmetry_3
    _geom_torsion_site_symmetry_4
    _geom_torsion
    _geom_torsion_publ_flag
    S1 C1 C2 N1 . . . . 0.14(17) ?
    S1 C1 C2 C3 . . . . -179.90(13) ?
    S1 C1 C6 C5 . . . . 179.91(14) ?
    S5 C10 C11 N2 . . . . -0.09(16) ?
    S5 C10 C11 C12 . . . . 179.50(12) ?
    S5 C10 C15 C14 . . . . -178.84(16) ?
    N1 C2 C3 C4 . . . . -179.78(17) ?
    N2 C11 C12 C13 . . . . 178.98(15) ?
    C1 S1 C7 S2 . . . . -176.51(10) ?
    C1 S1 C7 N1 . . . . -0.69(13) ?
    C1 C2 C3 C4 . . . . 0.3(3) ?
    C2 N1 C7 S1 . . . . 0.87(17) ?
    C2 N1 C7 S2 . . . . 176.52(11) ?
    C2 C1 C6 C5 . . . . 0.2(3) ?
    C2 C3 C4 C5 . . . . -0.5(3) ?
    C3 C4 C5 C6 . . . . 0.5(3) ?
    C4 C5 C6 C1 . . . . -0.4(3) ?
    C6 C1 C2 N1 . . . . 179.88(15) ?
    C6 C1 C2 C3 . . . . -0.2(2) ?
    C7 S1 C1 C2 . . . . 0.26(12) ?
    C7 S1 C1 C6 . . . . -179.44(17) ?
    C7 S2 C8 S3 . . . . 2.17(13) ?
    C7 S2 C8 S4 . . . . 179.97(9) ?
    C7 N1 C2 C1 . . . . -0.64(19) ?
    C7 N1 C2 C3 . . . . 179.42(16) ?
    C8 S2 C7 S1 . . . . -87.25(10) ?
    C8 S2 C7 N1 . . . . 97.19(14) ?
    C8 S4 C9 S5 . . . . 104.26(10) ?
    C8 S4 C9 N2 . . . . -74.91(15) ?
    C9 S4 C8 S2 . . . . 7.06(11) ?
    C9 S4 C8 S3 . . . . -174.93(9) ?
    C9 S5 C10 C11 . . . . -0.52(12) ?
    C9 S5 C10 C15 . . . . 178.99(19) ?
    C9 N2 C11 C10 . . . . 0.89(18) ?
    C9 N2 C11 C12 . . . . -178.67(15) ?
    C10 S5 C9 S4 . . . . -178.11(10) ?
    C10 S5 C9 N2 . . . . 1.12(13) ?
    C10 C11 C12 C13 . . . . -0.6(2) ?
    C11 N2 C9 S4 . . . . 177.86(11) ?
    C11 N2 C9 S5 . . . . -1.34(17) ?
    C11 C10 C15 C14 . . . . 0.6(3) ?
    C11 C12 C13 C14 . . . . 0.6(3) ?
    C12 C13 C14 C15 . . . . 0.0(3) ?
    C13 C14 C15 C10 . . . . -0.6(3) ?
    C15 C10 C11 N2 . . . . -179.64(16) ?
    C15 C10 C11 C12 . . . . 0.0(2) ?
loop_
    _geom_hbond_atom_site_label_D
    _geom_hbond_atom_site_label_H
    _geom_hbond_atom_site_label_A
    _geom_hbond_site_symmetry_A
    _geom_hbond_distance_DH
    _geom_hbond_distance_HA
    _geom_hbond_distance_DA
    _geom_hbond_angle_DHA
    C6 H6 N1 1_455 0.93 2.58 3.467(2) 161
    C15 H15 N2 1_655 0.93 2.68 3.552(2) 157
_shelx_space_group_comment
;
The symmetry employed for this shelxl refinement is uniquely defined
by the following loop, which should always be used as a source of
symmetry information in preference to the above space-group names.
They are only intended as comments.
;
_shelx_estimated_absorpt_T_min     0.742
_shelx_estimated_absorpt_T_max     0.824
_shelx_hkl_file
;
   1   0   0 2.89189 0.10675   1
   3   0   0 522.276 6.88218   1
   4   0   0 60.3645 1.06926   1
   5   0   0 285.345 4.87593   1
   6   0   0 20.5885 1.17766   1
   7   0   0 51.7908 1.88891   1
   8   0   0 41.7926 1.99271   1
   9   3   2 5.17144 2.18313  -2
   9   0   0 5.17144 2.18313   1
   9   2   2 55.2498 4.12579  -2
  -9   1   0 55.2498 4.12579   1
  -8   1   0 15.5196 1.09489   1
  -7   1   0 13.3639 1.03491   1
   6   1   1 201.769 4.88420  -2
  -6   1   0 201.769 4.88420   1
  -5   1   0 5.21243 0.35753   1
  -4   1   0 771.337 9.15142   1
  -3   1   0 2.94815 0.18135   1
   1   1   0 1430.62 27.2567   1
   2   1   0 1.39225 0.13737   1
   3   2   1 1884.89 53.8638  -2
   3   1   0 1884.89 53.8638   1
   4   1   0 506.125 6.97129   1
   5   1   0 465.552 8.04080   1
   6   1   0 1293.78 23.5017   1
   7   1   0 393.254 7.77418   1
   8   1   0 63.1412 2.97407   1
   9   1   0 21.3431 1.85831   1
  -9   2   0 3.58891 1.16143   1
  -8   2   0 1.21456 0.78195   1
  -7   2   0 57.3789 1.72621   1
  -6   2   0 183.817 3.26023   1
  -5   2   0 120.114 2.07785   1
  -4   2   0 33.1379 0.67590   1
  -3   2   0 5623.77 121.453   1
  -2   2   0 2921.06 43.2832   1
   0   2   0 249.173 3.64333   1
   1   2   0 656.401 8.19178   1
   2   2   0 473.502 5.81701   1
   3   2   0 62.5569 1.07851   1
   5   2   0 58.0490 1.76401   1
   6   2   0 257.879 5.27187   1
   7   2   0 224.010 4.88506   1
   8   2   0 17.7350 1.09148   1
   9   2   0 38.6570 2.30111   1
  -8   3   0 0.89159 0.78995   1
  -7   3   0 5.37372 0.59719   1
  -6   3   0 17.6729 0.92206   1
  -5   3   0 49.9008 1.02614   1
  -4   3   0 350.242 5.79885   1
  -3   3   0 2651.59 31.2392   1
  -2   3   0 471.771 6.01246   1
  -1   3   0 1022.83 12.9675   1
   0   3   0 276.034 4.07530   1
   1   3   0 175.010 2.21838   1
   2   3   0 84.3557 1.18162   1
   3   3   0 2681.46 32.3246   1
   4   3   0 944.385 15.9592   1
   5   3   0 126.739 3.29030   1
   6   3   0 760.871 18.4473   1
   7   3   0 2.36568 0.92758   1
   8   3   0 0.05816 0.58654   1
   9   3   0 0.43063 0.58937   1
  -8   4   0 1.48844 0.78203   1
  -7   4   0 62.6089 2.53063   1
  -6   4   0 31.7059 1.26500   1
  -5   4   0 4.00106 0.39867   1
  -4   4   0 251.430 3.69175   1
  -3   4   0 1.04752 0.19280   1
  -2   4   0 50.8114 0.95410   1
  -1   4   0 2207.84 29.3800   1
   0   4   0 982.829 14.1940   1
   1   4   0 2503.48 31.6033   1
   2   4   0 940.783 12.0136   1
   3   4   0 197.345 2.77071   1
   4   4   0 1758.07 27.3142   1
   5   4   0 345.695 8.83928   1
   6   4   0 8.13805 1.03670   1
   7   4   0 19.5631 1.43762   1
   8   4   0 -0.5185 0.59624   1
  -8   5   0 7.05372 1.06565   1
  -7   5   0 34.7014 1.96130   1
  -6   5   0 6.92633 0.64223   1
  -5   5   0 280.252 5.96789   1
  -4   5   0 47.0101 1.17825   1
  -3   5   0 743.391 11.1933   1
  -2   5   0 2.55822 0.27615   1
  -1   5   0 5622.79 84.7943   1
   0   5   0 367.030 5.72061   1
   1   5   0 2663.90 37.7302   1
   2   5   0 10.5952 0.38480   1
   3   5   0 527.209 8.68426   1
   4   5   0 37.5974 1.19538   1
   5   5   0 160.896 3.92876   1
   6   5   0 28.7870 1.53882   1
   7   5   0 85.1343 3.17171   1
   8   5   0 38.9998 2.17966   1
  -8   6   0 22.2910 1.97507   1
  -7   6   0 77.4564 3.01940   1
  -6   6   0 1.42184 0.54818   1
  -5   6   0 224.423 4.01271   1
  -4   6   0 695.031 11.3524   1
  -4   5   0 13.6402 1.66773  -2
  -3   6   0 13.6402 1.66773   1
  -2   6   0 28.1666 1.09900   1
  -1   6   0 112.783 2.33372   1
   0   6   0 309.888 5.09738   1
   1   6   0 127.692 1.98690   1
   2   6   0 249.465 3.62852   1
   3   6   0 104.411 1.75003   1
   4   6   0 114.009 2.91403   1
   5   6   0 345.137 9.01766   1
   5   8   2 208.317 6.87938  -2
   6   6   0 208.317 6.87938   1
   7   6   0 23.0066 1.42077   1
   8   6   0 47.1562 2.53064   1
  -7   7   0 0.35524 0.80701   1
  -6   7   0 56.6467 2.40787   1
  -6   5   0 15.7940 2.55094  -2
  -5   7   0 15.7940 2.55094   1
  -4   7   0 476.209 9.90879   1
  -4   6   0 1215.42 24.1618  -2
  -3   7   0 1215.42 24.1618   1
  -2   7   0 1295.98 30.6102   1
  -1   7   0 98.7411 2.43531   1
  -1   7   1 601.646 22.9962  -2
   0   7   0 601.646 22.9962   1
   0   7   1 131.530 3.18758  -2
   1   7   0 131.530 3.18758   1
   2   7   0 60.6032 1.42142   1
   2   8   2 238.524 10.1693  -2
   3   7   0 238.524 10.1693   1
   3   8   2 91.8971 3.22835  -2
   4   7   0 91.8971 3.22835   1
   5   7   0 184.262 5.33260   1
   5   9   2 40.8353 4.89814  -2
   6   7   0 40.8353 4.89814   1
   7   7   0 7.12179 0.95384   1
   8   7   0 15.3170 1.55683   1
  -7   8   0 0.29435 0.88698   1
  -7   6   0 13.3031 1.80225  -2
  -6   8   0 13.3031 1.80225   1
  -6   6   0 43.2608 2.32763  -2
  -5   8   0 43.2608 2.32763   1
  -4   8   0 93.6478 2.59147   1
  -3   8   0 7.53218 1.01292   1
  -2   8   0 95.3358 3.11361   1
  -1   8   0 -0.4706 0.38111   1
  -1   8   1 12.9162 4.11805  -2
   0   8   0 12.9162 4.11805   1
   1   8   0 16.7041 0.97895   1
   2   8   0 397.365 8.79747   1
   2   9   2 1178.01 32.5450  -2
   3   8   0 1178.01 32.5450   1
   3   9   2 67.5424 2.92195  -2
   4   8   0 67.5424 2.92195   1
   5   8   0 561.587 18.2833   1
   6   8   0 0.24329 0.63779   1
   6  10   3 14.8209 2.69577  -2
   7   8   0 14.8209 2.69577   1
  -6   9   0 15.3958 1.39822   1
  -6   7   0 7.46815 1.76298  -2
  -5   9   0 7.46815 1.76298   1
  -4   9   0 3.94862 1.07718   1
  -3   9   0 5.77699 0.96597   1
  -2   9   0 157.614 4.67294   1
  -1   9   0 200.359 4.65486   1
   0   9   0 217.382 5.66335   1
   1   9   0 2.11549 0.49514   1
   2   9   0 110.049 3.06292   1
   3   9   0 50.1589 1.88113   1
   4   9   0 27.5595 1.72306   1
   5   9   0 43.8022 2.25575   1
   6   9   0 3.14977 0.83752   1
   7   9   0 1.05670 0.89771   1
  -5  10   0 0.32236 0.91876   1
  -4  10   0 14.5830 1.48682   1
  -3  10   0 1.53959 0.95843   1
  -2  10   0 65.4295 2.93110   1
  -1  10   0 19.6945 1.23674   1
   0  10   0 88.9203 2.18346   1
   1  10   0 12.1938 1.00309   1
   2  10   0 4.81362 0.77824   1
   3  10   0 8.10219 1.10011   1
   4  10   0 15.6792 1.39336   1
   5  10   0 4.11756 0.98446   1
   6  10   0 6.70953 1.11078   1
  -4  11   0 5.46737 1.15006   1
  -3  11   0 56.4868 2.76292   1
  -2  11   0 4.92311 0.99625   1
  -1  11   0 0.02731 0.56945   1
   0  11   0 4.53570 0.64371   1
   1  11   0 53.1085 2.33184   1
   2  11   0 58.0816 2.29992   1
   3  11   0 0.18832 0.65443   1
   4  11   0 -0.3551 1.10855   1
   5  11   0 25.9895 2.00705   1
  -3  12   0 64.1260 3.10760   1
  -2  12   0 15.6430 1.54428   1
  -1  12   0 53.4259 2.28036   1
   0  12   0 4.50874 0.85614   1
   1  12   0 64.3308 2.38862   1
   2  12   0 5.51951 0.97540   1
   3  12   0 1.85734 0.76381   1
   4  12   0 83.3308 3.64324   1
  -2  13   0 5.11180 3.00932   1
  -1  13   0 0.00398 0.77064   1
   0  13   0 11.6761 1.16814   1
  -1  13   2 13.4185 3.13200  -2
   1  13   0 13.4185 3.13200   1
   2  13   0 57.7037 3.48524   1
  -2 -13   1 18.4584 1.62579   1
  -1  13   1 15.3345 2.57695  -2
  -1 -13   1 15.3345 2.57695   1
   0 -13   1 0.83439 0.76757   1
   1 -13   1 2.11749 0.84092   1
  -4 -12   1 1.33352 1.02993   1
  -3 -12   1 6.15385 1.22563   1
  -2 -12   1 27.4380 1.71318   1
  -1 -12   1 0.90631 0.87242   1
   0 -12   1 31.6661 1.73686   1
   1 -12   1 1.48294 0.75532   1
   2 -12   1 0.38700 0.81269   1
   3 -12   1 3.15114 1.12181   1
  -5 -11   1 14.9324 1.54629   1
  -4 -11   1 13.5562 1.44513   1
  -3 -11   1 0.41920 0.74895   1
  -2 -11   1 69.6253 2.52148   1
  -1 -11   1 8.04722 0.96597   1
   0 -11   1 79.6557 2.53676   1
   1 -11   1 20.4632 1.29408   1
   2 -11   1 0.28785 0.90338   1
   3 -11   1 16.5207 1.58586   1
   4 -11   1 2.14172 0.90553   1
  -6 -10   1 0.59819 1.17707   1
  -5 -10   1 2.95611 0.85957   1
  -4 -10   1 2.63645 0.89311   1
  -3 -10   1 0.95997 0.75193   1
  -2 -10   1 402.103 9.05030   1
  -1 -10   1 4.46939 0.63150   1
   0 -10   1 17.6587 1.31026   1
   1 -10   1 112.747 3.16346   1
   2 -10   1 48.1745 1.91416   1
   3 -10   1 161.391 5.53279   1
   4 -10   1 3.45172 0.90952   1
   5 -10   1 7.23615 1.10645   1
  -6  -9   1 10.0756 1.19493   1
  -5  -9   1 9.55023 1.15552   1
  -4  -9   1 5.38377 1.02570   1
  -3  -9   1 607.110 13.0798   1
  -2  -9   1 30.0188 1.50825   1
  -1  -9   1 42.9311 1.39274   1
   0  -9   1 118.295 2.67845   1
   1  -9   1 264.696 5.90209   1
   2  -9   1 18.3816 1.11071   1
   3  -9   1 18.9412 1.46641   1
   4  -9   1 4.94148 1.09217   1
   5  -9   1 8.49418 1.14878   1
   6  -9   1 5.51239 0.98467   1
  -7  -8   1 55.2931 2.56455   1
   5  10   2 4.22834 2.97878  -2
  -6  -8   1 4.22834 2.97878   1
  -5  -8   1 137.033 4.44195   1
   3   9   1 23.2655 4.63979  -2
  -4  -8   1 23.2655 4.63979   1
   2   9   1 41.6932 1.92335  -2
  -3  -8   1 41.6932 1.92335   1
  -2  -8   1 2.40228 0.60245   1
  -1  -8   1 31.6101 1.38762   1
  -1   8   0 30.8602 1.23644  -2
   0  -8   1 30.8602 1.23644   1
   1  -8   1 52.2792 1.68434   1
   2  -8   1 0.60781 0.49154   1
   3  -8   1 124.187 3.89051   1
   4  -8   1 1.48630 0.71604   1
   6  -6   1 33.2217 4.06152  -2
   5  -8   1 33.2217 4.06152   1
   7  -6   1 79.1792 4.41650  -2
   6  -8   1 79.1792 4.41650   1
   7  -8   1 -1.6287 0.79945   1
  -7  -7   1 42.0461 2.24273   1
   5   9   1 48.3265 4.80751  -2
  -6  -7   1 48.3265 4.80751   1
  -5  -7   1 17.5424 1.37732   1
  -4  -7   1 33.2821 2.39707   1
   2   8   1 542.461 15.3395  -2
  -3  -7   1 542.461 15.3395   1
  -2  -7   1 7.48341 0.48990   1
  -1  -7   1 1688.36 33.7298   1
  -1   7   0 140.681 2.93164  -2
   0  -7   1 140.681 2.93164   1
   1  -7   1 2.97532 0.51741   1
   2  -7   1 47.0470 1.52510   1
   4  -6   1 55.8974 1.92555  -2
   3  -7   1 55.8974 1.92555   1
   4  -7   1 10.2364 0.79989   1
   5  -7   1 16.4993 1.03565   1
   6  -7   1 16.6382 1.38726   1
   7  -7   1 3.26026 0.93621   1
  -8  -6   1 11.1352 1.31623   1
  -7  -6   1 19.0855 1.38842   1
   5   8   1 49.9716 3.72672  -2
  -6  -6   1 49.9716 3.72672   1
  -5  -6   1 9.78925 1.02301   1
  -4  -6   1 81.5752 2.70426   1
  -3  -6   1 548.760 9.33887   1
  -2  -6   1 11.4488 0.50760   1
  -1  -6   1 1933.13 27.5188   1
   0  -6   1 2110.65 35.8897   1
   1  -6   1 207.429 4.08041   1
   2  -6   1 260.582 4.97057   1
   3  -6   1 272.699 5.13799   1
   4  -6   1 322.754 5.56740   1
   5  -6   1 76.1484 1.90992   1
   6  -6   1 91.1074 3.11564   1
   7  -6   1 109.527 3.69615   1
   8  -6   1 2.98571 1.53338   1
  -8  -5   1 70.0144 3.47781   1
  -7  -5   1 11.6737 1.73393   1
  -6  -5   1 28.3745 1.09599   1
  -5  -5   1 43.5366 1.31371   1
  -4  -5   1 573.380 10.5693   1
  -3  -5   1 2402.48 38.2476   1
  -2  -5   1 1410.63 17.9706   1
  -1  -5   1 775.381 10.5106   1
   0  -5   1 252.099 3.80675   1
   1  -5   1 329.102 5.38638   1
   2  -5   1 914.648 12.8199   1
   3  -5   1 13.0569 0.52191   1
   4  -5   1 471.427 6.73906   1
   5  -5   1 109.954 2.39663   1
   6  -5   1 172.150 3.51851   1
   7  -5   1 1.48830 0.79683   1
   8  -5   1 49.1053 2.55593   1
  -8  -4   1 0.74540 0.69799   1
  -7  -4   1 -0.0474 0.55473   1
  -6  -4   1 128.741 4.10135   1
  -5  -4   1 49.9789 1.39161   1
  -4  -4   1 4324.48 76.2850   1
  -3  -4   1 78.5762 1.34346   1
  -2  -4   1 2483.36 29.6100   1
  -1  -4   1 1156.77 14.7053   1
   0  -4   1 57.5531 1.03958   1
   1  -4   1 1263.70 17.1505   1
   2  -4   1 42.7593 0.78891   1
   3  -4   1 974.051 11.7620   1
   4  -4   1 1.27322 0.31401   1
   5  -4   1 46.3101 1.18807   1
   6  -4   1 14.6440 0.78713   1
   7  -4   1 68.8912 2.09799   1
   8  -4   1 0.96335 0.78409   1
  -8  -3   1 12.0870 1.07178   1
  -7  -3   1 10.1789 0.95301   1
  -6  -3   1 143.752 3.68003   1
  -5  -3   1 27.3148 1.55542   1
  -4  -3   1 1512.62 27.4889   1
  -3  -3   1 852.441 11.5933   1
  -2  -3   1 50.7193 0.76029   1
  -1  -3   1 3197.65 45.8726   1
   0  -3   1 720.318 9.67154   1
   1  -3   1 2291.45 30.9013   1
   2  -3   1 778.378 9.37484   1
   3  -3   1 2515.61 28.2474   1
   4  -3   1 12.1837 0.61977   1
   5  -3   1 318.397 4.61629   1
   6  -3   1 63.3078 1.50948   1
   7  -3   1 17.8571 1.03303   1
   8  -3   1 22.0612 1.18193   1
  -9  -2   1 8.32910 1.41511   1
  -8  -2   1 5.80315 0.79573   1
  -7  -2   1 55.0068 1.81843   1
  -6  -2   1 95.7587 2.42599   1
  -5  -2   1 1741.35 35.9246   1
  -4  -2   1 229.011 4.19643   1
  -3  -2   1 97.5316 1.91355   1
  -2  -2   1 1498.48 18.9689   1
  -1  -2   1 1028.32 12.2838   1
   0  -2   1 102.650 1.58929   1
   1  -2   1 1189.55 16.0886   1
   2  -2   1 11.1976 0.28092   1
   3  -2   1 2268.77 29.1244   1
   4  -2   1 222.799 3.09298   1
   5  -2   1 138.457 2.35371   1
   6  -2   1 253.050 4.08421   1
   7  -2   1 0.54537 0.43187   1
   8  -2   1 44.6546 1.64950   1
   9  -2   1 0.14627 0.86425   1
  -9  -1   1 13.0015 1.51455   1
  -8  -1   1 102.881 2.93888   1
  -7  -1   1 45.4930 1.63751   1
  -6  -1   1 29.2893 1.27572   1
  -5  -1   1 67.8903 1.77684   1
  -4  -1   1 1.32271 0.30301   1
   3   2   0 10.7766 0.92875  -2
  -3  -1   1 10.7766 0.92875   1
  -2  -1   1 938.690 13.2281   1
   0  -1   1 33.4441 0.55062   1
   3  -1   1 276.099 3.36828   1
   4  -1   1 612.769 7.70639   1
   5  -1   1 89.0877 1.79141   1
   6   1   2 381.228 9.16398  -2
   6  -1   1 381.228 9.16398   1
   7  -1   1 4.61070 0.76724   1
   8  -1   1 103.043 3.35854   1
   9   2   3 1.01276 2.03497  -2
   9  -1   1 1.01276 2.03497   1
   9   3   1 2.23644 2.78289  -2
  -9   0   1 2.23644 2.78289   1
   8   3   1 2.46271 0.93962  -2
  -8   0   1 2.46271 0.93962   1
  -7   0   1 4.54165 0.60436   1
  -6   0   1 3.84050 0.55305   1
  -5   0   1 1757.29 29.8921   1
  -4   0   1 423.478 6.38555   1
   3   1   0 4425.64 158.473  -2
  -3   0   1 4425.64 158.473   1
  -2   0   1 3.70849 0.20790   1
   2   0   1 2055.40 24.8874   1
   3   0   1 1326.18 17.1261   1
   4   1   2 260.982 10.2195  -2
   4   0   1 260.982 10.2195   1
   5   0   1 115.166 2.52051   1
   6   0   1 6.01611 0.65782   1
   7   0   1 2.74687 0.59076   1
   8   0   1 27.7418 2.12607   1
   9   3   3 4.38825 1.95129  -2
   9   0   1 4.38825 1.95129   1
   9   2   1 4.88581 2.28455  -2
  -9   1   1 4.88581 2.28455   1
  -8   1   1 4.26504 1.10803   1
  -7   1   1 103.187 2.60094   1
  -6   1   1 4.91569 0.42869   1
  -5   1   1 914.413 14.5399   1
  -4   1   1 1021.54 16.1801   1
  -3   1   1 421.270 5.58976   1
  -1   1   1 1118.33 18.3284   1
   1   1   1 145.233 1.84926   1
   2   1   1 553.781 7.81850   1
   3   1   1 628.479 8.25005   1
   4   1   1 1537.09 19.9043   1
   5   1   1 155.652 3.05269   1
   6   1   1 4.03808 0.53460   1
   7   1   1 7.79976 0.70698   1
   8   1   1 44.8650 1.89199   1
   9   1   1 6.81677 0.93197   1
  -8   2   1 81.1779 4.06064   1
  -7   2   1 23.6625 1.66027   1
  -6   2   1 0.79240 0.36419   1
  -5   2   1 410.433 6.70587   1
  -4   2   1 169.832 2.90039   1
  -3   2   1 578.472 8.12632   1
  -2   2   1 1152.67 15.1679   1
   0   2   1 126.228 1.97873   1
   1   2   1 22.1866 0.39221   1
   3   2   1 74.4559 1.23170   1
   4   2   1 2298.44 30.6117   1
   5   2   1 391.063 7.00550   1
   6   2   1 149.833 3.07719   1
   7   2   1 114.508 2.93648   1
   8   2   1 2.58366 0.73836   1
   9   2   1 4.46845 0.90369   1
  -8   3   1 106.865 3.65921   1
  -7   3   1 247.258 6.61091   1
  -6   3   1 266.238 6.84770   1
  -5   3   1 603.910 10.7618   1
  -4   3   1 433.211 7.17161   1
  -3   3   1 1.76570 0.18345   1
  -2   3   1 92.1047 1.46890   1
  -1   3   1 33.1492 0.61904   1
   0   3   1 494.459 7.19164   1
   1   3   1 1476.73 19.9555   1
   2   3   1 2128.64 28.1371   1
   3   3   1 538.599 7.07687   1
   4   3   1 261.980 4.43055   1
   5   3   1 526.452 9.05653   1
   6   3   1 444.148 7.85466   1
   7   3   1 313.457 7.38095   1
   8   3   1 15.3895 1.28851   1
   9   3   1 8.19499 1.27478   1
  -8   4   1 1.37768 0.84398   1
  -7   4   1 223.914 6.18409   1
  -6   4   1 14.6835 1.25147   1
  -5   4   1 26.4926 1.00552   1
  -4   4   1 53.3511 1.18014   1
  -3   4   1 37.4042 0.75034   1
  -2   4   1 18.9314 0.48955   1
  -1   4   1 5087.24 91.7305   1
   0   4   1 84.1318 1.38752   1
   2   4   1 120.835 1.62720   1
   3   4   1 597.280 7.84970   1
   4   4   1 102.558 2.07670   1
   5   4   1 1536.92 37.5380   1
   6   4   1 51.8946 1.90662   1
   7   4   1 14.5467 2.53120   1
   8   4   1 3.83844 0.83691   1
  -8   5   1 15.1522 1.40648   1
  -7   5   1 1.30134 0.76557   1
  -6   5   1 208.382 5.69858   1
  -5   5   1 124.435 2.97828   1
  -4   5   1 1118.60 17.9217   1
  -3   5   1 81.0468 1.83839   1
  -2   5   1 0.43213 0.16604   1
  -1   5   1 512.230 7.00170   1
   0   5   1 1424.80 22.0776   1
   1   5   1 1267.96 19.0946   1
   2   5   1 517.006 7.65324   1
   3   5   1 197.827 3.20706   1
   4   5   1 770.973 11.6928   1
   5   5   1 0.72457 0.31211   1
   6   5   1 77.0489 3.77068   1
   7   5   1 75.6095 2.91926   1
   8   5   1 34.6728 2.02810   1
  -8   6   1 -0.2115 1.13137   1
  -7   6   1 7.73895 1.13983   1
  -6   6   1 12.8434 1.26692   1
  -5   6   1 5.05824 0.45156   1
  -4   6   1 174.718 3.20670   1
  -3   6   1 657.559 13.4028   1
  -3   5   1 310.860 9.66603  -2
  -2   6   1 310.860 9.66603   1
  -1   6   1 649.347 11.5728   1
   0   6   1 2.60762 0.26861   1
   0   6   2 773.240 14.2466  -2
   1   6   1 773.240 14.2466   1
   2   6   1 319.882 4.86068   1
   3   6   1 1023.03 14.2666   1
   4   6   1 199.953 3.63623   1
   5   6   1 17.8567 0.93327   1
   6   6   1 9.45120 0.95880   1
   6   8   3 10.5570 3.37405  -2
   7   6   1 10.5570 3.37405   1
   8   6   1 6.52562 1.11841   1
  -7   7   1 89.3410 3.35716   1
  -6   7   1 46.0911 2.29271   1
  -6   5   1 89.0420 3.13868  -2
  -5   7   1 89.0420 3.13868   1
  -4   7   1 92.1422 2.19044   1
  -4   6   1 517.736 21.6406  -2
  -3   7   1 517.736 21.6406   1
  -2   7   1 84.5830 2.04496   1
  -1   7   1 378.034 7.88425   1
  -1   7   2 34.1689 2.62002  -2
   0   7   1 34.1689 2.62002   1
   0   7   2 538.301 12.1906  -2
   1   7   1 538.301 12.1906   1
   2   7   1 0.51369 0.32506   1
   3   7   1 295.344 5.31871   1
   3   8   3 148.395 5.09048  -2
   4   7   1 148.395 5.09048   1
   5   7   1 41.1668 1.90749   1
   6   7   1 22.7411 1.60161   1
   6   9   4 10.4810 3.29655  -2
   7   7   1 10.4810 3.29655   1
   8   7   1 2.83388 0.97987   1
  -7   8   1 35.6742 2.18397   1
  -6   8   1 62.2478 2.67905   1
  -6   6   1 16.1891 2.30226  -2
  -5   8   1 16.1891 2.30226   1
  -4   8   1 0.41449 0.56044   1
  -3   8   1 495.314 12.4064   1
  -2   8   1 179.542 5.04368   1
  -1   8   1 12.0670 0.83896   1
   0   8   1 1383.27 31.0929   1
   1   8   1 182.186 3.77087   1
   2   8   1 980.474 23.9539   1
   3   8   1 23.4952 1.05431   1
   3   9   3 122.094 4.03248  -2
   4   8   1 122.094 4.03248   1
   5   8   1 163.159 4.99116   1
   6   8   1 24.2046 1.59788   1
   6  10   4 7.50729 2.51648  -2
   7   8   1 7.50729 2.51648   1
  -6   9   1 -0.2426 0.62828   1
  -5   9   1 1.43973 0.70372   1
  -4   9   1 35.7258 1.75423   1
  -3   9   1 12.6041 1.24019   1
  -2   9   1 321.452 8.43783   1
  -1   9   1 19.3152 1.14832   1
   0   9   1 1509.86 30.3598   1
   1   9   1 57.6724 1.99139   1
   2   9   1 2.08384 0.64024   1
   3   9   1 97.9391 2.74712   1
   4   9   1 2.70470 0.77515   1
   5   9   1 8.42783 1.09092   1
   6   9   1 1.31651 0.69415   1
   7   9   1 28.1339 1.89568   1
  -5  10   1 8.39437 1.67818   1
  -4  10   1 47.9663 3.23164   1
  -3  10   1 22.1058 1.70269   1
  -2  10   1 69.6166 2.85319   1
  -1  10   1 83.2498 2.50568   1
   0  10   1 106.999 2.96291   1
   1  10   1 184.529 5.04259   1
   2  10   1 4.12458 0.72682   1
   3  10   1 24.6523 1.41833   1
   4  10   1 2.33410 0.87098   1
   5  10   1 94.2247 3.54152   1
   6  10   1 31.6030 2.00248   1
  -4  11   1 1.03583 0.84984   1
  -3  11   1 144.661 4.80166   1
  -2  11   1 16.5270 1.49499   1
  -1  11   1 65.3953 2.23828   1
   0  11   1 6.85083 0.93281   1
   1  11   1 20.2444 1.47434   1
   2  11   1 150.252 4.93555   1
   3  11   1 2.97691 0.78609   1
   4  11   1 22.9552 1.81815   1
   5  11   1 1.15087 1.00954   1
  -3  12   1 0.62048 0.95983   1
  -2  12   1 41.6731 2.42283   1
  -1  12   1 1.49411 0.71356   1
   0  12   1 0.78026 0.69711   1
   1  12   1 1.95758 0.81385   1
   2  12   1 1.75588 1.25934   1
   3  12   1 14.0805 1.21317   1
   4  12   1 89.4474 3.77590   1
  -2  13   1 -0.2714 0.99549   1
  -3  12   2 72.4176 6.39673  -2
  -1  13   1 72.4176 6.39673   1
   0  13   1 22.2827 1.51740   1
  -1  13   3 42.0912 3.08047  -2
   1  13   1 42.0912 3.08047   1
   0  13   3 5.68111 3.82670  -2
   2  13   1 5.68111 3.82670   1
   3  13   1 14.1601 1.44587   1
  -1 -13   2 0.08224 1.23737   1
   0 -13   2 2.27108 0.84897   1
   1 -13   2 1.22514 1.13980   1
  -3 -12   2 12.0197 1.41900   1
  -2 -12   2 6.45463 0.97530   1
  -1 -12   2 32.6574 1.94482   1
   0 -12   2 3.53066 0.82756   1
   1 -12   2 0.98637 0.70498   1
   2 -12   2 0.18662 0.72321   1
   3 -12   2 5.59550 1.22159   1
  -5 -11   2 51.6524 2.82189   1
  -4 -11   2 1.57810 0.90076   1
  -3 -11   2 18.2763 1.27616   1
  -2 -11   2 13.6033 1.19768   1
  -1 -11   2 -0.0930 0.82180   1
   0 -11   2 68.7893 2.69620   1
   1 -11   2 0.95794 0.66533   1
   2 -11   2 4.40583 0.81257   1
   3 -11   2 11.1600 1.33544   1
   4 -11   2 6.80406 1.16903   1
  -6 -10   2 5.53775 1.27769   1
  -5 -10   2 25.1326 2.54595   1
  -4 -10   2 114.672 4.03937   1
  -3 -10   2 1.25286 0.60141   1
  -2 -10   2 1.09130 0.83952   1
  -1 -10   2 131.939 3.05354   1
   0 -10   2 25.0448 1.47714   1
   1 -10   2 39.4553 1.69253   1
   2 -10   2 130.586 3.96220   1
   3 -10   2 52.0796 2.53915   1
   4 -10   2 16.1305 1.47915   1
   5 -10   2 -0.1221 0.76421   1
   5  11   1 18.6246 4.67833  -2
  -6  -9   2 18.6246 4.67833   1
  -5  -9   2 7.09449 1.03202   1
  -4  -9   2 96.0142 3.46328   1
  -3  -9   2 356.764 8.07117   1
  -2  -9   2 170.162 4.29677   1
  -1  -9   2 61.3840 1.72778   1
   0  -9   2 228.633 5.42012   1
   1  -9   2 3.86726 0.84926   1
   2  -9   2 119.824 3.12976   1
   3  -9   2 31.6224 1.92549   1
   4  -9   2 13.6606 1.27165   1
   5  -9   2 52.2616 2.49953   1
   7  -7   2 3.46768 2.07890  -2
   6  -9   2 3.46768 2.07890   1
  -7  -8   2 16.9661 1.58105   1
   5  10   1 13.9137 2.47174  -2
  -6  -8   2 13.9137 2.47174   1
  -5  -8   2 72.4052 2.88973   1
  -4  -8   2 65.3183 2.60060   1
   2   9   0 68.7105 1.94189  -2
  -3  -8   2 68.7105 1.94189   1
  -2  -8   2 26.7479 1.27651   1
  -1  -8   2 210.581 4.23896   1
   1  -8   1 109.398 2.87646  -2
   0  -8   2 109.398 2.87646   1
   2  -8   1 13.5147 2.35444  -2
   1  -8   2 13.5147 2.35444   1
   2  -8   2 5.01634 0.66145   1
   4  -7   2 680.054 28.1260  -2
   3  -8   2 680.054 28.1260   1
   4  -8   2 8.38818 0.98587   1
   5  -8   2 228.628 6.47243   1
   7  -6   2 13.7513 1.96823  -2
   6  -8   2 13.7513 1.96823   1
   7  -8   2 16.2164 2.30803   1
  -7  -7   2 18.4478 1.49151   1
   5   9   0 4.18666 2.09439  -2
  -6  -7   2 4.18666 2.09439   1
  -5  -7   2 35.3132 1.85132   1
  -4  -7   2 181.059 5.25019   1
   2   8   0 129.283 5.26300  -2
  -3  -7   2 129.283 5.26300   1
  -2  -7   2 89.5376 1.73775   1
  -1  -7   2 1503.84 26.9316   1
   1  -7   1 16.8650 0.89004  -2
   0  -7   2 16.8650 0.89004   1
   1  -7   2 109.250 2.78555   1
   2  -7   2 353.820 7.47761   1
   4  -6   2 72.5963 2.31856  -2
   3  -7   2 72.5963 2.31856   1
   4  -7   2 226.752 6.17770   1
   5  -7   2 19.6746 1.40451   1
   6  -7   2 2.56934 0.77789   1
   7  -7   2 -0.2280 1.18453   1
  -8  -6   2 1.11051 0.74555   1
  -7  -6   2 11.3164 1.10909   1
   5   8   0 72.2826 4.79035  -2
  -6  -6   2 72.2826 4.79035   1
  -5  -6   2 194.993 5.56170   1
  -4  -6   2 68.0775 2.41563   1
  -3  -6   2 213.833 3.92112   1
  -2  -6   2 2.27426 0.35031   1
  -1  -6   2 507.624 8.47814   1
   0  -6   2 927.923 19.1683   1
   1  -6   2 23.5392 0.95872   1
   2  -6   2 988.224 17.9837   1
   3  -6   2 1724.81 40.8323   1
   4  -6   2 367.430 7.08437   1
   5  -6   2 8.88873 0.62252   1
   6  -6   2 72.0167 3.65826   1
   7  -6   2 7.22214 1.09621   1
   8  -6   2 1.51450 1.15647   1
  -8  -5   2 0.93377 0.83892   1
  -7  -5   2 36.7579 1.64061   1
  -6  -5   2 194.256 4.69808   1
  -5  -5   2 10.8520 0.70123   1
  -4  -5   2 225.830 4.50250   1
  -3  -5   2 8.16312 0.43839   1
  -2  -5   2 1510.92 20.4677   1
  -1  -5   2 4.76787 0.26298   1
   0  -5   2 1.97095 0.28224   1
   1  -5   2 2297.62 31.0871   1
   2  -5   2 641.909 9.73384   1
   3  -5   2 149.913 2.57512   1
   4  -5   2 73.9916 1.34392   1
   5  -5   2 1.88776 0.34178   1
   6  -5   2 4.87873 0.65326   1
   7  -5   2 67.6829 2.34731   1
   8  -5   2 21.4544 2.20661   1
  -8  -4   2 47.3231 2.09517   1
  -7  -4   2 54.3238 2.17451   1
  -6  -4   2 12.7729 0.76412   1
  -5  -4   2 33.1106 1.10169   1
  -4  -4   2 398.557 7.48726   1
  -3  -4   2 95.2562 1.60509   1
  -2  -4   2 550.465 6.74328   1
  -1  -4   2 10.9867 0.35785   1
   0  -4   2 954.445 13.8399   1
   1  -4   2 828.663 11.3467   1
   2  -4   2 172.240 2.52831   1
   3  -4   2 289.060 3.83472   1
   4  -4   2 1080.59 14.6781   1
   5  -4   2 14.7280 0.63212   1
   6  -4   2 125.185 3.19022   1
   7  -4   2 49.3429 1.78304   1
   8  -4   2 -0.6248 0.68159   1
  -8  -3   2 69.5644 2.45546   1
  -7  -3   2 2.04568 0.59111   1
  -6  -3   2 392.269 10.1072   1
  -5  -3   2 14.7101 0.78544   1
  -4  -3   2 299.304 6.49837   1
  -3  -3   2 264.564 3.60323   1
  -2  -3   2 880.359 10.6101   1
  -1  -3   2 503.645 6.41145   1
   0  -3   2 2339.09 36.5432   1
   1  -3   2 5.50490 0.24302   1
   2  -3   2 1310.52 18.1720   1
   3  -3   2 24.2600 0.50978   1
   4  -3   2 640.513 9.38392   1
   5  -3   2 82.6995 1.47081   1
   6  -3   2 87.3138 1.72386   1
   7  -3   2 1.97999 0.53132   1
   8  -3   2 18.8455 1.83609   1
  -8  -2   2 37.7131 2.07400   1
  -7  -2   2 25.6184 1.50579   1
  -6  -2   2 0.69288 0.52059   1
  -5  -2   2 258.414 6.82163   1
  -4  -2   2 661.446 10.8407   1
  -3  -2   2 2535.43 35.4467   1
  -2  -2   2 1710.94 19.6733   1
  -1  -2   2 3441.73 122.968   1
   1  -2   2 2459.88 41.8877   1
   2  -2   2 819.252 10.3073   1
   3  -2   2 185.748 2.43514   1
   4  -2   2 154.366 2.11489   1
   5  -2   2 3.39618 0.35004   1
   6  -2   2 20.2130 0.79973   1
   7  -2   2 50.2650 1.52219   1
   8  -2   2 1.90999 0.69076   1
   9  -2   2 5.52633 2.17162   1
   8   4   0 -1.3238 1.49961  -2
  -8  -1   2 -1.3238 1.49961   1
  -7  -1   2 2.46806 0.53621   1
  -6  -1   2 23.7530 1.10757   1
  -5  -1   2 3.02497 0.46461   1
  -4  -1   2 237.176 4.66924   1
  -3  -2   1 811.194 30.4280  -2
  -3  -1   2 811.194 30.4280   1
  -1  -1   2 396.199 5.74584   1
   3  -1   2 6997.74 151.081   1
   4  -1   2 555.400 7.42823   1
   5  -1   2 701.009 10.4978   1
   6   1   3 108.942 3.50538  -2
   6  -1   2 108.942 3.50538   1
   7  -1   2 132.887 2.80459   1
   8  -1   2 72.2208 2.76247   1
   9   2   4 4.78842 2.05561  -2
   9  -1   2 4.78842 2.05561   1
   9   3   0 -0.7371 3.09937  -2
  -9   0   2 -0.7371 3.09937   1
   8   3   0 31.3283 1.61089  -2
  -8   0   2 31.3283 1.61089   1
  -7   0   2 0.97837 0.67097   1
  -6   0   2 243.001 4.88585   1
  -5  -2   1 268.675 7.53923  -2
  -5   0   2 268.675 7.53923   1
  -4   0   2 1708.33 26.5800   1
  -3   0   2 4750.07 107.599   1
  -2   0   2 1166.88 16.1437   1
  -1   0   2 91.7143 1.23525   1
   0   0   2 107.229 1.61608   1
   1   0   2 1567.16 24.4424   1
   2   0   2 849.404 10.5087   1
   3   0   2 1375.44 17.7500   1
   4   1   3 144.808 2.94514  -2
   4   0   2 144.808 2.94514   1
   5   0   2 108.546 2.46531   1
   6   0   2 130.310 3.22338   1
   7   0   2 50.4428 2.34809   1
   8   0   2 499.932 13.3846   1
   9   3   4 6.22106 3.67838  -2
   9   0   2 6.22106 3.67838   1
   8   2   0 20.2429 3.37140  -2
  -8   1   2 20.2429 3.37140   1
  -7   1   2 17.2326 0.88985   1
  -6   1   2 142.411 3.48684   1
  -5   1   2 70.0753 1.67409   1
  -4   1   2 765.212 12.1852   1
  -3   1   2 35.5861 0.79405   1
  -2   1   2 1079.41 15.2131   1
   0   1   2 1399.85 22.3557   1
   2   1   2 3092.56 49.0897   1
   3   1   2 52.5670 0.91383   1
   4   1   2 1269.46 16.5064   1
   5   1   2 18.1733 0.84947   1
   6   1   2 73.5479 2.00622   1
   7   1   2 71.8166 2.14902   1
   8   1   2 16.8374 1.38985   1
   9   1   2 2.19962 0.69360   1
  -8   2   2 24.0277 1.49291   1
  -7   2   2 94.0789 4.17661   1
  -6   2   2 2.24637 0.36082   1
  -5   2   2 89.7824 1.79865   1
  -4   2   2 0.68087 0.22738   1
  -3   2   2 998.577 15.1413   1
  -2   2   2 446.311 6.93137   1
  -1   2   2 2825.43 81.2307   1
   1   2   2 3065.95 82.0335   1
   2   2   2 920.674 12.3275   1
   3   2   2 213.989 3.19573   1
   4   2   2 323.891 4.62010   1
   5   2   2 1581.61 28.9483   1
   6   2   2 38.2877 1.72737   1
   7   2   2 294.431 6.21162   1
   8   2   2 7.32556 1.01844   1
   9   2   2 8.43996 1.05794   1
  -8   3   2 9.86725 1.66912   1
  -7   3   2 64.0156 2.69629   1
  -6   3   2 11.4101 1.04113   1
  -5   3   2 156.563 3.68142   1
  -4   3   2 0.96391 0.34891   1
  -3   3   2 1623.63 24.3395   1
  -2   3   2 5.44032 0.25136   1
  -1   3   2 1499.55 24.6437   1
   0   3   2 103.954 1.61152   1
   1   3   2 2249.23 35.1328   1
   2   3   2 161.093 2.09478   1
   3   3   2 1077.68 14.5503   1
   4   3   2 468.771 8.38260   1
   5   3   2 152.867 3.39136   1
   6   3   2 3.53470 0.60949   1
   7   3   2 138.985 3.44191   1
   8   3   2 4.20930 0.92086   1
   9   3   2 2.53449 0.82921   1
  -8   4   2 59.0586 3.49838   1
  -7   4   2 9.72361 1.16362   1
  -6   4   2 14.8338 1.25350   1
  -5   4   2 10.9953 0.98269   1
  -4   4   2 1078.73 19.1099   1
  -3   4   2 299.164 4.75932   1
  -2   4   2 1154.00 17.5162   1
  -1   4   2 765.827 13.7989   1
   0   4   2 1121.31 16.8562   1
   1   4   2 2269.42 34.0443   1
   2   4   2 1255.35 15.7638   1
   3   4   2 412.995 5.50673   1
   4   4   2 258.627 4.70132   1
   5   4   2 9.97284 0.96208   1
   6   4   2 3.10031 0.62823   1
   7   4   2 45.0955 1.89403   1
   8   4   2 21.2507 1.54599   1
   9   4   2 13.9810 1.52247   1
  -8   5   2 3.81618 1.05238   1
  -7   5   2 34.8236 2.09969   1
  -6   5   2 86.8215 3.04227   1
  -5   5   2 195.122 5.28802   1
  -4   5   2 1172.44 18.7668   1
  -3   5   2 1349.24 23.9353   1
  -2   5   2 54.9899 1.10335   1
  -1   5   2 1404.44 21.8642   1
   0   5   2 17.2966 0.48966   1
   1   5   2 200.915 2.92682   1
   2   5   2 22.2873 0.49587   1
   3   5   2 383.328 6.36228   1
   4   5   2 36.3096 1.10743   1
   5   5   2 0.36084 0.30552   1
   6   5   2 4.72947 0.53067   1
   7   5   2 28.7847 1.98732   1
   8   5   2 2.33990 1.14043   1
  -7   6   2 13.5031 1.34272   1
  -6   6   2 -1.3430 0.69480   1
  -5   6   2 13.5438 0.64181   1
  -4   6   2 25.4562 0.89132   1
  -3   6   2 177.149 4.04030   1
  -3   5   2 590.646 17.8678  -2
  -2   6   2 590.646 17.8678   1
  -1   6   2 101.609 2.51709   1
   0   6   2 1950.99 27.6652   1
   0   6   3 1549.34 30.3491  -2
   1   6   2 1549.34 30.3491   1
   2   6   2 43.4228 0.81907   1
   3   6   2 1436.85 19.9288   1
   3   7   4 328.816 9.84947  -2
   4   6   2 328.816 9.84947   1
   5   6   2 129.446 2.87385   1
   6   6   2 66.0888 1.87491   1
   6   8   4 34.7156 2.55165  -2
   7   6   2 34.7156 2.55165   1
   8   6   2 1.40607 0.80876   1
  -7   7   2 3.82108 2.03472   1
  -6   7   2 141.137 4.42896   1
  -6   5   2 73.2518 2.22772  -2
  -5   7   2 73.2518 2.22772   1
  -4   7   2 60.5727 1.96109   1
  -3   7   2 3.44814 0.50608   1
  -3   6   2 317.038 12.6122  -2
  -2   7   2 317.038 12.6122   1
  -1   7   2 4.40790 0.47386   1
   0   7   2 11.9694 0.69983   1
   0   7   3 262.959 6.26372  -2
   1   7   2 262.959 6.26372   1
   2   7   2 17.0121 0.77579   1
   3   7   2 412.873 6.39793   1
   3   8   4 194.558 4.78601  -2
   4   7   2 194.558 4.78601   1
   4   8   4 24.1855 2.21201  -2
   5   7   2 24.1855 2.21201   1
   6   7   2 349.855 9.32225   1
   7   7   2 8.83402 0.80666   1
   8   7   2 71.1266 3.13672   1
  -7   8   2 0.93705 1.18386   1
  -6   8   2 9.47742 1.21544   1
  -6   6   2 9.41790 1.62134  -2
  -5   8   2 9.41790 1.62134   1
  -4   8   2 11.2535 1.04209   1
  -3   8   2 137.283 3.48406   1
  -2   8   2 110.987 3.48617   1
  -1   8   2 0.74566 0.45798   1
   0   8   2 1695.07 29.7086   1
   1   8   2 30.3234 1.57005   1
   2   8   2 1006.80 24.7455   1
   3   8   2 10.2708 0.61970   1
   4   8   2 31.2335 1.67425   1
   5   8   2 5.37286 0.94538   1
   6   8   2 25.1034 1.58334   1
   7   8   2 5.22775 0.86875   1
  -6   9   2 2.25412 0.71662   1
  -5   9   2 95.5770 2.85783   1
  -4   9   2 35.3539 1.93178   1
  -3   9   2 285.489 7.73191   1
  -2   9   2 10.5355 1.12939   1
  -1   9   2 11.2806 0.86618   1
   0   9   2 163.031 3.95962   1
   1   9   2 3.09786 0.74117   1
   2   9   2 12.2445 1.12078   1
   3   9   2 155.069 3.19717   1
   4   9   2 31.9118 1.83245   1
   5   9   2 0.07234 0.69844   1
   6   9   2 12.5750 1.16880   1
   7   9   2 22.3967 1.68175   1
  -5  10   2 12.2750 1.26647   1
  -4  10   2 150.829 4.60151   1
  -3  10   2 1.42918 0.83549   1
  -2  10   2 50.9941 2.40566   1
  -1  10   2 55.5015 1.93628   1
   0  10   2 10.8963 0.94428   1
   1  10   2 0.51549 0.57860   1
   3  10   2 12.0084 1.01907   1
   4  10   2 125.537 4.24532   1
   5  10   2 1.01967 0.80542   1
   6  10   2 23.7596 2.34076   1
  -4  11   2 9.18832 1.27714   1
  -3  11   2 20.0133 1.80257   1
  -2  11   2 0.58835 0.78794   1
  -1  11   2 64.8520 2.75358   1
   0  11   2 17.1706 1.32490   1
   1  11   2 14.8684 1.18198   1
   2  11   2 208.577 6.10557   1
   3  11   2 34.3694 2.19044   1
   4  11   2 10.9997 1.31382   1
   5  11   2 64.9295 3.00682   1
  -3  12   2 7.65230 1.23474   1
  -2  12   2 1.19781 1.06266   1
  -1  12   2 13.6247 1.40075   1
   0  12   2 0.94778 0.70564   1
   1  12   2 91.1362 3.33504   1
   2  12   2 72.8766 3.00498   1
   3  12   2 1.27797 0.81454   1
   4  12   2 1.78103 0.95923   1
  -2  13   2 9.33878 1.57220   1
  -3  12   3 92.6704 7.07668  -2
  -1  13   2 92.6704 7.07668   1
   0  13   2 15.6135 1.24947   1
  -1  13   4 104.686 5.19671  -2
   1  13   2 104.686 5.19671   1
   0  13   4 37.8215 2.68669  -2
   2  13   2 37.8215 2.68669   1
   3  13   2 2.96134 0.89387   1
  -3 -12   3 6.67695 1.25679   1
  -2 -12   3 1.78226 0.74088   1
  -1 -12   3 54.8936 2.36519   1
   0 -12   3 4.09626 1.00434   1
   1 -12   3 29.1868 1.68313   1
   2 -12   3 42.7146 2.02069   1
   3 -12   3 -0.1835 1.06972   1
  -4 -11   3 2.23764 1.10059   1
  -3 -11   3 -0.3684 0.66652   1
  -2 -11   3 50.0296 2.11993   1
  -1 -11   3 52.2037 2.24665   1
   0 -11   3 59.7280 2.30547   1
   1 -11   3 50.8026 2.04746   1
   2 -11   3 11.4493 1.04931   1
   3 -11   3 5.30766 1.15384   1
   4 -11   3 5.33150 1.19505   1
  -5 -10   3 81.2066 3.42150   1
  -4 -10   3 13.9053 1.54464   1
  -3 -10   3 4.37525 0.88994   1
  -2 -10   3 76.4799 2.67875   1
  -1 -10   3 258.353 6.23886   1
   0 -10   3 78.5281 2.75509   1
   1 -10   3 0.38242 0.85278   1
   2 -10   3 8.21349 0.89737   1
   3 -10   3 5.04531 1.08546   1
   4 -10   3 -0.3673 0.77261   1
   5 -10   3 -0.4133 0.77615   1
   5  11   0 112.959 7.09114  -2
  -6  -9   3 112.959 7.09114   1
  -5  -9   3 0.29044 0.79182   1
  -4  -9   3 5.71782 1.04739   1
  -2 -10   1 162.710 7.03156  -2
  -3  -9   3 162.710 7.03156   1
  -2  -9   3 42.4511 1.79505   1
  -1  -9   3 228.768 5.45773   1
   0  -9   3 15.1842 1.09627   1
   1  -9   3 63.3690 2.14095   1
   2  -9   3 1.30738 0.64080   1
   3  -9   3 4.22444 0.73797   1
   4  -9   3 -0.1604 0.68407   1
   5  -9   3 51.9548 2.50700   1
   7  -7   3 16.7413 2.92629  -2
   6  -9   3 16.7413 2.92629   1
  -7  -8   3 4.34677 0.92280   1
  -6  -8   3 30.9845 1.91584   1
  -5  -8   3 1.06191 0.71043   1
  -4  -8   3 12.8572 1.23975   1
  -2  -9   1 5.60098 1.71743  -2
  -3  -8   3 5.60098 1.71743   1
  -1  -9   1 18.5563 1.75320  -2
  -2  -8   3 18.5563 1.75320   1
  -1  -8   3 30.3217 1.08854   1
   1  -8   2 983.165 20.5715  -2
   0  -8   3 983.165 20.5715   1
   2  -8   2 469.145 13.9836  -2
   1  -8   3 469.145 13.9836   1
   2  -8   3 288.972 6.34689   1
   4  -7   3 69.3458 3.70783  -2
   3  -8   3 69.3458 3.70783   1
   5  -7   3 7.80952 2.48109  -2
   4  -8   3 7.80952 2.48109   1
   5  -8   3 4.46689 1.13323   1
   7  -6   3 65.3958 2.97646  -2
   6  -8   3 65.3958 2.97646   1
  -7  -7   3 15.6587 1.44203   1
  -5  -9   1 -1.3956 1.90010  -2
  -6  -7   3 -1.3956 1.90010   1
  -4  -9   1 130.568 6.66634  -2
  -5  -7   3 130.568 6.66634   1
  -4  -7   3 74.9326 2.77778   1
  -3  -7   3 37.5479 1.07021   1
  -2  -7   3 212.378 3.86181   1
  -1  -7   3 588.047 10.7976   1
   1  -7   2 1188.89 24.6049  -2
   0  -7   3 1188.89 24.6049   1
   2  -7   2 899.493 36.1877  -2
   1  -7   3 899.493 36.1877   1
   2  -7   3 59.0380 1.52923   1
   4  -6   3 526.511 15.4920  -2
   3  -7   3 526.511 15.4920   1
   5  -6   3 12.4687 2.08950  -2
   4  -7   3 12.4687 2.08950   1
   5  -7   3 2.65493 0.69085   1
   6  -7   3 21.1062 2.08881   1
   7  -7   3 73.6593 4.10406   1
  -7  -6   3 79.0273 3.07614   1
  -6  -6   3 21.3259 1.39671   1
  -5  -6   3 401.969 8.78757   1
  -4  -6   3 100.500 2.70547   1
  -3  -6   3 347.545 6.10090   1
  -2  -6   3 3252.98 48.6210   1
  -1  -6   3 265.765 4.32630   1
   0  -6   3 1251.63 25.7528   1
   1  -6   3 9.42878 0.73956   1
   2  -6   3 27.6854 1.10964   1
   3  -6   3 32.8788 1.25218   1
   4  -6   3 52.5726 1.61116   1
   5  -6   3 61.4759 1.54972   1
   6  -6   3 15.4715 1.11622   1
   7  -6   3 114.911 3.83077   1
  -8  -5   3 6.99618 0.91617   1
  -7  -5   3 36.9921 1.82848   1
  -6  -5   3 301.713 6.87617   1
  -5  -5   3 34.8424 1.52524   1
  -4  -5   3 537.809 11.2502   1
  -3  -5   3 1804.96 26.3518   1
  -2  -5   3 2348.24 30.6074   1
  -1  -5   3 1449.24 19.4784   1
   0  -5   3 1233.52 17.8968   1
   1  -5   3 27.8675 0.79546   1
   2  -5   3 74.7738 1.45603   1
   3  -5   3 306.701 5.33274   1
   4  -5   3 997.756 16.4145   1
   5  -5   3 25.7965 0.76262   1
   6  -5   3 152.271 2.97237   1
   7  -5   3 16.1862 1.25044   1
   8  -5   3 7.54017 1.01591   1
  -8  -4   3 74.6071 2.64856   1
  -7  -4   3 37.6991 2.29908   1
  -6  -4   3 24.7290 1.08141   1
  -5  -4   3 200.079 4.11927   1
  -4  -4   3 235.227 4.64569   1
  -3  -4   3 337.426 5.74807   1
  -2  -4   3 472.407 5.85782   1
  -1  -4   3 51.4297 0.87522   1
   0  -4   3 598.224 8.83237   1
   1  -4   3 1.74231 0.25646   1
   2  -4   3 79.9118 1.32945   1
   3  -4   3 101.275 1.66948   1
   4  -4   3 2503.55 32.1323   1
   5  -4   3 269.834 5.19563   1
   6  -4   3 428.522 7.32448   1
   7  -4   3 81.7960 2.64763   1
   8  -4   3 4.14623 0.87183   1
  -8  -3   3 106.103 3.20659   1
  -7  -3   3 1.08607 0.54371   1
  -6  -3   3 156.709 3.40065   1
  -5  -3   3 486.073 9.09367   1
  -4  -3   3 6.77648 0.53021   1
  -3  -3   3 681.614 8.85563   1
  -2  -3   3 755.867 9.60418   1
  -1  -3   3 281.225 3.67951   1
   0  -3   3 896.468 13.0009   1
   1  -3   3 805.440 11.7082   1
   2  -3   3 64.1670 1.08138   1
   3  -3   3 25.8454 0.59954   1
   4  -3   3 1346.13 16.0726   1
   5  -3   3 139.036 2.42283   1
   6  -3   3 80.7369 2.04531   1
   7  -3   3 174.282 4.31738   1
   8  -3   3 0.58056 0.59666   1
  -8  -2   3 17.0783 1.16757   1
  -7  -2   3 25.5970 1.29166   1
  -6  -2   3 182.041 3.78501   1
  -5  -2   3 683.170 12.5136   1
  -4  -2   3 354.903 7.61753   1
  -3  -2   3 36.1486 0.73882   1
  -2  -2   3 2712.47 34.4487   1
  -1  -2   3 1388.41 18.5395   1
   1  -2   3 786.121 12.3512   1
   2  -2   3 590.897 7.49788   1
   3  -2   3 3461.83 40.7202   1
   4  -2   3 277.196 3.87717   1
   5  -2   3 23.4068 0.68712   1
   6  -2   3 3.25685 0.44044   1
   7  -2   3 -0.3545 0.47733   1
   8  -2   3 84.6056 2.59675   1
   9  -2   3 1.14369 1.06554   1
  -8  -4   1 13.5897 1.86557  -2
  -8  -1   3 13.5897 1.86557   1
  -7  -1   3 83.5944 2.03794   1
  -6  -1   3 57.8820 1.50275   1
  -5  -1   3 12.3712 0.54702   1
  -4  -1   3 564.486 8.73614   1
  -3  -1   3 2304.20 32.3117   1
  -2  -1   3 1.74654 0.18884   1
   1  -1   3 2512.26 39.3412  -2
   1  -1   3 2512.26 39.3412   1
   2  -1   3 1820.79 22.7273   1
   3  -1   3 30.4367 0.60290   1
   4   0   4 146.602 4.76969  -2
   4  -1   3 146.602 4.76969   1
   5  -1   3 8.12822 0.41332   1
   6  -1   3 93.2303 1.93632   1
   7   1   4 22.8303 4.13839  -2
   7  -1   3 22.8303 4.13839   1
   8  -1   3 0.63113 0.78025   1
   9   2   5 -0.8877 4.01589  -2
   9  -1   3 -0.8877 4.01589   1
  -8  -3   1 45.1529 2.05259  -2
  -8   0   3 45.1529 2.05259   1
  -7   0   3 151.415 3.55698   1
  -6   0   3 39.7068 1.28788   1
  -5  -2   2 251.647 5.18475  -2
  -5   0   3 251.647 5.18475   1
  -4   0   3 2.16561 0.24644   1
  -3   0   3 3639.86 45.4765   1
  -2   0   3 519.764 7.01306   1
  -1   0   3 353.755 5.47615   1
   1   0   3 3.88276 0.56439  -2
   1   0   3 3.88276 0.56439   1
   2   0   3 723.565 9.10077   1
   3   0   3 4032.01 51.9275   1
   4   1   4 71.1570 1.34899  -2
   4   0   3 71.1570 1.34899   1
   5   0   3 1168.63 23.0694   1
   6   0   3 34.5350 1.65210   1
   7   0   3 107.908 3.49310   1
   8   0   3 38.3770 1.97389   1
   9   0   3 0.73049 0.67617   1
  -8   1   3 1.41796 0.64144   1
  -7   1   3 232.247 5.11906   1
  -6   1   3 103.489 2.34938   1
  -5   1   3 19.1063 0.70306   1
  -4   1   3 888.706 15.4311   1
  -3   1   3 4.16174 0.28605   1
  -2   1   3 207.723 3.28751   1
  -1   1   3 1535.18 22.8004   1
   0   1   3 1576.99 29.9022   1
   2   1   3 1.15423 0.13967   1
   3   1   3 2107.15 31.0941   1
   4   1   3 1081.89 17.5728   1
   5   1   3 698.945 16.6689   1
   6   1   3 705.531 15.5793   1
   7   1   3 2.49416 0.68076   1
   8   1   3 9.46609 1.04461   1
   9   1   3 8.53015 0.94369   1
  -8   2   3 4.83769 0.86909   1
  -7   2   3 15.3712 1.37153   1
  -6   2   3 278.763 7.03304   1
  -5   2   3 44.9728 1.28353   1
  -4   2   3 1425.70 24.9524   1
  -3   2   3 326.060 4.78988   1
  -2   2   3 280.593 4.81663   1
   1   2   3 278.015 5.80886   1
   2   2   3 2326.53 32.1795   1
   3   2   3 946.026 12.3721   1
   4   2   3 3.04020 0.34372   1
   5   2   3 925.783 17.3522   1
   6   2   3 72.9281 2.29311   1
   7   2   3 49.2817 2.03311   1
   8   2   3 1.04216 0.62444   1
   9   2   3 -0.1561 0.66660   1
  -8   3   3 0.54123 0.79622   1
  -7   3   3 19.7055 2.17658   1
  -6   3   3 60.6113 2.33784   1
  -5   3   3 74.2720 2.53978   1
  -4   3   3 143.990 2.91645   1
  -3   3   3 182.023 3.32564   1
  -2   3   3 54.1649 1.16858   1
  -1   3   3 2278.10 37.3541   1
   0   3   3 3556.66 57.5499   1
   1   3   3 1135.42 17.8598   1
   2   3   3 474.554 6.23955   1
   3   3   3 5364.27 73.7108   1
   4   3   3 1338.93 22.7225   1
   5   3   3 135.678 2.86923   1
   6   3   3 140.140 3.30277   1
   7   3   3 2.47658 0.65310   1
   8   3   3 0.18966 0.51313   1
   9   3   3 9.72520 2.00981   1
  -8   4   3 0.63512 0.86989   1
  -7   4   3 12.4640 2.10305   1
  -6   4   3 13.8738 1.22165   1
  -5   4   3 45.6586 1.96877   1
  -4   4   3 920.914 16.4118   1
  -3   4   3 2.10912 0.34635   1
  -2   4   3 385.576 5.63462   1
  -1   4   3 65.8628 1.34495   1
   0   4   3 0.66634 0.13420   1
   1   4   3 4145.41 70.5754   1
   2   4   3 1530.51 19.7804   1
   3   4   3 92.3552 1.50140   1
   4   4   3 47.1674 1.34074   1
   5   4   3 100.185 2.43863   1
   6   4   3 44.6333 1.76917   1
   7   4   3 138.650 3.77685   1
   8   4   3 0.99612 0.67885   1
   9   4   3 47.2542 2.71577   1
  -8   5   3 44.2621 3.27142   1
  -7   5   3 45.4814 2.95696   1
  -6   5   3 9.50894 1.13007   1
  -5   5   3 0.94055 0.46846   1
  -4   5   3 12.5154 0.92273   1
  -3   5   3 809.718 13.3131   1
  -2   5   3 60.7032 1.21805   1
  -1   5   3 271.387 4.86765   1
   0   5   3 886.914 13.6021   1
   1   5   3 8.19930 0.38461   1
   2   5   3 230.725 3.18862   1
   3   5   3 1206.95 19.3249   1
   4   5   3 524.508 8.64414   1
   5   5   3 181.500 3.47119   1
   6   5   3 2.95111 0.47162   1
   6   7   5 37.8440 3.54375  -2
   7   5   3 37.8440 3.54375   1
   8   5   3 1.93379 0.76204   1
  -8   3   2 9.44594 2.45756  -2
  -7   6   3 9.44594 2.45756   1
  -6   6   3 152.313 4.65744   1
  -5   6   3 126.680 2.85428   1
  -4   6   3 2.58038 0.36361   1
  -3   6   3 791.222 14.3964   1
  -3   5   3 823.054 19.2484  -2
  -2   6   3 823.054 19.2484   1
  -1   6   3 812.258 16.6444   1
   0   6   3 667.640 10.3458   1
   0   6   4 336.002 8.02565  -2
   1   6   3 336.002 8.02565   1
   1   6   4 812.388 15.0513  -2
   2   6   3 812.388 15.0513   1
   3   6   3 581.656 8.23566   1
   4   6   3 36.9792 1.02244   1
   4   7   5 191.832 5.20890  -2
   5   6   3 191.832 5.20890   1
   6   6   3 12.1053 0.72556   1
   6   8   5 22.0860 2.92235  -2
   7   6   3 22.0860 2.92235   1
   8   6   3 0.37644 0.73761   1
  -8   4   2 9.59602 2.12565  -2
  -7   7   3 9.59602 2.12565   1
  -6   7   3 -0.6681 0.80725   1
  -6   5   3 86.4780 3.82348  -2
  -5   7   3 86.4780 3.82348   1
  -5   5   3 82.3497 3.16561  -2
  -4   7   3 82.3497 3.16561   1
  -3   7   3 193.865 4.55857   1
  -2   7   3 537.048 9.91784   1
  -1   7   3 971.816 23.1021   1
   0   7   3 120.968 2.52250   1
   0   7   4 1928.58 45.1580  -2
   1   7   3 1928.58 45.1580   1
   2   7   3 1279.92 20.2642   1
   3   7   3 356.583 5.56852   1
   3   8   5 234.551 4.95608  -2
   4   7   3 234.551 4.95608   1
   4   8   5 268.753 6.29707  -2
   5   7   3 268.753 6.29707   1
   6   7   3 26.9918 1.38069   1
   7   7   3 46.5947 1.76023   1
   8   7   3 0.96351 0.92421   1
  -6   8   3 4.53237 1.04679   1
  -6   6   3 46.3072 3.49367  -2
  -5   8   3 46.3072 3.49367   1
  -4   8   3 138.007 3.08447   1
  -3   8   3 0.68937 0.61890   1
  -2   8   3 112.220 2.88954   1
  -1   8   3 0.26864 0.57436   1
   0   8   3 103.927 2.39454   1
   1   8   3 774.612 15.7453   1
   2   8   3 674.196 16.7468   1
   3   8   3 65.2344 1.45017   1
   4   8   3 4.51271 0.51943   1
   5   8   3 117.552 3.33239   1
   6   8   3 2.97398 0.73389   1
   7   8   3 5.72324 0.77771   1
  -6   9   3 24.4280 1.48743   1
  -5   9   3 53.1237 2.08794   1
  -4   9   3 238.958 5.78065   1
  -3   9   3 51.1998 1.83989   1
  -2   9   3 298.708 7.94529   1
  -1   9   3 102.585 3.54688   1
   0   9   3 127.910 2.80241   1
   1   9   3 146.151 3.60919   1
   2   9   3 19.1467 1.32539   1
   3   9   3 142.093 3.62188   1
   4   9   3 81.9306 2.55388   1
   5   9   3 14.6744 1.35598   1
   6   9   3 5.44753 2.02290   1
   7   9   3 2.32880 0.84321   1
  -5  10   3 4.59171 0.89723   1
  -4  10   3 66.5772 2.51230   1
  -3  10   3 1.72161 0.90389   1
  -2  10   3 163.991 5.19227   1
  -1  10   3 61.6337 2.49390   1
   0  10   3 18.2360 1.22532   1
   1  10   3 102.011 3.23309   1
   2  10   3 543.487 13.0273   1
   3  10   3 21.3226 1.27309   1
   4  10   3 267.082 7.76215   1
   5  10   3 17.8594 1.50423   1
   6  10   3 1.52549 0.79263   1
  -4  11   3 20.8113 1.46682   1
  -3  11   3 5.22438 1.09175   1
  -2  11   3 41.9311 2.31286   1
  -1  11   3 81.7379 3.14424   1
   0  11   3 0.04068 0.70538   1
   1  11   3 1.59739 0.77497   1
   2  11   3 88.1776 3.14399   1
   3  11   3 50.9075 2.70624   1
   4  11   3 28.7206 2.02666   1
   5  11   3 42.7722 2.41862   1
  -3  12   3 0.47811 0.91820   1
  -2  12   3 4.04437 1.05952   1
  -1  12   3 8.12583 1.15954   1
   0  12   3 0.35861 0.69317   1
   1  12   3 176.322 5.23588   1
   0  12   5 22.0533 4.17424  -2
   2  12   3 22.0533 4.17424   1
   3  12   3 58.3211 2.62150   1
   4  12   3 0.49753 1.03752   1
  -2  13   3 1.15155 1.10113   1
  -3  12   4 7.83117 2.95415  -2
  -1  13   3 7.83117 2.95415   1
   0  13   3 2.59120 0.87727   1
  -1  13   5 39.0687 3.64523  -2
   1  13   3 39.0687 3.64523   1
   0  13   5 -0.8257 1.22287  -2
   2  13   3 -0.8257 1.22287   1
   3  13   3 1.87702 0.96771   1
  -2 -12   4 4.07397 0.87991   1
  -1 -12   4 6.54926 1.01970   1
   0 -12   4 -0.1673 0.71884   1
   1 -12   4 0.17153 0.74470   1
   2 -12   4 4.25751 0.91770   1
  -4 -11   4 17.0183 1.68102   1
  -3 -11   4 173.400 4.69664   1
  -2 -11   4 7.53203 1.02733   1
  -1 -11   4 34.7327 1.91743   1
   0 -11   4 2.69335 0.82852   1
   1 -11   4 -0.9634 0.61367   1
   2 -11   4 6.07109 0.89319   1
   3 -11   4 75.1588 2.57117   1
   4 -11   4 7.74154 1.24812   1
  -5 -10   4 1.40786 1.02084   1
  -4 -10   4 142.651 4.87012   1
  -3 -10   4 -0.5089 0.61641   1
  -2 -10   4 2.96118 0.91858   1
  -1 -10   4 1.56872 0.75619   1
   0 -10   4 48.5259 2.37173   1
   1 -10   4 59.1928 2.21287   1
   2 -10   4 0.95421 0.66064   1
   3 -10   4 121.566 3.38908   1
   4 -10   4 29.3923 2.03580   1
   5 -10   4 11.4286 1.34955   1
  -6  -9   4 141.404 5.01872   1
  -4 -11   1 27.2245 4.45028  -2
  -5  -9   4 27.2245 4.45028   1
  -4  -9   4 93.0215 3.50584   1
  -2 -10   2 -1.5320 4.05372  -2
  -3  -9   4 -1.5320 4.05372   1
  -1 -10   2 47.7511 2.46537  -2
  -2  -9   4 47.7511 2.46537   1
  -1  -9   4 1.42157 0.68093   1
   0  -9   4 39.4117 1.68153   1
   2  -9   3 81.9911 3.71842  -2
   1  -9   4 81.9911 3.71842   1
   2  -9   4 74.5237 2.36382   1
   3  -9   4 63.0939 3.14930   1
   4  -9   4 3.00564 0.90440   1
   5  -9   4 4.82605 0.99875   1
   7  -7   4 24.6725 2.78243  -2
   6  -9   4 24.6725 2.78243   1
  -6  -8   4 12.7472 1.28639   1
  -4 -10   2 9.90479 3.22625  -2
  -5  -8   4 9.90479 3.22625   1
  -4  -8   4 2.87055 0.97358   1
  -2  -9   2 19.8473 1.53908  -2
  -3  -8   4 19.8473 1.53908   1
  -1  -9   2 68.4523 2.44333  -2
  -2  -8   4 68.4523 2.44333   1
  -1  -8   4 189.446 4.56968   1
   1  -8   3 683.747 14.5925  -2
   0  -8   4 683.747 14.5925   1
   2  -8   3 279.726 7.00427  -2
   1  -8   4 279.726 7.00427   1
   2  -8   4 300.807 6.67492   1
   3  -8   4 274.609 5.43350   1
   5  -7   4 2.93897 1.71721  -2
   4  -8   4 2.93897 1.71721   1
   5  -8   4 7.88441 1.05458   1
   7  -6   4 5.87364 2.82911  -2
   6  -8   4 5.87364 2.82911   1
  -7  -7   4 0.35521 0.68500   1
  -6  -7   4 7.24103 0.96217   1
  -4  -9   2 43.0697 2.87603  -2
  -5  -7   4 43.0697 2.87603   1
  -4  -7   4 140.009 4.40122   1
  -3  -7   4 115.914 2.38836   1
  -2  -7   4 97.9443 2.02783   1
  -1  -7   4 48.9875 1.42095   1
   0  -7   4 97.7877 2.67225   1
   2  -7   3 466.317 11.0193  -2
   1  -7   4 466.317 11.0193   1
   2  -7   4 11.1914 0.75955   1
   3  -7   4 148.067 3.67301   1
   5  -6   4 93.4149 3.50572  -2
   4  -7   4 93.4149 3.50572   1
   5  -7   4 13.1372 0.92508   1
   6  -7   4 76.2239 3.47836   1
   7  -7   4 34.0969 2.91777   1
  -7  -6   4 6.74018 0.88015   1
  -6  -6   4 35.7179 1.65878   1
  -5  -6   4 3.30747 0.83961   1
  -4  -6   4 305.137 6.79568   1
  -3  -6   4 58.7735 1.43436   1
  -2  -6   4 2.68781 0.37900   1
  -1  -6   4 314.008 6.93944   1
   0  -6   4 908.032 18.8459   1
   1  -6   4 228.627 4.55166   1
   2  -6   4 75.4939 1.87526   1
   3  -6   4 196.475 4.02419   1
   4  -6   4 328.956 6.40049   1
   5  -6   4 5.19653 0.54033   1
   6  -6   4 24.9117 1.49741   1
   7  -6   4 0.72958 0.76715   1
  -8  -5   4 6.73010 0.93930   1
  -7  -5   4 101.063 3.93081   1
  -6  -5   4 45.5561 2.28639   1
  -5  -5   4 295.648 6.68815   1
  -4  -5   4 4.29643 0.57420   1
  -3  -5   4 16.0304 0.63846   1
  -2  -5   4 483.984 7.26494   1
  -1  -5   4 25.8140 0.77806   1
   0  -5   4 11.4452 0.70093   1
   1  -5   4 13.3752 0.78385   1
   2  -5   4 356.672 6.87241   1
   3  -5   4 89.5178 1.95119   1
   4  -5   4 84.2799 1.89114   1
   5  -5   4 48.8377 1.20068   1
   6  -5   4 147.943 4.06842   1
   7  -5   4 2.51578 0.78410   1
   8  -5   4 0.51404 0.82535   1
  -8  -4   4 12.5413 1.16825   1
  -7  -4   4 291.291 6.81651   1
  -6  -4   4 37.6001 1.59432   1
  -5  -4   4 685.600 14.2922   1
  -4  -4   4 50.4056 1.45200   1
  -3  -4   4 81.4734 1.38468   1
  -2  -4   4 3.19519 0.28232   1
  -1  -4   4 627.395 8.57743   1
   0  -4   4 2508.19 36.0380   1
   1  -4   4 750.956 11.0162   1
   2  -4   4 652.897 9.06521   1
   3  -4   4 450.633 8.22809   1
   4  -4   4 9.83195 0.61259   1
   5  -4   4 15.4158 1.00895   1
   6  -4   4 22.4993 1.35402   1
   7  -4   4 12.0150 1.17239   1
   8  -4   4 20.5610 1.30370   1
  -8  -3   4 13.7734 1.13137   1
  -7  -3   4 60.2872 1.89686   1
  -6  -3   4 46.0788 1.75066   1
  -5  -3   4 64.0005 1.52685   1
  -4  -3   4 48.7199 1.21652   1
  -3  -3   4 20.8214 0.64724   1
  -2  -3   4 25.2588 0.57452   1
  -1  -3   4 3966.77 54.6067   1
   0  -3   4 3931.93 57.8435   1
   1  -3   4 3236.71 48.3294   1
   2  -3   4 4363.94 71.5388   1
   3  -3   4 48.5639 0.85643   1
   4  -3   4 161.249 2.29737   1
   5  -3   4 48.8838 1.44058   1
   6  -3   4 67.5072 2.13133   1
   7  -3   4 1.14681 0.63043   1
   8  -3   4 6.50345 0.84454   1
  -8  -2   4 59.4751 2.23988   1
  -7  -2   4 4.66137 0.52674   1
  -6  -2   4 73.7537 1.71187   1
  -5  -2   4 120.218 2.39597   1
  -4  -2   4 764.809 12.5271   1
  -3  -2   4 60.1574 1.15894   1
  -2  -2   4 709.186 9.95451   1
  -1  -2   4 1880.32 23.5949   1
   0  -2   4 1274.21 18.3754   1
   1  -2   4 1963.18 30.5788   1
   2  -2   4 45.3652 0.88240   1
   3  -2   4 1647.09 21.9266   1
   4  -2   4 220.099 3.39590   1
   5  -2   4 232.103 3.80985   1
   6  -2   4 309.783 6.81285   1
   7   0   5 33.2259 1.74578  -2
   7  -2   4 33.2259 1.74578   1
   8  -2   4 78.1649 2.49758   1
   9  -2   4 1.95018 1.89563   1
  -8  -4   2 8.15852 1.36962  -2
  -8  -1   4 8.15852 1.36962   1
  -7  -4   2 8.84339 1.94483  -2
  -7  -1   4 8.84339 1.94483   1
  -6  -1   4 25.8011 0.80836   1
  -5  -1   4 12.7455 0.74614   1
  -4  -1   4 354.007 6.02408   1
  -3  -1   4 2745.65 38.4665   1
  -2  -2   3 637.884 10.9746  -2
  -2  -1   4 637.884 10.9746   1
   0  -1   4 926.635 13.3932   1
   1  -1   4 11.4336 0.35240  -2
   1  -1   4 11.4336 0.35240   1
   2  -1   4 7.33661 0.28052   1
   3  -1   4 18.6912 0.46565   1
   4   0   5 0.38532 1.16320  -2
   4  -1   4 0.38532 1.16320   1
   5  -1   4 7.96307 0.59998   1
   6  -1   4 37.9332 1.18735   1
   7   1   5 13.2917 1.53426  -2
   7  -1   4 13.2917 1.53426   1
   8  -1   4 0.60361 0.83209   1
   9  -1   4 37.3428 1.94807   1
  -8  -3   2 27.7596 1.40600  -2
  -8   0   4 27.7596 1.40600   1
  -7  -3   2 5.79152 2.68820  -2
  -7   0   4 5.79152 2.68820   1
  -6   0   4 91.7593 2.12113   1
  -5  -2   3 455.852 17.6373  -2
  -5   0   4 455.852 17.6373   1
  -4   0   4 61.9625 1.29777   1
  -3   0   4 1594.75 22.9126   1
  -2   0   4 323.908 5.14903   1
  -1   0   4 1011.86 14.3623   1
   0   0   4 964.832 14.5100   1
   1   0   4 474.460 6.93123   1
   2   0   4 553.876 7.93969   1
   3   0   4 144.553 2.11697   1
   4   1   5 512.213 12.1235  -2
   4   0   4 512.213 12.1235   1
   5   0   4 1445.96 25.7976   1
   6   0   4 64.3232 2.40869   1
   7   0   4 51.0919 2.23454   1
   8   0   4 19.1528 1.42524   1
   9   0   4 6.12043 0.94378   1
  -8   1   4 0.24862 0.69066   1
  -7   1   4 41.8048 1.68995   1
  -6   1   4 153.093 3.51168   1
  -5   1   4 4.29358 0.45559   1
  -4   1   4 1.64451 0.36210   1
  -3   1   4 961.905 12.7477   1
  -2   1   4 2.24121 0.19388   1
  -1   1   4 1723.61 25.3208   1
   2   1   4 440.636 6.51622   1
   3   1   4 57.2811 0.93123   1
   4   1   4 463.882 6.66533   1
   5   1   4 1.37632 0.55125   1
   6   1   4 370.199 8.49405   1
   7   1   4 19.2944 1.30076   1
   8   1   4 66.7800 2.61231   1
   9   1   4 31.6799 1.74535   1
  -8   2   4 -0.1677 0.70893   1
  -7   2   4 80.1290 2.38245   1
  -6   2   4 100.157 2.69770   1
  -5   2   4 1294.21 25.3355   1
  -4   2   4 427.511 7.81624   1
  -3   2   4 504.273 7.30354   1
  -2   2   4 507.135 7.79345   1
  -1   2   4 1127.03 16.9899   1
   1   2   4 5387.38 198.432   1
   2   2   4 944.844 16.5451   1
   3   2   4 1110.39 16.7408   1
   4   2   4 32.2106 0.89731   1
   5   2   4 26.7262 1.08335   1
   6   2   4 56.1885 1.95547   1
   7   2   4 240.315 5.94625   1
   8   2   4 29.7568 1.59993   1
   9   2   4 25.5785 2.02812   1
  -8   3   4 11.2890 1.20636   1
  -7   3   4 165.682 4.98820   1
  -6   3   4 78.6302 2.88390   1
  -5   3   4 711.374 20.6764   1
  -4   3   4 12.4499 0.62451   1
  -3   3   4 601.675 10.2118   1
  -2   3   4 6479.02 186.148   1
  -1   3   4 1291.88 21.3223   1
   0   3   4 2022.72 30.3277   1
   1   3   4 1984.46 32.4631   1
   2   3   4 385.832 5.76670   1
   3   3   4 700.573 9.26069   1
   4   3   4 38.3191 0.85407   1
   5   3   4 499.623 8.86541   1
   6   3   4 269.791 6.38225   1
   7   3   4 91.6484 2.85810   1
   8   3   4 27.7550 1.53989   1
   9   3   4 0.37379 0.66613   1
  -8   4   4 46.3854 2.52688   1
  -7   4   4 -0.7378 0.81166   1
  -6   4   4 48.4651 2.76264   1
  -5   4   4 8.56572 1.28565   1
  -4   4   4 1312.63 23.2258   1
  -3   4   4 1770.94 31.8718   1
  -2   4   4 5087.04 83.2401   1
  -1   4   4 59.8772 1.57337   1
   0   4   4 1229.68 19.8204   1
   1   4   4 636.154 9.71480   1
   2   4   4 93.1437 1.78180   1
   3   4   4 30.8386 0.70039   1
   4   4   4 2060.19 31.5161   1
   5   4   4 10.2755 0.48908   1
   6   4   4 448.556 8.95873   1
   7   4   4 46.2475 2.11367   1
   8   4   4 1.00839 0.63030   1
   9   4   4 1.21155 1.05036   1
  -8   5   4 81.5882 4.42659   1
  -7   5   4 0.77196 1.13739   1
  -6   5   4 150.281 4.94863   1
  -5   5   4 138.621 3.43971   1
  -4   5   4 262.495 5.78262   1
  -3   5   4 28.2193 0.85471   1
  -2   5   4 53.3551 1.22756   1
  -1   5   4 238.559 4.23070   1
   0   5   4 758.023 11.7854   1
   1   5   4 2.51960 0.26048   1
   2   5   4 259.330 3.90337   1
   3   5   4 4.85620 0.27998   1
   4   5   4 2503.85 49.7981   1
   5   5   4 599.096 10.3717   1
   6   5   4 52.2194 1.56621   1
   7   5   4 72.9853 3.27237   1
   8   5   4 0.55873 0.64298   1
  -8   3   3 33.2681 2.85226  -2
  -7   6   4 33.2681 2.85226   1
  -6   6   4 2.92059 0.91559   1
  -5   6   4 108.210 2.93935   1
  -4   6   4 122.469 4.78991   1
  -3   6   4 405.793 7.62385   1
  -3   5   4 335.809 14.1953  -2
  -2   6   4 335.809 14.1953   1
  -1   6   4 199.388 5.22867   1
   0   6   4 2105.32 42.1777   1
   0   6   5 790.241 21.6829  -2
   1   6   4 790.241 21.6829   1
   1   6   5 27.9466 0.91899  -2
   2   6   4 27.9466 0.91899   1
   3   6   4 386.051 5.92483   1
   4   6   4 734.546 12.0275   1
   4   7   6 205.936 5.01047  -2
   5   6   4 205.936 5.01047   1
   6   6   4 1.20777 0.44724   1
   7   6   4 4.27380 0.72045   1
   8   6   4 4.46352 1.03802   1
  -8   4   3 3.78333 2.18714  -2
  -7   7   4 3.78333 2.18714   1
  -6   7   4 87.4656 3.35442   1
  -5   7   4 22.0682 1.30010   1
  -5   5   4 148.445 4.55640  -2
  -4   7   4 148.445 4.55640   1
  -3   7   4 1.81450 0.44193   1
  -2   7   4 194.726 3.93869   1
  -1   7   4 19.9829 1.32386   1
   0   7   4 6.02978 0.47118   1
   1   7   4 255.424 4.25414   1
   1   7   5 1565.75 63.3736  -2
   2   7   4 1565.75 63.3736   1
   3   7   4 892.056 14.2597   1
   4   7   4 377.903 7.04104   1
   4   8   6 39.7706 1.56104  -2
   5   7   4 39.7706 1.56104   1
   6   7   4 26.2722 1.22148   1
   7   7   4 44.6575 1.63710   1
   7   9   7 13.4012 3.47587  -2
   8   7   4 13.4012 3.47587   1
  -6   8   4 17.8397 1.60956   1
  -5   8   4 0.60721 0.67611   1
  -4   8   4 11.4809 0.93077   1
  -3   8   4 752.347 13.8259   1
  -2   8   4 43.2952 1.54913   1
  -1   8   4 382.590 9.67612   1
   0   8   4 269.407 5.90773   1
   1   8   4 172.687 4.02474   1
   2   8   4 2.18265 0.49726   1
   3   8   4 19.1061 0.83371   1
   4   8   4 7.30960 0.57053   1
   5   8   4 15.5358 0.86709   1
   6   8   4 62.4426 2.19219   1
   7   8   4 0.02797 0.73358   1
  -6   9   4 2.37208 0.82824   1
  -5   9   4 1.04114 0.71316   1
  -4   9   4 -0.1961 0.83791   1
  -3   9   4 216.210 5.18226   1
  -2   9   4 1.23430 0.71295   1
  -1   9   4 1.06878 0.61122   1
   0   9   4 11.4033 0.71357   1
   1   9   4 56.2059 1.95044   1
   2   9   4 55.9557 1.79162   1
   3   9   4 99.0437 2.30910   1
   4   9   4 238.394 5.13146   1
   5   9   4 119.112 3.39476   1
   6   9   4 50.6162 2.35393   1
   7   9   4 2.50337 0.75270   1
  -5  10   4 1.30684 0.77852   1
  -4  10   4 44.0201 2.48887   1
  -3  10   4 66.9314 3.69189   1
  -2  10   4 45.9523 2.77675   1
  -1  10   4 78.4750 2.92686   1
   0  10   4 54.9050 2.15622   1
   1  10   4 16.9169 1.13089   1
   2  10   4 11.1786 0.96324   1
   3  10   4 234.109 5.42849   1
   4  10   4 181.218 7.19114   1
   5  10   4 7.16387 1.09218   1
   6  10   4 23.8403 1.72504   1
  -4  11   4 23.9553 1.57114   1
  -3  11   4 1.27088 0.89227   1
  -2  11   4 78.1244 3.18167   1
  -1  11   4 54.4347 2.53238   1
   0  11   4 245.753 6.59887   1
   1  11   4 23.2497 1.38665   1
   2  11   4 28.4041 1.57408   1
   3  11   4 221.624 5.41395   1
   4  11   4 0.48799 0.78914   1
   5  11   4 13.1167 1.68848   1
  -3  12   4 2.11490 0.90168   1
  -2  12   4 0.11685 0.87612   1
  -1  12   4 0.06837 0.87787   1
   0  12   4 39.9555 2.69046   1
   1  12   4 283.437 6.65430   1
   0  12   6 42.5415 2.82286  -2
   2  12   4 42.5415 2.82286   1
   3  12   4 72.4558 2.95206   1
   4  12   4 15.6742 1.85685   1
  -2  13   4 0.21495 1.01630   1
  -3  12   5 25.9487 3.12990  -2
  -1  13   4 25.9487 3.12990   1
   0  13   4 3.54091 0.96838   1
   1  13   4 10.2847 1.02485   1
   0  13   6 3.67006 1.31023  -2
   2  13   4 3.67006 1.31023   1
   1  13   6 3.95978 2.76375  -2
   3  13   4 3.95978 2.76375   1
  -2 -12   5 0.92843 0.75612   1
  -1 -12   5 54.0908 2.36022   1
   0 -12   5 0.94057 0.81108   1
   1 -12   5 7.31094 1.24163   1
   2 -12   5 -0.5101 0.81696   1
  -4 -11   5 -1.1667 0.96651   1
  -3 -11   5 40.9700 2.12249   1
  -2 -11   5 12.8579 1.19070   1
  -1 -11   5 2.69796 0.85456   1
   0 -11   5 27.4879 2.10521   1
   1 -11   5 0.66284 0.83559   1
   2 -11   5 26.0416 1.56183   1
   3 -11   5 6.16636 0.92504   1
  -5 -10   5 2.34472 1.18105   1
  -4 -10   5 13.2876 1.50903   1
  -3 -10   5 58.3044 2.31426   1
  -2 -10   5 23.4863 1.50859   1
  -1 -10   5 75.2355 2.76586   1
   0 -10   5 57.6793 2.24488   1
   1 -10   5 4.71792 0.84314   1
   2 -10   5 1.90885 0.75767   1
   3 -10   5 2.76095 0.80058   1
   4 -10   5 1.27307 0.74360   1
   5 -10   5 0.36228 0.82650   1
  -4 -11   2 -6.0809 3.52950  -2
  -5  -9   5 -6.0809 3.52950   1
  -4  -9   5 0.16059 0.86776   1
  -3  -9   5 29.6901 1.56072   1
  -1 -10   3 61.5143 2.05073  -2
  -2  -9   5 61.5143 2.05073   1
  -1  -9   5 44.4870 1.87142   1
   0  -9   5 -0.0239 0.55788   1
   2  -9   4 13.7837 1.90608  -2
   1  -9   5 13.7837 1.90608   1
   2  -9   5 161.886 4.34397   1
   3  -9   5 43.7814 2.02830   1
   5  -8   5 4.62127 2.12452  -2
   4  -9   5 4.62127 2.12452   1
   5  -9   5 17.5150 2.05090   1
   6  -9   5 1.68625 2.32167   1
  -6  -8   5 7.46189 1.16280   1
  -4 -10   3 1.81445 2.26250  -2
  -5  -8   5 1.81445 2.26250   1
  -4  -8   5 203.554 6.83938   1
  -3  -8   5 6.62888 0.74649   1
  -1  -9   3 601.933 11.5231  -2
  -2  -8   5 601.933 11.5231   1
  -1  -8   5 0.79562 0.55939   1
   0  -8   5 98.1003 2.80020   1
   2  -8   4 41.5483 1.77807  -2
   1  -8   5 41.5483 1.77807   1
   3  -8   4 51.4343 3.46243  -2
   2  -8   5 51.4343 3.46243   1
   3  -8   5 90.3364 2.29483   1
   5  -7   5 46.9470 3.60878  -2
   4  -8   5 46.9470 3.60878   1
   6  -7   5 4.36097 3.52668  -2
   5  -8   5 4.36097 3.52668   1
   6  -8   5 2.20783 0.83003   1
  -7  -7   5 0.97632 0.78438   1
  -6  -7   5 0.00838 0.63121   1
  -4  -9   3 0.67817 2.00713  -2
  -5  -7   5 0.67817 2.00713   1
  -4  -7   5 769.610 16.0425   1
  -3  -7   5 5.93043 0.60235   1
  -2  -7   5 308.512 6.14943   1
  -1  -7   5 114.051 3.02611   1
   0  -7   5 150.388 3.73819   1
   1  -7   5 226.156 5.30223   1
   2  -7   5 0.34040 0.47406   1
   3  -7   5 340.518 6.65642   1
   5  -6   5 186.663 9.20253  -2
   4  -7   5 186.663 9.20253   1
   5  -7   5 42.5793 1.57205   1
   6  -7   5 0.23881 0.70667   1
   7  -7   5 4.02326 1.11435   1
  -7  -6   5 20.9342 1.43170   1
  -6  -6   5 77.4445 2.52798   1
  -5  -6   5 378.024 8.53876   1
  -4  -6   5 298.667 6.72292   1
  -3  -6   5 1.08866 0.36450   1
  -2  -6   5 66.6119 1.70156   1
  -1  -6   5 297.063 6.60394   1
   0  -6   5 0.57904 0.49043   1
   1  -6   5 1098.60 22.7282   1
   2  -6   5 200.486 4.16473   1
   3  -6   5 332.448 6.43781   1
   4  -6   5 104.952 2.84072   1
   5  -6   5 222.371 4.63483   1
   6  -6   5 21.2776 1.41131   1
   7  -6   5 57.4227 2.65247   1
  -7  -5   5 74.8343 2.62561   1
  -6  -5   5 17.2968 1.26150   1
  -5  -5   5 379.768 8.57458   1
  -4  -5   5 0.80812 0.45246   1
  -3  -5   5 1.24717 0.32217   1
  -2  -5   5 7.99199 0.53376   1
  -1  -5   5 170.402 3.16335   1
   0  -5   5 165.244 3.86684   1
   1  -5   5 12.9245 1.06631   1
   2  -5   5 564.353 13.1465   1
   3  -5   5 127.556 3.20172   1
   4  -5   5 194.862 3.99807   1
   5  -5   5 94.6571 2.08925   1
   6  -5   5 161.439 4.15083   1
   7  -5   5 66.8307 2.38844   1
   8  -5   5 47.0081 2.47245   1
  -8  -4   5 5.66867 0.89697   1
  -7  -4   5 9.78716 1.22609   1
  -6  -4   5 60.9650 2.28898   1
  -5  -4   5 64.2178 2.15270   1
  -4  -4   5 79.2652 2.25178   1
  -3  -4   5 77.5414 1.66766   1
  -2  -4   5 354.574 5.58624   1
  -1  -4   5 1.47609 0.25150   1
   0  -4   5 554.898 8.26279   1
   1  -4   5 745.021 11.0039   1
   2  -4   5 764.024 12.2442   1
   3  -4   5 231.498 4.14543   1
   4  -4   5 0.67369 0.39920   1
   5  -4   5 115.742 2.61617   1
   6  -4   5 1.10067 0.62328   1
   7  -4   5 2.53206 0.74175   1
   8  -4   5 42.3043 1.86159   1
  -8  -3   5 2.08380 1.06412   1
  -7  -3   5 7.94553 0.96853   1
  -6  -3   5 4.14656 0.72639   1
  -5  -3   5 211.022 4.38257   1
  -4  -3   5 119.237 2.37708   1
  -3  -3   5 1234.18 17.3189   1
  -2  -3   5 14.2334 0.47041   1
  -1  -3   5 119.789 1.86574   1
   0  -3   5 2023.31 28.8140   1
   1  -3   5 0.24777 0.19571   1
   2  -3   5 940.532 14.3045   1
   3  -3   5 115.744 1.98151   1
   4  -3   5 189.666 3.12515   1
   5  -3   5 129.901 2.80695   1
   6  -3   5 6.31179 0.84934   1
   7  -3   5 37.1798 1.85558   1
   8  -3   5 20.0448 1.36998   1
  -8  -2   5 8.11063 1.00936   1
  -7  -2   5 32.5897 1.23569   1
  -6  -2   5 7.50622 0.69859   1
  -5  -2   5 116.226 2.39230   1
  -4  -2   5 55.6180 1.34205   1
  -3  -2   5 1573.90 21.8682   1
  -2  -3   4 8.10574 0.82714  -2
  -2  -2   5 8.10574 0.82714   1
  -1  -2   5 541.238 7.41068   1
   0  -2   5 1589.40 22.9065   1
   1  -2   5 515.912 7.61861   1
   2  -2   5 1441.46 19.3179   1
   3  -2   5 1363.18 17.9280   1
   4  -2   5 253.519 3.88207   1
   5  -2   5 358.311 6.39524   1
   6  -2   5 0.24249 0.50036   1
   7   0   6 72.1680 2.73429  -2
   7  -2   5 72.1680 2.73429   1
   8  -2   5 23.4987 1.41170   1
  -8  -4   3 15.2689 2.49076  -2
  -8  -1   5 15.2689 2.49076   1
  -7  -4   3 5.30157 0.53619  -2
  -7  -1   5 5.30157 0.53619   1
  -6  -1   5 450.180 7.58445   1
  -5  -1   5 35.7579 1.01682   1
  -4  -1   5 1809.17 29.0474   1
  -3  -1   5 271.063 4.27575   1
  -2  -2   4 498.855 18.5491  -2
  -2  -1   5 498.855 18.5491   1
  -1  -1   5 643.434 9.41443   1
   0  -1   5 46.6460 0.89851   1
   1  -1   5 161.252 4.25549  -2
   1  -1   5 161.252 4.25549   1
   2  -1   5 0.18339 0.34331  -2
   2  -1   5 0.18339 0.34331   1
   3  -1   5 458.687 5.91657   1
   4  -1   5 502.586 7.28924   1
   5   0   6 8.58344 0.92945  -2
   5  -1   5 8.58344 0.92945   1
   6  -1   5 10.1251 0.65660   1
   7  -1   5 34.4276 1.70069   1
   8  -1   5 100.124 2.90891   1
   9  -1   5 -0.1113 0.78365   1
  -8  -3   3 46.9779 3.38384  -2
  -8   0   5 46.9779 3.38384   1
  -7  -3   3 1.87541 1.16971  -2
  -7   0   5 1.87541 1.16971   1
  -6   0   5 410.486 8.95081   1
  -5   0   5 1.83535 0.38825   1
  -4  -2   4 853.103 32.3349  -2
  -4   0   5 853.103 32.3349   1
  -3   0   5 777.301 10.9094   1
  -2   0   5 127.214 2.02809   1
  -1   0   5 542.023 8.66022   1
   0   0   5 930.818 13.4816   1
   1   0   5 2897.95 45.2627   1
   2   0   5 282.330 4.23805   1
   3   0   5 301.411 4.18258   1
   4   0   5 2.91411 0.31198   1
   5   1   6 606.459 25.8909  -2
   5   0   5 606.459 25.8909   1
   6   0   5 0.99849 0.41729   1
   7   0   5 31.2442 1.13576   1
   8   0   5 0.43462 0.71364   1
   9   0   5 6.48987 0.99927   1
  -8   1   5 8.14667 0.83523   1
  -7   1   5 2.50717 0.65971   1
  -6   1   5 22.4019 1.24182   1
  -5   1   5 2.54158 0.52653   1
  -4   1   5 85.4577 1.96627   1
  -3   1   5 162.447 2.54340   1
  -2   1   5 1.08926 0.13742   1
  -1   1   5 1163.25 17.1924   1
   0   1   5 2694.55 42.0903   1
   1   1   5 6372.70 170.234   1
   2   1   5 89.3732 1.52068   1
   3   1   5 4366.23 59.0274   1
   4   1   5 696.322 10.7921   1
   5   1   5 59.9895 1.53206   1
   6   1   5 89.5294 2.11168   1
   7   1   5 42.1081 1.79495   1
   8   1   5 37.5413 2.07329   1
   9   1   5 1.22318 0.74359   1
  -8   2   5 3.97257 0.85650   1
  -7   2   5 58.4327 1.95251   1
  -6   2   5 0.34227 0.54951   1
  -5   2   5 0.09996 0.50281   1
  -4   2   5 571.864 10.2826   1
  -3   2   5 12.4377 0.47991   1
  -2   2   5 9.46041 0.45364   1
  -1   2   5 264.011 4.51993   1
   0   2   5 364.714 5.54346   1
   1   2   5 396.999 6.12373   1
   2   2   5 463.590 6.99731   1
   3   2   5 13.9906 0.56781   1
   4   2   5 1114.26 18.4099   1
   5   2   5 1.74908 0.27348   1
   6   2   5 86.3758 2.57734   1
   7   2   5 239.694 5.91877   1
   8   2   5 36.5771 1.79227   1
   9   2   5 7.97879 1.15641   1
  -8   3   5 49.0160 2.30947   1
  -7   3   5 7.00132 1.11441   1
  -6   3   5 2.51777 0.80191   1
  -5   3   5 48.5361 2.19873   1
  -4   3   5 10.6844 0.64399   1
  -3   3   5 113.113 2.39966   1
  -2   3   5 1204.04 19.9764   1
  -1   3   5 2159.93 32.4281   1
   0   3   5 2089.25 36.7133   1
   1   3   5 15.3691 0.52712   1
   2   3   5 976.792 15.4598   1
   3   3   5 28.1172 0.86324   1
   4   3   5 347.266 5.97641   1
   5   3   5 6.43753 0.46684   1
   6   3   5 3.21706 0.61818   1
   7   3   5 4.92893 0.73952   1
   8   3   5 3.82006 0.75464   1
   9   3   5 0.11441 0.75250   1
  -8   4   5 1.46943 0.92087   1
  -7   4   5 277.631 7.61593   1
  -6   4   5 3.75072 0.86033   1
  -5   4   5 337.485 8.59507   1
  -4   4   5 44.0710 1.49823   1
  -3   4   5 344.154 8.62829   1
  -2   4   5 28.9247 0.78991   1
  -1   4   5 334.840 5.27835   1
   0   4   5 1795.40 27.0368   1
   1   4   5 451.305 7.65367   1
   2   4   5 258.853 4.49592   1
   3   4   5 36.4004 0.96776   1
   4   4   5 306.969 4.93956   1
   5   4   5 33.3651 0.99865   1
   6   4   5 246.349 5.10764   1
   7   4   5 46.9347 1.82989   1
   8   4   5 8.44281 0.96177   1
  -8   2   4 31.2275 3.95278  -2
  -7   5   5 31.2275 3.95278   1
  -6   5   5 76.3341 2.98230   1
  -5   5   5 11.5189 0.97205   1
  -4   5   5 41.4443 1.64602   1
  -3   5   5 29.1224 1.36924   1
  -2   5   5 55.7772 1.63727   1
  -2   4   5 36.6329 1.84218  -2
  -1   5   5 36.6329 1.84218   1
   0   5   5 2573.20 44.5034   1
   1   5   5 448.206 8.41761   1
   1   5   6 2267.88 50.3804  -2
   2   5   5 2267.88 50.3804   1
   3   5   5 30.5077 0.77076   1
   4   5   5 4.27113 0.49544   1
   5   5   5 1.84537 0.48357   1
   6   5   5 309.679 5.95944   1
   7   5   5 16.6334 2.18270   1
   7   7   7 25.6302 2.73534  -2
   8   5   5 25.6302 2.73534   1
  -8   3   4 19.0807 2.36477  -2
  -7   6   5 19.0807 2.36477   1
  -6   6   5 33.4619 2.66576   1
  -5   6   5 44.7801 1.58544   1
  -4   6   5 139.364 4.16736   1
  -3   6   5 1.16104 0.42384   1
  -2   6   5 20.4120 1.13931   1
  -1   6   5 249.998 11.5705   1
   0   6   5 2854.44 52.3821   1
   1   6   5 32.5358 1.01879   1
   1   6   6 1767.51 56.0102  -2
   2   6   5 1767.51 56.0102   1
   3   6   5 148.790 2.82702   1
   4   6   5 5.23479 0.43281   1
   4   7   7 708.765 14.6304  -2
   5   6   5 708.765 14.6304   1
   5   7   7 15.9596 2.51062  -2
   6   6   5 15.9596 2.51062   1
   7   6   5 20.1975 1.94133   1
   8   6   5 124.740 7.01273   1
  -8   4   4 12.2147 2.23804  -2
  -7   7   5 12.2147 2.23804   1
  -6   7   5 8.92597 2.32105   1
  -5   7   5 0.14524 0.63051   1
  -5   5   5 225.803 6.36251  -2
  -4   7   5 225.803 6.36251   1
  -3   7   5 181.649 4.23350   1
  -2   7   5 1.09667 0.46128   1
  -1   7   5 1853.84 53.9615   1
   0   7   5 46.3501 1.42373   1
   1   7   5 288.385 6.30186   1
   2   7   5 139.991 3.07747   1
   3   7   5 499.374 8.61256   1
   4   7   5 1.70654 0.42732   1
   4   8   7 86.1689 2.55960  -2
   5   7   5 86.1689 2.55960   1
   6   7   5 105.017 2.81196   1
   7   7   5 5.50680 0.83085   1
   8   7   5 11.0790 1.65531   1
  -6   8   5 0.79234 1.02464   1
  -5   8   5 25.7457 1.47966   1
  -4   8   5 22.0530 1.11865   1
  -3   8   5 664.455 13.7596   1
  -2   8   5 1.30649 0.63474   1
  -1   8   5 1278.78 37.6060   1
   0   8   5 148.693 4.22472   1
   1   8   5 2.88035 0.39732   1
   2   8   5 154.814 3.36682   1
   3   8   5 9.03616 0.56489   1
   4   8   5 52.9247 1.85105   1
   5   8   5 54.9380 1.96110   1
   6   8   5 127.448 3.11282   1
   7   8   5 11.3174 1.12014   1
  -6   9   5 -0.1789 0.75582   1
  -5   9   5 19.3073 1.51690   1
  -4   9   5 4.25130 1.01896   1
  -3   9   5 172.765 5.23498   1
  -2   9   5 52.6139 1.78525   1
  -1   9   5 57.9528 2.77674   1
   0   9   5 50.3864 1.60122   1
   1   9   5 6.47659 0.76647   1
   2   9   5 2.78720 0.77957   1
   3   9   5 111.987 2.91404   1
   4   9   5 234.510 6.23390   1
   5   9   5 326.486 8.39711   1
   6   9   5 141.926 3.46672   1
   7   9   5 -0.4752 0.91473   1
  -5  10   5 4.59326 0.94733   1
  -4  10   5 150.186 4.94403   1
  -3  10   5 31.0550 2.04148   1
  -2  10   5 1.63575 0.86691   1
  -1  10   5 171.978 6.26278   1
   0  10   5 7.22473 0.95805   1
   1  10   5 224.998 5.25203   1
   2  10   5 3.78574 0.83334   1
   3  10   5 41.9992 2.12674   1
   4  10   5 2.27921 0.89359   1
   5  10   5 111.845 3.64935   1
   6  10   5 13.7342 1.65082   1
  -4  11   5 8.05462 1.46752   1
  -3  11   5 69.1294 3.64999   1
  -2  11   5 4.08098 1.18507   1
  -1  11   5 23.3407 2.13674   1
   0  11   5 2.88147 0.89126   1
   1  11   5 0.05711 0.64230   1
   2  11   5 85.2356 3.14588   1
   3  11   5 227.874 6.33475   1
   4  11   5 24.5630 2.23291   1
   5  11   5 2.45363 1.12481   1
  -3  12   5 2.95951 1.15036   1
  -2  12   5 111.042 4.92497   1
  -1  12   5 0.88425 0.91366   1
   0  12   5 19.9188 1.94538   1
   1  12   5 14.0191 1.29732   1
   0  12   7 54.3182 5.75666  -2
   2  12   5 54.3182 5.75666   1
   1  12   7 90.9808 4.56084  -2
   3  12   5 90.9808 4.56084   1
   4  12   5 2.10867 1.11103   1
  -3  12   6 49.1303 4.84201  -2
  -1  13   5 49.1303 4.84201   1
   0  13   5 1.01000 1.35742   1
   1  13   5 0.39691 1.07911   1
   0  13   7 11.2049 2.12851  -2
   2  13   5 11.2049 2.12851   1
   1  13   7 11.5613 4.42143  -2
   3  13   5 11.5613 4.42143   1
   0 -12   6 33.3588 2.48707   1
  -3 -11   6 2.69251 0.95354   1
  -2 -11   6 15.0047 1.28380   1
  -1 -11   6 27.7789 1.71893   1
   0 -11   6 6.92977 1.05698   1
   1 -11   6 29.1151 1.82508   1
   2 -11   6 3.80542 0.86698   1
   3 -11   6 -0.2976 0.69886   1
  -4 -10   6 18.5818 1.74466   1
  -3 -10   6 59.4094 2.35106   1
  -2 -10   6 0.57364 0.75943   1
  -1 -10   6 116.725 3.50634   1
   0 -10   6 3.06485 0.84788   1
   1 -10   6 72.9506 2.58716   1
   2 -10   6 25.2755 1.53353   1
   3 -10   6 0.22607 0.68046   1
   4 -10   6 60.3956 2.32229   1
  -4 -11   3 -3.9141 3.77987  -2
  -5  -9   6 -3.9141 3.77987   1
  -4  -9   6 -0.0305 0.76485   1
  -3  -9   6 4.67253 0.81302   1
  -1 -10   4 113.380 5.20310  -2
  -2  -9   6 113.380 5.20310   1
   0 -10   4 70.8266 3.80806  -2
  -1  -9   6 70.8266 3.80806   1
   0  -9   6 12.8203 1.41587   1
   2  -9   5 77.1718 4.67025  -2
   1  -9   6 77.1718 4.67025   1
   3  -9   5 584.794 16.8644  -2
   2  -9   6 584.794 16.8644   1
   3  -9   6 64.9549 2.31056   1
   5  -8   6 170.626 5.07790  -2
   4  -9   6 170.626 5.07790   1
   6  -8   6 9.26336 2.12782  -2
   5  -9   6 9.26336 2.12782   1
  -6  -8   6 0.97141 0.90695   1
  -4 -10   4 23.3792 3.90222  -2
  -5  -8   6 23.3792 3.90222   1
  -4  -8   6 50.2574 3.22847   1
  -3  -8   6 19.7114 1.46504   1
  -1  -9   4 442.682 9.91388  -2
  -2  -8   6 442.682 9.91388   1
  -1  -8   6 0.30497 0.44678   1
   0  -8   6 4.40962 0.72415   1
   2  -8   5 60.0074 2.29481  -2
   1  -8   6 60.0074 2.29481   1
   3  -8   5 22.4458 2.03346  -2
   2  -8   6 22.4458 2.03346   1
   3  -8   6 40.1980 1.52589   1
   5  -7   6 85.6296 3.61179  -2
   4  -8   6 85.6296 3.61179   1
   6  -7   6 6.49140 1.79081  -2
   5  -8   6 6.49140 1.79081   1
   6  -8   6 0.15011 0.65167   1
  -6  -7   6 18.8661 1.36118   1
  -4  -9   4 15.9117 3.04865  -2
  -5  -7   6 15.9117 3.04865   1
  -4  -7   6 56.7020 2.20161   1
  -3  -7   6 167.847 3.63746   1
  -2  -7   6 48.9585 1.57385   1
  -1  -7   6 215.576 5.10475   1
   0  -7   6 97.2873 2.70782   1
   1  -7   6 52.1819 1.84033   1
   2  -7   6 49.7630 1.75066   1
   3  -7   6 80.0052 2.16652   1
   4  -7   6 98.9819 2.54124   1
   5  -7   6 -0.4733 0.50058   1
   6  -7   6 14.6269 1.43360   1
   7  -7   6 0.01939 0.77435   1
  -7  -6   6 13.5481 1.15938   1
  -6  -6   6 0.86156 0.61567   1
  -5  -6   6 84.8092 2.88656   1
  -4  -6   6 147.000 3.84549   1
  -3  -6   6 30.1533 1.00634   1
  -2  -6   6 11.5767 0.70475   1
  -1  -6   6 315.934 6.04904   1
   0  -6   6 748.845 15.7418   1
   1  -6   6 0.34278 0.50694   1
   2  -6   6 15.4633 0.88132   1
   3  -6   6 0.39786 0.52687   1
   4  -6   6 22.0818 1.14126   1
   5  -6   6 2.93885 0.65737   1
   6  -6   6 5.26478 0.89571   1
   7  -6   6 4.26411 1.05230   1
  -7  -5   6 1.61062 0.75710   1
  -6  -5   6 55.6937 2.11038   1
  -5  -5   6 34.3319 1.64856   1
  -4  -5   6 48.5688 1.74858   1
  -3  -5   6 7.63606 0.52732   1
  -2  -5   6 517.306 8.73625   1
  -1  -5   6 0.85176 0.34653   1
   0  -5   6 939.251 19.5349   1
   1  -5   6 384.598 8.37807   1
   2  -5   6 0.19249 0.36536   1
   3  -5   6 888.880 16.1713   1
   4  -5   6 18.6636 0.98779   1
   5  -5   6 30.4070 1.09183   1
   6  -5   6 132.682 3.63388   1
   7  -5   6 4.06713 0.85836   1
   8  -5   6 0.12815 1.11081   1
  -7  -4   6 18.9376 1.39334   1
  -6  -4   6 0.87334 0.64994   1
  -5  -4   6 27.5307 1.50353   1
  -4  -4   6 0.59225 0.46624   1
  -3  -4   6 972.592 17.8797   1
  -2  -4   6 599.856 10.0137   1
  -1  -4   6 200.075 3.59524   1
   0  -4   6 685.502 15.6573   1
   1  -4   6 965.955 20.0112   1
   2  -4   6 8.81014 0.85654   1
   3  -4   6 1647.00 26.8095   1
   4  -4   6 4.57791 0.51030   1
   5  -4   6 23.2565 0.89570   1
   6  -4   6 15.2366 1.12448   1
   7  -4   6 81.6690 2.65615   1
   8  -4   6 0.13642 0.68871   1
  -8  -3   6 5.78287 1.58402   1
  -7  -3   6 1.65446 0.69073   1
  -6  -3   6 57.2473 2.98475   1
  -5  -3   6 232.524 5.46727   1
  -4  -3   6 33.2459 1.13125   1
  -3  -3   6 1814.22 26.9662   1
  -2  -3   6 207.190 3.39821   1
  -1  -3   6 3199.02 42.6272   1
   0  -3   6 8.08740 0.42629   1
   1  -3   6 1670.04 24.1360   1
   2  -3   6 298.418 5.44755   1
   3  -3   6 322.450 5.35465   1
   4  -3   6 355.608 5.57795   1
   5  -3   6 7.78004 0.72388   1
   6  -3   6 5.03047 0.75311   1
   7  -1   7 22.5251 3.00812  -2
   7  -3   6 22.5251 3.00812   1
   8  -1   7 36.2924 3.85096  -2
   8  -3   6 36.2924 3.85096   1
  -8  -2   6 3.89707 0.88784   1
  -7  -5   4 16.9787 1.32869  -2
  -7  -2   6 16.9787 1.32869   1
  -6  -2   6 2.39507 0.63820   1
  -5  -2   6 100.253 2.83787   1
  -4  -2   6 7.15710 0.56847   1
  -3  -2   6 427.968 6.21116   1
  -2  -2   6 27.0809 0.67359   1
  -1  -3   5 2766.08 52.9210  -2
  -1  -2   6 2766.08 52.9210   1
   0  -2   6 9999.99 267.182   1
   1  -2   6 472.859 7.57881   1
   2  -2   6 932.385 14.6237  -2
   2  -2   6 932.385 14.6237   1
   3  -2   6 888.842 11.9987   1
   4  -2   6 614.108 9.65551   1
   5  -1   7 36.8965 3.12963  -2
   5  -2   6 36.8965 3.12963   1
   6  -2   6 73.1146 2.27497   1
   7  -2   6 45.2968 2.20671   1
   8   0   7 3.01014 1.47176  -2
   8  -2   6 3.01014 1.47176   1
  -8  -4   4 4.55697 1.76812  -2
  -8  -1   6 4.55697 1.76812   1
  -7  -4   4 46.3031 2.12317  -2
  -7  -1   6 46.3031 2.12317   1
  -6  -1   6 59.6484 2.09464   1
  -5  -1   6 30.3706 1.08221   1
  -4  -3   5 465.288 13.0853  -2
  -4  -1   6 465.288 13.0853   1
  -3  -1   6 180.779 2.81626   1
  -2  -1   6 30.0984 0.66186   1
  -1  -1   6 0.86695 0.18399   1
   0  -1   6 16.2649 0.50669   1
   1  -1   6 99.0513 1.68899   1
   2  -1   6 67.4743 1.33959  -2
   2  -1   6 67.4743 1.33959   1
   3  -1   6 85.2202 1.31314   1
   4  -1   6 233.921 4.35922   1
   5   0   7 386.799 8.30449  -2
   5  -1   6 386.799 8.30449   1
   6  -1   6 208.981 4.52890   1
   7  -1   6 450.296 10.0763   1
   8  -1   6 1.45879 0.72701   1
  -8  -3   4 14.6247 3.74137  -2
  -8   0   6 14.6247 3.74137   1
  -7  -3   4 24.1580 2.20306  -2
  -7   0   6 24.1580 2.20306   1
  -6   0   6 8.52071 0.91305   1
  -5   0   6 71.6199 2.26340   1
  -4   0   6 70.0886 1.58708   1
  -3   0   6 348.693 5.08045   1
  -2   0   6 74.5760 1.23371   1
  -1   0   6 78.3983 1.43729   1
   0   0   6 728.694 10.6490   1
   1   0   6 94.6258 1.60506   1
   2   0   6 2844.06 42.5399   1
   3   0   6 636.850 8.14310   1
   4   0   6 150.967 2.72227   1
   5   0   6 22.7895 0.90004   1
   6   0   6 36.7639 1.23617   1
   7   0   6 59.7471 2.26872   1
   8   0   6 64.3174 2.01859   1
   9   0   6 0.04828 0.73248   1
  -8   1   6 15.8817 1.24665   1
  -7   1   6 15.5236 1.15898   1
  -6   1   6 81.3810 2.41232   1
  -5   1   6 5.43418 0.63605   1
  -4   1   6 1259.89 23.1057   1
  -3   1   6 231.026 4.11326   1
  -2   1   6 2355.99 33.2888   1
  -1   1   6 466.998 6.80729   1
   0   1   6 110.008 1.90298   1
   1   1   6 11.2044 0.40848   1
   2   1   6 117.871 2.06519   1
   3   1   6 0.67257 0.18095   1
   4   1   6 16.9962 0.74762   1
   5   1   6 508.880 8.87880   1
   6   1   6 28.0036 0.98011   1
   7   1   6 5.50097 0.56849   1
   8   1   6 43.7391 2.05795   1
   9   1   6 20.3248 1.95202   1
  -8   2   6 6.90506 0.96586   1
  -7   2   6 0.33221 0.59885   1
  -6   2   6 86.0606 2.39209   1
  -5   2   6 171.730 4.03663   1
  -4   2   6 1736.07 27.6053   1
  -3   2   6 36.0166 0.92075   1
  -2   2   6 1874.26 28.2181   1
  -1   2   6 680.743 11.0030   1
   0   2   6 277.594 4.31523   1
   1   2   6 1501.45 22.5631   1
   2   2   6 74.8845 1.34635   1
   3   2   6 4524.91 67.1065   1
   4   2   6 1100.92 21.9364   1
   5   2   6 128.023 2.73178   1
   6   2   6 36.6968 1.29151   1
   7   2   6 0.60170 0.46238   1
   8   2   6 23.8243 1.47746   1
   9   2   6 -0.0640 0.86581   1
  -8   3   6 5.46997 1.01402   1
  -7   3   6 28.2325 1.74215   1
  -6   3   6 136.601 4.34234   1
  -5   3   6 395.856 9.89369   1
  -4   3   6 160.695 3.33529   1
  -3   3   6 74.0550 1.98325   1
  -2   3   6 67.9673 1.43089   1
  -1   3   6 1192.81 18.0923   1
   0   3   6 43.5478 1.08225   1
   1   3   6 8359.70 229.771   1
   2   3   6 1506.09 23.7303   1
   3   3   6 989.342 14.8985   1
   4   3   6 122.743 2.67388   1
   5   3   6 862.677 14.4292   1
   6   3   6 458.285 9.75770   1
   7   3   6 90.6425 3.82637   1
   8   3   6 47.8732 2.46115   1
   9   3   6 9.16906 1.36969   1
  -7   4   6 111.098 3.94212   1
  -6   4   6 46.6629 2.29342   1
  -5   4   6 548.162 13.3565   1
  -4   4   6 915.711 18.7807   1
  -3   4   6 464.489 9.79283   1
  -2   4   6 15.4274 0.59195   1
  -1   4   6 165.376 2.78209   1
   0   4   6 4475.15 65.5940   1
   1   4   6 94.1243 1.82583   1
   2   4   6 1574.01 24.8130   1
   3   4   6 4.28792 0.34558   1
   4   4   6 8.82872 0.55807   1
   5   4   6 594.044 10.0813   1
   6   4   6 255.450 5.07155   1
   7   4   6 36.2474 2.04817   1
   7   6   8 10.0228 4.79726  -2
   8   4   6 10.0228 4.79726   1
  -7   5   6 1.81495 1.29088   1
  -6   5   6 62.9899 3.52842   1
  -5   5   6 24.4448 1.03426   1
  -4   5   6 5.15398 0.62305   1
  -3   5   6 432.958 10.9577   1
  -2   5   6 207.883 4.20622   1
  -2   4   6 14.1318 1.07315  -2
  -1   5   6 14.1318 1.07315   1
   0   5   6 3053.09 53.6585   1
   1   5   6 1295.73 26.9727   1
   1   5   7 2471.69 60.1576  -2
   2   5   6 2471.69 60.1576   1
   2   5   7 103.202 5.41902  -2
   3   5   6 103.202 5.41902   1
   4   5   6 345.654 7.24286   1
   5   5   6 27.4849 1.04458   1
   6   5   6 23.9256 1.23412   1
   7   5   6 18.9230 1.35779   1
   7   7   8 19.7906 2.78011  -2
   8   5   6 19.7906 2.78011   1
  -8   3   5 25.1590 2.00065  -2
  -7   6   6 25.1590 2.00065   1
  -7   3   5 22.2613 4.35018  -2
  -6   6   6 22.2613 4.35018   1
  -5   6   6 33.0423 1.46708   1
  -4   6   6 4.98962 0.99180   1
  -4   4   6 394.996 12.4342  -2
  -3   6   6 394.996 12.4342   1
  -2   6   6 5.52974 0.59806   1
  -1   6   6 26.6791 1.07928   1
   0   6   6 218.466 5.09066   1
   1   6   6 58.9595 1.74084   1
   1   6   7 199.566 4.64569  -2
   2   6   6 199.566 4.64569   1
   2   6   7 650.230 18.9279  -2
   3   6   6 650.230 18.9279   1
   4   6   6 14.2735 1.03867   1
   4   7   8 191.675 5.26511  -2
   5   6   6 191.675 5.26511   1
   5   7   8 104.546 2.93661  -2
   6   6   6 104.546 2.93661   1
   7   6   6 65.0177 2.47542   1
   8   6   6 77.2235 5.32487   1
  -6   7   6 0.68007 0.87564   1
  -5   7   6 29.1833 1.51914   1
  -4   7   6 3.48941 0.94350   1
  -4   5   6 4.96901 2.72240  -2
  -3   7   6 4.96901 2.72240   1
  -2   7   6 151.283 4.40822   1
  -1   7   6 1268.58 30.0469   1
   0   7   6 357.701 7.52750   1
   1   7   6 135.860 3.35037   1
   2   7   6 100.589 2.64607   1
   3   7   6 -0.2145 0.26277   1
   4   7   6 29.4306 1.39082   1
   4   8   8 42.3454 4.42385  -2
   5   7   6 42.3454 4.42385   1
   6   7   6 11.0044 0.94854   1
   7   7   6 13.9506 1.84688   1
   8   7   6 2.08343 1.24119   1
  -6   8   6 70.0610 3.13608   1
  -5   8   6 22.8691 1.38512   1
  -4   8   6 50.3904 2.81363   1
  -3   8   6 2.05303 0.95106   1
  -2   8   6 37.2047 1.28775   1
  -1   8   6 24.1917 1.50132   1
   0   8   6 1.47067 0.42198   1
   1   8   6 14.2843 1.34830   1
   2   8   6 369.112 8.23392   1
   3   8   6 6.48653 0.57119   1
   4   8   6 52.9839 1.86088   1
   5   8   6 203.283 5.05812   1
   6   8   6 2.37241 0.70253   1
   7   8   6 110.336 3.69107   1
  -5   9   6 90.9471 3.02409   1
  -4   9   6 30.0575 2.39138   1
  -3   9   6 53.6844 3.01254   1
  -2   9   6 0.74091 0.52531   1
  -1   9   6 35.7543 1.36243   1
   0   9   6 37.5017 1.34347   1
   1   9   6 953.084 22.3415   1
   2   9   6 -0.1360 0.51574   1
   3   9   6 70.6037 2.17900   1
   4   9   6 4.93971 1.00723   1
   5   9   6 84.0319 3.05187   1
   6   9   6 7.07023 0.96989   1
   7   9   6 0.20314 0.72831   1
  -5  10   6 2.22972 0.78002   1
  -4  10   6 45.1135 2.49619   1
  -3  10   6 13.5601 1.40741   1
  -2  10   6 76.7136 2.44899   1
  -1  10   6 141.286 4.48123   1
   0  10   6 36.9769 1.84541   1
   1  10   6 818.728 23.8828   1
   2  10   6 38.7594 2.01024   1
   3  10   6 10.8294 0.87469   1
   4  10   6 127.336 4.05636   1
   5  10   6 4.95514 0.94828   1
   6  10   6 18.3303 1.31184   1
  -4  11   6 0.71137 0.88973   1
  -3  11   6 4.62137 1.03964   1
  -2  11   6 23.1916 1.76365   1
  -1  11   6 1.94051 0.86728   1
   0  11   6 117.015 3.87366   1
   1  11   6 1.78633 1.15101   1
   2  11   6 71.7825 3.50607   1
   3  11   6 -0.9801 0.83475   1
   4  11   6 143.869 4.49329   1
   5  11   6 4.80489 1.33651   1
  -3  12   6 -0.4557 0.85008   1
  -2  12   6 120.640 4.33963   1
  -1  12   6 0.62866 0.97954   1
  -2  11   7 63.5746 4.02292  -2
   0  12   6 63.5746 4.02292   1
   1  12   6 8.11634 1.42570   1
   2  12   6 0.09457 0.93882   1
   1  12   8 0.23949 1.88302  -2
   3  12   6 0.23949 1.88302   1
   4  12   6 6.51246 0.98388   1
  -1  13   6 9.45183 2.05961   1
  -2  12   7 -2.1320 3.39806  -2
   0  13   6 -2.1320 3.39806   1
   1  13   6 1.51515 1.11318   1
   0  13   8 29.8945 3.85316  -2
   2  13   6 29.8945 3.85316   1
   1  13   8 4.08282 3.85690  -2
   3  13   6 4.08282 3.85690   1
  -2 -11   7 0.51066 0.68096   1
  -1 -11   7 8.58773 1.08383   1
   0 -11   7 22.4897 1.57238   1
   1 -11   7 2.12330 0.84323   1
   2 -11   7 16.5265 1.31990   1
  -4 -10   7 14.1113 1.64668   1
  -3 -10   7 1.38875 0.70596   1
  -1 -11   5 4.76557 4.45889  -2
  -2 -10   7 4.76557 4.45889   1
   0 -11   5 -2.0530 2.44856  -2
  -1 -10   7 -2.0530 2.44856   1
   0 -10   7 59.2820 2.39344   1
   1 -10   7 1.60943 0.89719   1
   2 -10   7 -0.8553 1.01941   1
   3 -10   7 4.03951 0.86754   1
   4 -10   7 1.37177 0.78285   1
  -4 -11   4 -2.9104 4.03054  -2
  -5  -9   7 -2.9104 4.03054   1
  -4  -9   7 39.1012 1.80405   1
  -3  -9   7 83.7675 2.71771   1
  -1 -10   5 23.6422 1.98484  -2
  -2  -9   7 23.6422 1.98484   1
   0 -10   5 492.146 21.5354  -2
  -1  -9   7 492.146 21.5354   1
   0  -9   7 34.7655 1.83213   1
   2  -9   6 83.2582 3.08588  -2
   1  -9   7 83.2582 3.08588   1
   3  -9   6 10.2334 1.37054  -2
   2  -9   7 10.2334 1.37054   1
   3  -9   7 9.55342 0.82317   1
   5  -8   7 1.54781 2.20952  -2
   4  -9   7 1.54781 2.20952   1
   6  -8   7 4.00791 1.42769  -2
   5  -9   7 4.00791 1.42769   1
  -5  -8   7 28.6034 1.95217   1
  -3 -10   5 62.4145 4.20173  -2
  -4  -8   7 62.4145 4.20173   1
  -3  -8   7 72.6218 2.44515   1
  -2  -8   7 46.9641 2.15941   1
  -1  -8   7 275.124 6.46765   1
   0  -8   7 134.860 3.63658   1
   2  -8   6 73.5939 2.25504  -2
   1  -8   7 73.5939 2.25504   1
   3  -8   6 13.9135 1.44288  -2
   2  -8   7 13.9135 1.44288   1
   3  -8   7 52.2667 1.75329   1
   5  -7   7 42.0206 3.20302  -2
   4  -8   7 42.0206 3.20302   1
   6  -7   7 13.3542 1.96041  -2
   5  -8   7 13.3542 1.96041   1
   6  -8   7 42.6026 2.01853   1
  -6  -7   7 18.3965 1.71245   1
  -4  -9   5 16.7693 3.44530  -2
  -5  -7   7 16.7693 3.44530   1
  -4  -7   7 1.59788 0.51430   1
  -3  -7   7 404.309 7.81531   1
  -2  -7   7 38.1183 1.36756   1
  -1  -7   7 157.796 3.98330   1
   0  -7   7 36.7301 1.53794   1
   1  -7   7 99.0566 2.83116   1
   2  -7   7 19.3759 1.05551   1
   3  -7   7 0.43048 0.54196   1
   4  -7   7 160.811 3.66203   1
   5  -7   7 8.34482 0.93535   1
   6  -7   7 63.0681 2.01759   1
  -6  -6   7 1.74456 0.67915   1
  -5  -6   7 60.2273 2.20037   1
  -4  -6   7 184.937 3.97398   1
  -3  -6   7 142.366 3.16441   1
  -2  -6   7 353.505 6.80132   1
  -1  -6   7 2.05898 0.43581   1
   0  -6   7 58.9395 1.96905   1
   1  -6   7 40.4195 1.62154   1
   2  -6   7 12.7900 0.83653   1
   3  -6   7 290.568 5.80589   1
   4  -6   7 40.8427 1.50132   1
   5  -6   7 11.9184 0.88299   1
   6  -6   7 0.84043 0.87179   1
   7  -6   7 10.2148 1.08178   1
  -7  -5   7 6.83955 0.95552   1
  -6  -5   7 14.9314 1.16027   1
  -5  -5   7 163.261 4.57079   1
  -4  -5   7 10.8972 0.93608   1
  -3  -5   7 24.1306 0.88215   1
  -2  -5   7 128.080 2.81180   1
  -1  -5   7 501.290 9.29863   1
   0  -5   7 5.02557 0.68267   1
   1  -5   7 138.825 3.49965   1
   2  -5   7 36.4090 1.45681   1
   3  -5   7 641.665 11.2382   1
   4  -5   7 7.49328 0.67845   1
   5  -5   7 48.1043 1.45619   1
   6  -5   7 65.4327 2.37083   1
   7  -5   7 3.95293 0.87089   1
  -7  -4   7 54.2824 2.26065   1
  -6  -4   7 25.2959 1.52915   1
  -5  -4   7 7.27674 0.85410   1
  -4  -4   7 30.9150 1.38824   1
  -3  -4   7 7.68074 0.59394   1
  -2  -4   7 1539.75 25.0776   1
  -1  -4   7 214.655 4.28759   1
   0  -4   7 150.696 3.41560   1
   1  -4   7 83.9547 2.31826   1
   2  -4   7 343.625 7.55176   1
   3  -4   7 276.017 5.45214   1
   4  -4   7 292.761 5.24902   1
   5  -4   7 1.25038 0.40304   1
   6  -4   7 63.5432 2.46157   1
   7  -4   7 0.76897 0.73113   1
   8  -4   7 0.38024 0.74671   1
  -7  -3   7 93.9820 3.08446   1
  -6  -3   7 78.8774 2.57876   1
  -5  -3   7 90.7729 2.72252   1
  -4  -3   7 69.1700 2.54416   1
  -3  -3   7 70.7949 1.63818   1
  -2  -3   7 232.465 3.85510   1
  -1  -3   7 191.852 3.49105   1
   0  -3   7 107.411 2.71995   1
   1  -3   7 188.667 4.03891   1
   2  -3   7 155.149 3.48944   1
   3  -3   7 2.68914 0.38155   1
   4  -3   7 774.852 12.6531   1
   5  -3   7 473.096 7.96541   1
   6  -3   7 13.4399 1.02275   1
   7  -3   7 57.9848 2.26192   1
   8  -1   8 52.7854 3.16403  -2
   8  -3   7 52.7854 3.16403   1
  -7  -5   5 75.9460 3.08786  -2
  -7  -2   7 75.9460 3.08786   1
  -6  -2   7 2.03010 0.66092   1
  -5  -2   7 426.321 9.07079   1
  -4  -2   7 453.131 8.46114   1
  -3  -2   7 782.887 11.8774   1
  -2  -2   7 292.918 5.05851   1
  -1  -3   6 4445.75 85.5102  -2
  -1  -2   7 4445.75 85.5102   1
   0  -2   7 130.407 2.22141   1
   1  -2   7 614.807 9.13905   1
   2  -2   7 277.141 5.07194  -2
   2  -2   7 277.141 5.07194   1
   3  -2   7 127.610 2.38025   1
   4  -2   7 317.999 4.83426   1
   5  -1   8 492.073 21.5674  -2
   5  -2   7 492.073 21.5674   1
   6  -2   7 1.32353 0.57070   1
   7  -2   7 2.64190 0.81887   1
   8   0   8 3.48667 2.10562  -2
   8  -2   7 3.48667 2.10562   1
  -8  -1   7 29.3527 2.38293   1
  -7  -4   5 33.5500 1.60948  -2
  -7  -1   7 33.5500 1.60948   1
  -6  -1   7 2.42214 0.84333   1
  -5  -1   7 81.7329 2.03710   1
  -4  -3   6 153.506 4.15214  -2
  -4  -1   7 153.506 4.15214   1
  -3  -1   7 571.790 8.76559   1
  -2  -1   7 58.9006 1.13719   1
  -1  -1   7 1943.63 28.0274   1
   0  -1   7 92.1929 1.65868   1
   1  -1   7 2886.24 41.4345   1
   2  -1   7 3370.57 52.0038  -2
   2  -1   7 3370.57 52.0038   1
   3  -1   7 56.0507 1.08327   1
   4  -1   7 1503.20 21.3987   1
   5   0   8 25.1623 1.42489  -2
   5  -1   7 25.1623 1.42489   1
   6   0   8 49.9052 3.18719  -2
   6  -1   7 49.9052 3.18719   1
   7  -1   7 34.1507 1.80212   1
   8  -1   7 -0.2510 0.67683   1
  -8   0   7 21.6745 1.77755   1
  -7  -3   5 21.3477 2.03137  -2
  -7   0   7 21.3477 2.03137   1
  -6   0   7 16.7715 1.28557   1
  -5   0   7 0.40875 0.50669   1
  -4   0   7 48.3318 1.33718   1
  -3   0   7 69.8508 1.52852   1
  -2   0   7 2659.14 37.5998   1
  -1   0   7 532.087 8.91320   1
   0   0   7 7.89796 0.36166   1
   1   0   7 500.123 8.06448   1
   2   0   7 3029.56 43.4530   1
   3   0   7 107.869 1.94858   1
   4   0   7 911.912 14.1039   1
   5   0   7 198.709 4.24181   1
   6   0   7 129.293 3.07478   1
   7   0   7 9.25148 0.77214   1
   8   0   7 13.5296 1.52503   1
  -8   1   7 1.43302 0.84349   1
  -7   1   7 59.5012 2.23674   1
  -6   1   7 2.02074 0.76104   1
  -5   1   7 25.0795 1.56051   1
  -4   1   7 1085.27 17.8054   1
  -3   1   7 10.3021 0.51567   1
  -2   1   7 2006.61 28.4418   1
  -1   1   7 68.3128 1.34087   1
   0   1   7 2.94015 0.25078   1
   1   1   7 265.537 4.26420   1
   2   1   7 393.091 5.89176   1
   3   1   7 28.1222 0.75893   1
   4   1   7 0.99674 0.39965   1
   5   1   7 200.651 4.08430   1
   6   1   7 168.646 3.75965   1
   7   1   7 0.49587 0.39358   1
   8   1   7 31.8255 1.60096   1
  -8   2   7 22.8229 2.80021   1
  -7   2   7 88.1454 2.77489   1
  -6   2   7 51.5475 1.83750   1
  -5   2   7 90.6350 2.41493   1
  -4   2   7 519.646 8.25697   1
  -3   2   7 74.2063 1.89693   1
  -2   2   7 36.8400 1.24152   1
  -1   2   7 1713.57 24.3237   1
   0   2   7 173.698 2.72869   1
   1   2   7 874.825 13.3107   1
   2   2   7 19.3869 0.60879   1
   3   2   7 125.536 2.31846   1
   4   2   7 1086.95 19.5515   1
   5   2   7 0.36873 0.35518   1
   6   2   7 30.2017 1.16256   1
   7   2   7 31.9844 1.44269   1
   8   2   7 9.51445 1.23032   1
  -7   3   7 0.72241 0.69210   1
  -6   3   7 74.3396 2.69497   1
  -5   3   7 590.471 14.3055   1
  -4   3   7 802.601 14.4790   1
  -3   3   7 6.33752 0.53520   1
  -2   3   7 484.382 8.20809   1
  -1   3   7 50.2546 1.25826   1
   0   3   7 2981.02 47.7537   1
   1   3   7 889.254 16.3131   1
   2   3   7 166.085 2.95436   1
   3   3   7 27.7724 0.87755   1
   4   3   7 24.0448 0.92488   1
   5   3   7 43.4094 1.31563   1
   6   3   7 33.0402 1.20489   1
   7   3   7 21.2095 1.18968   1
   8   3   7 94.0143 3.54324   1
  -7   4   7 -0.2727 0.81979   1
  -6   4   7 0.09710 0.73484   1
  -5   4   7 24.7977 1.69100   1
  -4   4   7 70.2005 2.08209   1
  -3   4   7 6.42089 0.66095   1
  -2   4   7 345.753 6.60559   1
  -1   4   7 38.9385 1.09137   1
   0   4   7 1625.00 28.7265   1
   1   4   7 3807.09 59.5385   1
   2   4   7 427.920 7.08183   1
   3   4   7 1256.11 21.9330   1
   4   4   7 59.9821 1.51732   1
   5   4   7 155.264 3.29149   1
   6   4   7 17.6392 1.10920   1
   7   4   7 4.89992 0.67626   1
   7   6   9 23.7730 5.55152  -2
   8   4   7 23.7730 5.55152   1
  -7   5   7 29.4306 2.64734   1
  -7   2   6 22.2307 2.21183  -2
  -6   5   7 22.2307 2.21183   1
  -5   5   7 81.1610 2.47397   1
  -4   5   7 110.094 3.51997   1
  -3   5   7 1007.83 24.1094   1
  -2   5   7 712.763 13.1379   1
  -1   5   7 245.263 5.21019   1
   0   5   7 54.3232 1.37489   1
   1   5   7 614.700 10.3033   1
   1   5   8 664.709 26.7418  -2
   2   5   7 664.709 26.7418   1
   2   5   8 571.203 10.3170  -2
   3   5   7 571.203 10.3170   1
   4   5   7 43.5430 1.70138   1
   5   5   7 17.5196 1.26331   1
   5   6   9 138.803 4.18187  -2
   6   5   7 138.803 4.18187   1
   7   5   7 52.2040 2.16090   1
   7   7   9 39.0754 6.02427  -2
   8   5   7 39.0754 6.02427   1
  -8   3   6 4.56045 2.10373  -2
  -7   6   7 4.56045 2.10373   1
  -7   3   6 29.6059 2.80232  -2
  -6   6   7 29.6059 2.80232   1
  -5   6   7 86.6721 2.66971   1
  -4   6   7 91.2568 3.16726   1
  -4   4   7 1333.84 31.7426  -2
  -3   6   7 1333.84 31.7426   1
  -2   6   7 766.950 14.1656   1
  -1   6   7 2.03584 0.37209   1
   0   6   7 666.401 13.1358   1
   1   6   7 820.184 16.8343   1
   1   6   8 1358.64 37.9287  -2
   2   6   7 1358.64 37.9287   1
   2   6   8 105.040 2.36344  -2
   3   6   7 105.040 2.36344   1
   4   6   7 481.697 11.4978   1
   5   6   7 82.0749 2.77302   1
   5   7   9 63.1178 3.10215  -2
   6   6   7 63.1178 3.10215   1
   7   6   7 6.55066 0.96648   1
   7   8   9 87.7772 7.50973  -2
   8   6   7 87.7772 7.50973   1
  -7   4   6 14.0567 3.42874  -2
  -6   7   7 14.0567 3.42874   1
  -5   7   7 8.35961 1.13629   1
  -4   7   7 19.4798 1.48054   1
  -3   7   7 27.0135 0.94700   1
  -2   7   7 111.502 2.86662   1
  -1   7   7 426.302 10.6862   1
   0   7   7 847.828 20.2780   1
   1   7   7 10.1355 0.89014   1
   2   7   7 28.1478 1.37285   1
   3   7   7 100.996 2.10408   1
   4   7   7 622.886 14.6975   1
   5   7   7 16.4655 1.29738   1
   5   8   9 -0.3184 2.87036  -2
   6   7   7 -0.3184 2.87036   1
   7   7   7 167.246 4.92843   1
   8   7   7 0.48044 1.11971   1
  -6   8   7 5.10513 1.16110   1
  -5   8   7 8.67430 0.95987   1
  -4   8   7 69.0637 3.02401   1
  -3   8   7 3.21920 0.45091   1
  -2   8   7 25.1709 1.95028   1
  -1   8   7 26.3338 1.49205   1
   0   8   7 32.8246 1.21851   1
   1   8   7 14.3809 1.42549   1
   2   8   7 8.25880 0.77078   1
   3   8   7 361.565 8.10667   1
   4   8   7 64.7444 2.46271   1
   5   8   7 208.514 5.68430   1
   6   8   7 2.76052 0.78880   1
   7   8   7 104.514 3.62787   1
  -5   9   7 12.8858 1.11856   1
  -4   9   7 58.7428 2.71214   1
  -3   9   7 13.9730 1.00939   1
  -2   9   7 40.1179 2.04845   1
  -1   9   7 1.28848 0.62578   1
   0   9   7 10.7700 0.75713   1
   1   9   7 312.828 9.93237   1
   2   9   7 188.334 5.12875   1
   3   9   7 327.927 7.47635   1
   4   9   7 10.2118 0.78011   1
   5   9   7 30.6681 1.78022   1
   6   9   7 8.05323 1.08157   1
   7   9   7 5.40251 0.95488   1
  -5  10   7 2.35446 0.81005   1
  -4  10   7 109.499 4.02502   1
  -3  10   7 58.0960 2.72015   1
  -2  10   7 113.736 3.90370   1
  -1  10   7 8.71953 0.82079   1
   0  10   7 9.01752 1.41138   1
   1  10   7 66.8736 2.48951   1
   2  10   7 29.5827 1.58419   1
   3  10   7 -0.0983 0.59032   1
   4  10   7 70.4160 2.47804   1
   5  10   7 39.8940 2.02420   1
   6  10   7 6.28838 1.09386   1
  -4  11   7 14.7731 1.47182   1
  -3  11   7 14.1295 1.48127   1
  -2  11   7 2.04360 0.89095   1
  -1  11   7 69.3874 2.90068   1
   0  11   7 97.2226 3.40847   1
   1  11   7 111.530 4.97075   1
   2  11   7 4.11028 1.13951   1
   1  11   9 127.845 6.19388  -2
   3  11   7 127.845 6.19388   1
   4  11   7 76.9938 5.28642   1
   5  11   7 4.23273 0.92295   1
  -3  12   7 6.50430 1.23269   1
  -2  12   7 0.02214 0.88118   1
  -1  12   7 3.58986 0.94636   1
  -2  11   8 35.8635 3.04451  -2
   0  12   7 35.8635 3.04451   1
   1  12   7 -0.4772 0.94388   1
   2  12   7 32.0286 2.51146   1
   1  12   9 15.4206 2.19108  -2
   3  12   7 15.4206 2.19108   1
   2  12   9 3.91479 4.84759  -2
   4  12   7 3.91479 4.84759   1
  -1  13   7 2.37800 2.84802   1
  -2  12   8 45.2541 5.24892  -2
   0  13   7 45.2541 5.24892   1
  -1  12   9 -5.3051 4.93674  -2
   1  13   7 -5.3051 4.93674   1
   2  13   7 53.1780 3.26977   1
  -1 -11   8 -0.6388 0.85540   1
   0 -11   8 49.2768 2.44557   1
   1 -11   8 12.5325 1.38885   1
  -3 -10   8 1.07459 0.68104   1
  -1 -11   6 -0.2299 4.58890  -2
  -2 -10   8 -0.2299 4.58890   1
   0 -11   6 13.3302 2.21129  -2
  -1 -10   8 13.3302 2.21129   1
   1 -11   6 71.3163 5.47861  -2
   0 -10   8 71.3163 5.47861   1
   1 -10   8 0.74936 0.77669   1
   3 -10   7 2.74415 2.23831  -2
   2 -10   8 2.74415 2.23831   1
   3 -10   8 51.4144 2.21809   1
  -3 -11   6 4.29068 3.93490  -2
  -4  -9   8 4.29068 3.93490   1
  -3  -9   8 5.52846 0.87217   1
  -1 -10   6 42.8194 5.12303  -2
  -2  -9   8 42.8194 5.12303   1
   0 -10   6 99.9967 4.20311  -2
  -1  -9   8 99.9967 4.20311   1
   0  -9   8 4.58751 0.90821   1
   2  -9   7 5.74265 2.54524  -2
   1  -9   8 5.74265 2.54524   1
   3  -9   7 47.6758 1.96531  -2
   2  -9   8 47.6758 1.96531   1
   4  -9   7 0.68125 1.95976  -2
   3  -9   8 0.68125 1.95976   1
   5  -8   8 20.4914 3.10997  -2
   4  -9   8 20.4914 3.10997   1
   5  -9   8 0.04020 0.56059   1
  -5  -8   8 44.1018 2.53982   1
  -3 -10   6 57.5650 2.58525  -2
  -4  -8   8 57.5650 2.58525   1
  -3  -8   8 -0.4681 0.58084   1
  -2  -8   8 12.7571 1.13027   1
  -1  -8   8 2.73730 1.00496   1
   0  -8   8 104.832 4.14096   1
   2  -8   7 2.06286 3.08535  -2
   1  -8   8 2.06286 3.08535   1
   3  -8   7 5.57030 1.47131  -2
   2  -8   8 5.57030 1.47131   1
   3  -8   8 108.280 3.78378   1
   4  -8   8 9.57355 1.02547   1
   6  -7   8 6.16704 2.14212  -2
   5  -8   8 6.16704 2.14212   1
  -6  -7   8 83.0849 3.11635   1
  -5  -7   8 1.66628 0.68584   1
  -4  -7   8 6.87516 0.84933   1
  -3  -7   8 5.16073 0.68732   1
  -2  -7   8 10.8618 0.82001   1
  -1  -7   8 6.93497 0.83071   1
   0  -7   8 5.74881 0.77044   1
   1  -7   8 264.688 6.21887   1
   2  -7   8 1.35806 0.53375   1
   3  -7   8 142.101 3.42721   1
   4  -7   8 22.2339 1.32673   1
   5  -7   8 12.2372 0.97126   1
   6  -7   8 4.70048 0.75231   1
  -6  -6   8 7.36345 1.02940   1
  -5  -6   8 16.7924 1.22313   1
  -4  -6   8 0.11622 0.39792   1
  -3  -6   8 14.3460 0.91773   1
  -2  -6   8 42.1026 1.40785   1
  -1  -6   8 83.3458 2.06287   1
   0  -6   8 8.79429 0.82341   1
   1  -6   8 375.891 8.40628   1
   2  -6   8 0.74774 0.52796   1
   3  -6   8 1.15209 0.56752   1
   4  -6   8 30.8726 1.35454   1
   5  -6   8 16.5451 1.11769   1
   6  -6   8 17.2876 1.26344   1
   7  -6   8 8.26090 1.03930   1
  -6  -5   8 13.4803 1.11600   1
  -5  -5   8 71.0070 2.60194   1
  -4  -5   8 74.4593 2.04363   1
  -3  -5   8 15.1901 0.86921   1
  -2  -5   8 246.314 4.93028   1
  -1  -5   8 22.4024 0.97552   1
   0  -5   8 581.372 12.4605   1
   1  -5   8 290.700 6.61546   1
   2  -5   8 4.74696 0.69684   1
   3  -5   8 3.02777 0.64223   1
   4  -5   8 4.16799 0.62057   1
   5  -5   8 4.08689 0.64457   1
   6  -5   8 2.41534 0.94087   1
   7  -5   8 1.18587 0.75453   1
  -7  -4   8 2.29201 0.76861   1
  -6  -4   8 57.5591 2.28818   1
  -5  -4   8 25.6102 1.50184   1
  -4  -4   8 36.1138 1.11821   1
  -3  -4   8 18.7127 0.80048   1
  -2  -4   8 141.451 3.08589   1
  -1  -4   8 627.580 10.9806   1
   0  -4   8 1646.95 29.3852   1
   1  -4   8 363.464 8.00665   1
   2  -4   8 112.255 2.97603   1
   3  -4   8 0.82831 0.49685   1
   4  -4   8 5.51892 0.61596   1
   5  -4   8 34.1275 1.15524   1
   6  -4   8 3.91513 0.80782   1
   7  -4   8 40.6540 1.99800   1
  -7  -3   8 1.50175 0.80522   1
  -6  -3   8 112.105 3.31143   1
  -5  -3   8 51.2924 1.99142   1
  -4  -3   8 53.0538 1.53008   1
  -3  -3   8 76.3094 1.74354   1
  -2  -3   8 684.881 12.5766   1
  -1  -3   8 6.39010 0.63729   1
   0  -3   8 74.2781 2.16974   1
   1  -3   8 25.5600 1.12975   1
   2  -3   8 540.727 11.5354   1
   3  -3   8 355.756 9.20904   1
   4  -3   8 183.454 3.49305   1
   5  -3   8 238.026 3.96291   1
   6  -3   8 4.55802 0.74739   1
   7  -3   8 146.066 4.21209   1
   8  -1   9 4.73554 1.71306  -2
   8  -3   8 4.73554 1.71306   1
  -7  -5   6 30.4763 2.44098  -2
  -7  -2   8 30.4763 2.44098   1
  -6  -5   6 9.51538 1.18495  -2
  -6  -2   8 9.51538 1.18495   1
  -5  -2   8 3.00184 0.51855   1
  -4  -2   8 339.251 5.90511   1
  -3  -2   8 228.160 4.12608   1
  -2  -2   8 271.422 4.43399   1
  -1  -3   7 178.587 3.87340  -2
  -1  -2   8 178.587 3.87340   1
   0  -2   8 335.166 6.81397   1
   1  -2   8 180.369 3.89415   1
   2  -2   8 98.2640 2.75038  -2
   2  -2   8 98.2640 2.75038   1
   3  -2   8 50.3236 1.64345  -2
   3  -2   8 50.3236 1.64345   1
   4  -2   8 4.89003 0.43483   1
   5  -1   9 77.9722 2.70154  -2
   5  -2   8 77.9722 2.70154   1
   6  -1   9 5.81902 1.21664  -2
   6  -2   8 5.81902 1.21664   1
   7  -2   8 2.81857 0.88640   1
   8   0   9 120.927 4.58110  -2
   8  -2   8 120.927 4.58110   1
  -7  -4   6 17.0738 1.83315  -2
  -7  -1   8 17.0738 1.83315   1
  -6  -4   6 30.7528 1.76590  -2
  -6  -1   8 30.7528 1.76590   1
  -5  -1   8 21.0900 0.94276   1
  -4  -1   8 374.393 5.92290   1
  -3  -3   7 328.146 9.54156  -2
  -3  -1   8 328.146 9.54156   1
  -2  -1   8 48.0527 1.20917   1
  -1  -1   8 204.476 3.73482   1
   0  -1   8 819.834 12.9965   1
   1  -1   8 123.830 2.31159   1
   2  -1   8 20.7435 1.49786  -2
   2  -1   8 20.7435 1.49786   1
   3  -1   8 48.7644 1.26812   1
   4  -1   8 983.203 14.2333   1
   5   0   9 53.3236 4.84529  -2
   5  -1   8 53.3236 4.84529   1
   6   0   9 24.4665 1.68932  -2
   6  -1   8 24.4665 1.68932   1
   7  -1   8 3.86648 0.84160   1
   8  -1   8 0.43897 0.63834   1
  -7   0   8 6.91486 0.94677   1
  -6   0   8 35.7892 1.75238   1
  -5   0   8 9.84947 0.93579   1
  -4   0   8 155.900 2.69774   1
  -3   0   8 766.692 12.6000   1
  -2   0   8 572.733 9.61987   1
  -1   0   8 1727.76 28.1786   1
   0   0   8 1088.14 15.8718   1
   1   0   8 1056.12 15.4049   1
   2   0   8 87.2906 1.73852   1
   3   0   8 185.503 3.49174   1
   4   0   8 2.17940 0.31705   1
   5   0   8 25.0951 1.08855   1
   6   0   8 107.293 2.71744   1
   7   0   8 -0.1546 0.69498   1
   8   0   8 4.74090 0.68008   1
  -7   1   8 18.4775 1.32355   1
  -6   1   8 115.373 3.32896   1
  -5   1   8 33.0827 1.55389   1
  -4   1   8 69.7052 1.63514   1
  -3   1   8 1103.41 19.1237   1
  -2   1   8 1538.07 25.1116   1
  -1   1   8 1595.37 24.3583   1
   0   1   8 485.481 7.58433   1
   1   1   8 65.5031 1.32458   1
   2   1   8 90.3767 1.75606   1
   3   1   8 80.8348 1.82743   1
   4   1   8 572.004 10.5246   1
   5   1   8 3.33647 0.58966   1
   6   1   8 357.518 7.89287   1
   7   1   8 17.7692 1.18292   1
   8   1   8 28.1129 2.08371   1
  -7   2   8 25.3381 1.52683   1
  -6   2   8 104.440 3.12951   1
  -5   2   8 5.28316 0.76603   1
  -4   2   8 444.840 7.64810   1
  -3   2   8 1459.54 26.7925   1
  -2   2   8 67.1932 1.59294   1
  -1   2   8 9.84923 0.46534   1
   0   2   8 450.733 6.66214   1
   1   2   8 190.424 3.19299   1
   2   2   8 183.761 3.58381   1
   3   2   8 41.5285 1.07002   1
   4   2   8 1486.97 29.8695   1
   5   2   8 7.00011 0.69096   1
   6   2   8 243.179 5.61819   1
   7   2   8 71.8261 2.29931   1
   8   2   8 14.7996 1.17514   1
  -7   3   8 1.55144 0.90580   1
  -6   3   8 36.3916 1.97615   1
  -5   3   8 356.990 7.24737   1
  -4   3   8 98.4614 2.26898   1
  -3   3   8 1304.01 25.4670   1
  -2   3   8 96.5346 2.69517   1
  -1   3   8 404.923 8.40722   1
   0   3   8 1085.97 20.2213   1
   1   3   8 56.2870 1.39962   1
   2   3   8 124.925 3.33786   1
   3   3   8 2624.18 46.1286   1
   4   3   8 355.468 7.60943   1
   5   3   8 151.915 3.69175   1
   6   3   8 43.7894 1.66930   1
   7   3   8 1.90181 0.53721   1
   8   3   8 5.61377 0.84212   1
  -7   4   8 7.28306 1.19499   1
  -6   4   8 0.35138 0.77914   1
  -5   4   8 167.314 4.97040   1
  -4   4   8 20.6824 1.31580   1
  -3   4   8 12.9422 1.10626   1
  -2   4   8 0.67047 0.29688   1
  -1   4   8 499.430 11.9347   1
   0   4   8 97.7044 2.41178   1
   1   4   8 660.569 11.6927   1
   2   4   8 11.9176 0.71222   1
   3   4   8 3179.26 61.2480   1
   4   4   8 426.063 10.2411   1
   5   4   8 269.831 6.00831   1
   6   4   8 6.02795 0.72297   1
   7   4   8 6.51027 0.75213   1
   8   4   8 4.41149 1.04220   1
  -7   5   8 13.8934 1.48120   1
  -7   2   7 84.1018 5.62703  -2
  -6   5   8 84.1018 5.62703   1
  -5   5   8 19.1875 1.09787   1
  -4   5   8 16.3323 1.31952   1
  -3   5   8 196.108 5.48654   1
  -2   5   8 131.031 2.92110   1
  -1   5   8 1208.49 21.3022   1
  -1   4   8 59.3840 3.32417  -2
   0   5   8 59.3840 3.32417   1
   1   5   8 424.769 9.86261   1
   2   5   8 81.1064 1.93757   1
   2   5   9 330.825 6.86376  -2
   3   5   8 330.825 6.86376   1
   4   5   8 17.7557 1.19324   1
   5   5   8 92.6925 3.03404   1
   5   6  10 34.8621 2.83000  -2
   6   5   8 34.8621 2.83000   1
   7   5   8 13.7589 1.30043   1
   7   7  10 42.2691 6.37992  -2
   8   5   8 42.2691 6.37992   1
  -7   3   7 21.4383 1.92225  -2
  -6   6   8 21.4383 1.92225   1
  -5   6   8 22.5572 1.37095   1
  -4   6   8 0.04086 0.66022   1
  -4   4   8 26.2942 1.89275  -2
  -3   6   8 26.2942 1.89275   1
  -2   6   8 136.217 3.31388   1
  -1   6   8 5.28730 0.45302   1
   0   6   8 900.727 17.6110   1
   1   6   8 1290.84 31.8725   1
   2   6   8 536.520 11.5168   1
   2   6   9 83.0984 3.15784  -2
   3   6   8 83.0984 3.15784   1
   4   6   8 3.63047 0.73725   1
   5   6   8 149.794 4.37666   1
   5   7  10 29.2292 4.15195  -2
   6   6   8 29.2292 4.15195   1
   7   6   8 0.52903 0.74617   1
   8   6   8 0.90614 1.24342   1
  -7   4   7 2.77868 3.38092  -2
  -6   7   8 2.77868 3.38092   1
  -5   7   8 40.9832 1.84447   1
  -4   7   8 84.4581 3.12131   1
  -3   7   8 115.303 3.76256   1
  -2   7   8 28.8958 1.25076   1
  -1   7   8 330.579 6.24466   1
   0   7   8 79.3307 2.21362   1
   1   7   8 46.6593 1.61886   1
   2   7   8 189.955 4.52236   1
   3   7   8 62.8636 1.63656   1
   4   7   8 20.5596 1.47716   1
   5   7   8 171.456 4.85554   1
   6   7   8 119.036 3.73177   1
   7   7   8 81.9690 3.13278   1
  -6   8   8 5.82417 1.17633   1
  -5   8   8 36.4400 1.84866   1
  -4   8   8 116.460 3.98915   1
  -3   8   8 5.68155 0.51330   1
  -2   8   8 0.27106 0.46604   1
  -1   8   8 138.226 3.52359   1
   0   8   8 54.0802 1.97662   1
   1   8   8 107.167 4.15864   1
   2   8   8 629.703 13.4762   1
   3   8   8 133.367 3.08387   1
   4   8   8 396.755 8.37364   1
   5   8   8 70.3545 2.65572   1
   6   8   8 14.2316 1.26905   1
   7   8   8 3.83139 0.98969   1
  -5   9   8 0.86647 0.90600   1
  -4   9   8 54.0650 2.66076   1
  -3   9   8 0.55984 0.56416   1
  -2   9   8 205.632 5.27635   1
  -1   9   8 2.58678 0.72552   1
   0   9   8 6.21951 1.15282   1
   1   9   8 54.9266 2.92119   1
   2   9   8 422.581 10.4799   1
   3   9   8 198.454 4.36756   1
   4   9   8 32.9932 1.25935   1
   5   9   8 10.2574 1.12391   1
   6   9   8 1.68188 0.84779   1
   7   9   8 8.50449 1.67217   1
  -4  10   8 13.9677 1.90711   1
  -3  10   8 10.7085 0.90633   1
  -2  10   8 114.363 3.95919   1
  -1  10   8 77.8381 2.94137   1
   0  10   8 23.1021 2.32079   1
   1  10   8 32.9824 2.11702   1
   2  10   8 122.333 3.76256   1
   3  10   8 4.56923 0.88722   1
   4  10   8 18.3039 1.49721   1
   5  10   8 1.80378 1.00297   1
   6  10   8 17.4737 1.87486   1
  -3  11   8 0.24904 0.59985   1
  -2  11   8 58.6072 2.75147   1
  -1  11   8 37.7047 2.11377   1
   0  11   8 127.764 5.28458   1
   1  11   8 51.2646 3.04767   1
   2  11   8 13.8334 1.19051   1
   1  11  10 33.3150 3.48644  -2
   3  11   8 33.3150 3.48644   1
   2  11  10 48.5685 3.96573  -2
   4  11   8 48.5685 3.96573   1
   5  11   8 33.7747 2.03377   1
  -4  10   9 12.6384 4.16140  -2
  -2  12   8 12.6384 4.16140   1
  -1  12   8 23.8968 1.82377   1
  -2  11   9 60.0870 3.95113  -2
   0  12   8 60.0870 3.95113   1
  -1  11   9 9.52406 4.44178  -2
   1  12   8 9.52406 4.44178   1
   2  12   8 23.2096 2.18403   1
   1  12  10 27.2905 5.02780  -2
   3  12   8 27.2905 5.02780   1
   2  12  10 23.5275 4.98762  -2
   4  12   8 23.5275 4.98762   1
   0  13   8 -2.1699 1.58596   1
   1  13   8 60.7155 5.13468   1
   2  13   8 29.8762 2.79264   1
  -2 -10   9 6.81655 0.95990   1
   0 -11   7 2.67084 2.44049  -2
  -1 -10   9 2.67084 2.44049   1
   1 -11   7 15.4593 2.89717  -2
   0 -10   9 15.4593 2.89717   1
   1 -10   9 60.0560 2.54042   1
   3 -10   8 53.5136 2.97612  -2
   2 -10   9 53.5136 2.97612   1
   3 -10   9 5.39783 1.09853   1
  -2 -11   7 43.3057 5.15960  -2
  -3  -9   9 43.3057 5.15960   1
  -1 -10   7 -5.2730 4.06238  -2
  -2  -9   9 -5.2730 4.06238   1
   0 -10   7 35.5148 2.27381  -2
  -1  -9   9 35.5148 2.27381   1
   1 -10   7 0.55535 2.10369  -2
   0  -9   9 0.55535 2.10369   1
   1  -9   9 0.68231 0.57446   1
   3  -9   8 -0.0020 1.25836  -2
   2  -9   9 -0.0020 1.25836   1
   4  -9   8 25.1617 2.78534  -2
   3  -9   9 25.1617 2.78534   1
   4  -9   9 25.2938 1.32397   1
  -3 -10   7 22.8716 2.06159  -2
  -4  -8   9 22.8716 2.06159   1
  -2 -10   7 4.24050 4.24477  -2
  -3  -8   9 4.24050 4.24477   1
  -2  -8   9 15.2279 1.18859   1
  -1  -8   9 0.17807 0.82820   1
   0  -8   9 29.0591 1.95516   1
   1  -8   9 15.3593 1.20105   1
   3  -8   8 75.2430 3.22106  -2
   2  -8   9 75.2430 3.22106   1
   4  -8   8 54.6341 3.74180  -2
   3  -8   9 54.6341 3.74180   1
   4  -8   9 2.70658 0.76823   1
   6  -7   9 6.01722 2.71601  -2
   5  -8   9 6.01722 2.71601   1
  -5  -7   9 1.03344 0.83489   1
  -4  -7   9 1.75706 0.62155   1
  -3  -7   9 1.92447 0.59767   1
  -2  -7   9 21.1023 1.42350   1
  -1  -7   9 24.0158 1.47223   1
   0  -7   9 55.4954 2.06906   1
   1  -7   9 162.783 4.24564   1
   2  -7   9 65.2554 2.39104   1
   3  -7   9 51.1077 1.72081   1
   4  -7   9 87.4238 2.52381   1
   5  -7   9 16.7516 1.14969   1
   6  -7   9 1.65755 0.65453   1
  -6  -6   9 1.85538 0.75878   1
  -5  -6   9 30.8437 1.79653   1
  -4  -6   9 13.2214 1.14719   1
  -3  -6   9 131.228 3.08312   1
  -2  -6   9 17.8350 1.37045   1
  -1  -6   9 1.70185 0.48227   1
   0  -6   9 5.20054 0.73188   1
   1  -6   9 75.8377 2.43655   1
   2  -6   9 0.39527 0.64018   1
   3  -6   9 10.7574 0.87624   1
   4  -6   9 52.7480 2.06639   1
   5  -6   9 68.2346 2.13994   1
   6  -6   9 12.2310 0.99632   1
  -6  -5   9 -0.1159 0.84157   1
  -5  -5   9 1.84028 0.70308   1
  -4  -5   9 161.804 3.63472   1
  -3  -5   9 13.3679 0.87925   1
  -2  -5   9 14.6857 1.05004   1
  -1  -5   9 15.4856 0.86676   1
   0  -5   9 11.7699 0.94003   1
   1  -5   9 32.0951 1.48806   1
   2  -5   9 51.0119 1.87816   1
   3  -5   9 224.498 4.80070   1
   4  -5   9 6.93808 0.72744   1
   5  -5   9 52.5084 1.82168   1
   6  -5   9 16.5667 1.29804   1
   7  -5   9 5.63935 0.96662   1
  -6  -4   9 140.277 3.99200   1
  -5  -4   9 40.9084 1.84598   1
  -4  -4   9 390.675 6.88439   1
  -3  -4   9 5.36947 0.58211   1
  -2  -4   9 0.50246 0.48417   1
  -1  -4   9 508.802 8.60221   1
   0  -4   9 84.5183 2.09415   1
   1  -4   9 286.848 6.53797   1
   2  -4   9 172.172 4.25284   1
   3  -4   9 27.0241 1.39219   1
   4  -4   9 0.11752 0.44897   1
   5  -4   9 15.5252 0.99299   1
   6  -4   9 15.8685 1.40656   1
   7  -4   9 1.04833 0.91150   1
  -7  -3   9 28.7817 1.76536   1
  -6  -6   7 132.303 7.22914  -2
  -6  -3   9 132.303 7.22914   1
  -5  -3   9 43.4211 2.24383   1
  -4  -3   9 206.506 3.89395   1
  -3  -3   9 6.08732 0.72206   1
  -2  -3   9 9.70047 0.86145   1
  -1  -3   9 1567.98 28.0608   1
   0  -4   8 2558.50 100.545  -2
   0  -3   9 2558.50 100.545   1
   1  -3   9 413.577 9.08839   1
   2  -3   9 1101.22 22.8838   1
   3  -3   9 411.860 7.75477  -2
   3  -3   9 411.860 7.75477   1
   4  -3   9 0.37702 0.45812   1
   5  -3   9 0.49036 0.40523   1
   6  -3   9 2.40054 0.71103   1
   7  -3   9 1.65243 0.82521   1
   8  -1  10 -1.9224 2.04301  -2
   8  -3   9 -1.9224 2.04301   1
  -7  -5   7 69.2539 3.66353  -2
  -7  -2   9 69.2539 3.66353   1
  -6  -5   7 12.1100 1.46158  -2
  -6  -2   9 12.1100 1.46158   1
  -5  -2   9 83.2392 2.20706   1
  -4  -2   9 60.7789 1.73981   1
  -3  -4   8 2.66618 1.42468  -2
  -3  -2   9 2.66618 1.42468   1
  -2  -2   9 335.264 5.88839   1
  -1  -3   8 16.1576 2.37850  -2
  -1  -2   9 16.1576 2.37850   1
   0  -2   9 1578.44 49.4868   1
   1  -2   9 187.838 4.15660   1
   2  -2   9 773.055 31.2304  -2
   2  -2   9 773.055 31.2304   1
   3  -2   9 1365.40 29.7889  -2
   3  -2   9 1365.40 29.7889   1
   4  -2   9 4.38150 0.49548   1
   5  -2   9 390.979 7.55033   1
   6  -1  10 3.82430 1.32036  -2
   6  -2   9 3.82430 1.32036   1
   7  -2   9 153.290 4.19319   1
   8   0  10 3.77187 4.83444  -2
   8  -2   9 3.77187 4.83444   1
  -7  -4   7 106.071 4.51359  -2
  -7  -1   9 106.071 4.51359   1
  -6  -4   7 3.98050 1.06158  -2
  -6  -1   9 3.98050 1.06158   1
  -5  -1   9 51.3888 1.63093   1
  -4  -1   9 5.29982 0.42699   1
  -3  -3   8 47.2728 1.57548  -2
  -3  -1   9 47.2728 1.57548   1
  -2  -1   9 166.641 3.48217   1
  -1  -1   9 1061.06 21.6335   1
   0  -1   9 1214.98 31.8442   1
   1  -1   9 2.13644 0.46280   1
   2  -1   9 35.1445 1.30856   1
   3  -1   9 -0.1027 0.30959   1
   4  -1   9 16.5068 0.70279   1
   5  -1   9 32.9531 1.46753   1
   6   0  10 40.2652 2.17035  -2
   6  -1   9 40.2652 2.17035   1
   7  -1   9 58.5533 2.32235   1
   8  -1   9 0.79055 0.67850   1
  -7   0   9 17.2894 1.36068   1
  -6   0   9 1.31017 0.78258   1
  -5   0   9 7.54939 0.97101   1
  -4   0   9 32.1478 0.91294   1
  -3   0   9 92.3343 1.83286   1
  -2   0   9 349.169 6.67631   1
  -1   0   9 1243.46 25.2119   1
   0   0   9 2095.20 35.3998   1
   1   0   9 37.3349 1.20971   1
   2   0   9 387.737 7.83975   1
   3   0   9 164.029 2.97424   1
   4   0   9 6.31448 0.47173   1
   5   0   9 121.113 3.31571   1
   6   0   9 173.573 3.96940   1
   7   0   9 20.9989 1.67643   1
   8   0   9 7.33656 0.93848   1
  -7   1   9 17.5741 1.37135   1
  -6   1   9 3.01784 0.77637   1
  -5   1   9 226.744 5.46090   1
  -4   1   9 84.2966 1.95583   1
  -3   1   9 65.8038 1.52279   1
  -2   1   9 10.5430 0.63114   1
  -1   1   9 613.977 10.5409   1
   0   1   9 139.240 2.95735   1
   1   1   9 8.06713 0.63122   1
   2   1   9 209.967 4.23328   1
   3   1   9 277.564 5.97274   1
   4   1   9 501.711 8.47602   1
   5   1   9 31.0422 1.44050   1
   6   1   9 386.853 8.70490   1
   7   1   9 12.8757 1.33353   1
   8   1   9 7.18446 0.91468   1
  -7   2   9 19.9554 1.34466   1
  -6   2   9 30.2444 1.63825   1
  -5   2   9 26.8933 1.89687   1
  -4   2   9 148.935 2.97478   1
  -3   2   9 0.18572 0.48609   1
  -2   2   9 786.335 16.1057   1
  -1   2   9 27.6618 0.90168   1
   0   2   9 874.682 14.7071   1
   1   2   9 1598.81 28.7738   1
   2   2   9 336.394 6.98078   1
   3   2   9 -0.0949 0.33792   1
   4   2   9 0.72432 0.41230   1
   5   2   9 48.6737 1.71832   1
   6   2   9 9.52794 0.92680   1
   7   2   9 6.08530 0.98944   1
   8   2   9 9.68166 0.98437   1
  -7   3   9 8.49055 1.28501   1
  -6   3   9 39.0687 2.32956   1
  -5   3   9 6.63210 0.98053   1
  -4   3   9 85.1472 2.41019   1
  -3   3   9 183.709 4.42642   1
  -2   3   9 66.6798 1.94557   1
  -1   3   9 340.698 6.74876   1
   0   3   9 3.03951 0.49189   1
   1   3   9 526.365 10.0597   1
   2   3   9 329.099 7.97774   1
   3   3   9 222.810 4.32904   1
   4   3   9 417.232 7.82645   1
   5   3   9 108.621 2.89843   1
   6   3   9 37.6306 1.58714   1
   7   3   9 1.80162 0.60866   1
   8   3   9 23.6337 1.53177   1
  -7   4   9 0.56464 0.95666   1
  -6   4   9 42.3960 3.29236   1
  -5   4   9 10.4285 0.92815   1
  -4   4   9 -1.1496 0.62759   1
  -3   4   9 157.785 4.19219   1
  -2   4   9 584.955 13.5241   1
  -1   4   9 1291.87 25.8871   1
  -1   3   9 572.589 25.1081  -2
   0   4   9 572.589 25.1081   1
   1   4   9 399.160 10.1125   1
   2   4   9 0.83240 0.42569   1
   3   4   9 0.41819 0.50923   1
   4   4   9 13.1128 0.75667   1
   5   4   9 28.8435 1.29119   1
   6   4   9 35.9138 1.74796   1
   7   4   9 -0.1424 0.62246   1
   8   4   9 46.9407 2.00474   1
  -7   2   8 16.2137 2.11419  -2
  -6   5   9 16.2137 2.11419   1
  -6   2   8 14.9929 3.44891  -2
  -5   5   9 14.9929 3.44891   1
  -4   5   9 45.4955 2.15119   1
  -3   5   9 228.024 6.25863   1
  -2   5   9 324.521 7.85628   1
  -1   5   9 1182.02 23.6877   1
  -1   4   9 470.433 9.70181  -2
   0   5   9 470.433 9.70181   1
   1   5   9 1491.45 33.5309   1
   2   5   9 341.499 7.58982   1
   2   5  10 155.038 3.56672  -2
   3   5   9 155.038 3.56672   1
   3   5  10 57.7376 3.95147  -2
   4   5   9 57.7376 3.95147   1
   5   5   9 481.962 11.6959   1
   6   6  11 168.718 5.13212  -2
   7   5   9 168.718 5.13212   1
   8   5   9 0.14215 0.81193   1
  -7   3   8 10.5700 2.15925  -2
  -6   6   9 10.5700 2.15925   1
  -5   6   9 29.1733 1.62196   1
  -4   6   9 79.3111 2.97946   1
  -4   4   9 -0.2961 2.08496  -2
  -3   6   9 -0.2961 2.08496   1
  -3   4   9 263.480 7.87511  -2
  -2   6   9 263.480 7.87511   1
  -1   6   9 97.6152 2.23524   1
   0   6   9 24.9148 1.16602   1
   1   6   9 19.2095 1.07682   1
   2   6   9 43.2191 1.51179   1
   2   6  10 25.1039 1.37135  -2
   3   6   9 25.1039 1.37135   1
   4   6   9 0.96605 0.39048   1
   5   6   9 622.275 14.8615   1
   5   7  11 28.3227 2.46964  -2
   6   6   9 28.3227 2.46964   1
   6   7  11 74.4163 3.67698  -2
   7   6   9 74.4163 3.67698   1
   8   6   9 20.5241 3.21158   1
  -6   7   9 13.4976 1.45044   1
  -5   7   9 12.5756 1.12696   1
  -4   7   9 201.128 6.02238   1
  -3   7   9 3.27784 0.80667   1
  -2   7   9 67.0650 2.03399   1
  -1   7   9 0.97322 0.35973   1
   0   7   9 0.74604 0.41215   1
   1   7   9 278.000 6.36178   1
   2   7   9 5.10096 0.59619   1
   3   7   9 9.11067 0.78780   1
   4   7   9 146.769 3.12603   1
   5   7   9 53.5272 2.38448   1
   6   7   9 50.2037 2.70587   1
   7   7   9 -0.0692 0.80033   1
  -5   8   9 32.1881 1.74248   1
  -4   8   9 81.3049 3.21522   1
  -3   8   9 83.9653 3.17105   1
  -2   8   9 2.37794 0.55712   1
  -1   8   9 10.1623 0.85231   1
   0   8   9 90.5777 2.97701   1
   1   8   9 0.56025 0.61192   1
   2   8   9 206.962 5.02618   1
   3   8   9 73.2540 2.25607   1
   4   8   9 391.714 7.44323   1
   5   8   9 3.23044 0.80179   1
   6   8   9 2.96522 0.85336   1
   7   8   9 3.13742 0.93593   1
  -5   9   9 2.21686 0.76788   1
  -4   9   9 5.77260 1.13563   1
  -3   9   9 47.2994 1.77756   1
  -2   9   9 321.677 7.46756   1
  -1   9   9 59.2035 2.08725   1
   0   9   9 329.388 8.36006   1
   1   9   9 32.8462 1.81673   1
   2   9   9 28.2806 1.72838   1
   3   9   9 5.23215 0.64254   1
   4   9   9 17.6927 1.20429   1
   5   9   9 1.68193 0.75634   1
   6   9   9 16.1297 1.39542   1
  -4  10   9 2.90460 0.96315   1
  -3  10   9 22.5315 1.31214   1
  -2  10   9 68.4583 2.34286   1
  -1  10   9 5.45202 0.73860   1
   0  10   9 1.74612 0.80223   1
   1  10   9 65.1589 2.65713   1
   2  10   9 5.63999 0.92509   1
   3  10   9 45.3785 1.81568   1
   4  10   9 162.999 4.11039   1
   5  10   9 -0.2059 0.89806   1
   6  10   9 82.1320 3.89443   1
  -3  11   9 71.5604 3.21316   1
  -2  11   9 6.61375 0.88914   1
  -1  11   9 1.93988 0.62799   1
   0  11   9 77.9105 3.94963   1
  -1  10  10 18.0754 2.09670  -2
   1  11   9 18.0754 2.09670   1
   2  11   9 2.56106 0.70588   1
   3  11   9 17.3541 1.21356   1
   2  11  11 43.2641 2.57464  -2
   4  11   9 43.2641 2.57464   1
   5  11   9 2.25525 0.93595   1
  -4  10  10 0.69156 2.61630  -2
  -2  12   9 0.69156 2.61630   1
  -1  12   9 2.57360 1.24444   1
  -2  11  10 54.6183 4.00947  -2
   0  12   9 54.6183 4.00947   1
  -1  11  10 33.0821 3.28215  -2
   1  12   9 33.0821 3.28215   1
   2  12   9 4.27946 1.26917   1
   1  12  11 121.653 5.64845  -2
   3  12   9 121.653 5.64845   1
   0 -11   8 20.7366 2.68783  -2
  -1 -10  10 20.7366 2.68783   1
   1 -11   8 3.71466 2.50304  -2
   0 -10  10 3.71466 2.50304   1
   1 -10  10 13.4712 1.37773   1
  -3  -9  10 4.50738 1.04909   1
  -2  -9  10 8.03997 0.99078   1
   0 -10   8 6.33542 2.55536  -2
  -1  -9  10 6.33542 2.55536   1
   1 -10   8 8.57767 2.33761  -2
   0  -9  10 8.57767 2.33761   1
   1  -9  10 60.3007 2.47631   1
   3  -9   9 50.7826 2.86100  -2
   2  -9  10 50.7826 2.86100   1
   4  -9   9 1.50680 2.18723  -2
   3  -9  10 1.50680 2.18723   1
  -4  -8  10 17.0443 1.16589   1
  -2 -10   8 49.1311 4.06654  -2
  -3  -8  10 49.1311 4.06654   1
  -2  -8  10 1.03396 0.86549   1
  -1  -8  10 89.9955 2.95679   1
   0  -8  10 0.04589 0.63810   1
   1  -8  10 6.13580 0.92072   1
   2  -8  10 8.46453 0.88967   1
   4  -8   9 39.6200 5.08111  -2
   3  -8  10 39.6200 5.08111   1
   4  -8  10 29.0330 1.49769   1
   5  -8  10 4.25122 1.43692   1
  -5  -7  10 15.3292 1.58165   1
  -4  -7  10 61.8209 2.04923   1
  -3  -7  10 144.632 3.44116   1
  -2  -7  10 91.2442 2.44302   1
  -1  -7  10 281.605 6.71855   1
   0  -7  10 8.47208 1.45508   1
   1  -7  10 4.19164 0.87019   1
   2  -7  10 81.6523 3.01047   1
   3  -7  10 0.21217 0.62297   1
   4  -7  10 28.0970 1.45498   1
   5  -7  10 1.71535 0.84288   1
  -5  -6  10 3.59659 0.81047   1
  -4  -6  10 142.342 3.38272   1
  -3  -6  10 108.873 3.12103   1
  -2  -6  10 100.843 2.56308   1
  -1  -6  10 219.169 4.56348   1
   0  -6  10 64.0645 2.23930   1
   1  -6  10 100.030 2.98999   1
   2  -6  10 61.1916 2.25427   1
   3  -6  10 81.5915 2.48032   1
   4  -6  10 10.6245 0.93057   1
   5  -6  10 37.2208 1.75811   1
   6  -6  10 4.14119 0.73046   1
  -6  -5  10 29.5371 1.80641   1
  -5  -5  10 29.1468 1.70306   1
  -4  -5  10 130.735 3.14140   1
  -3  -5  10 13.6432 0.97390   1
  -2  -5  10 15.6037 0.95335   1
  -1  -5  10 184.984 3.93390   1
   0  -5  10 194.192 4.80678   1
   1  -5  10 3.26100 0.64901   1
   2  -5  10 113.596 3.20723   1
   3  -5  10 148.955 3.51513   1
   4  -5  10 11.5306 0.94510   1
   5  -5  10 62.0362 2.01380   1
   6  -5  10 17.0520 1.37462   1
   7  -5  10 2.37122 1.22704   1
  -6  -4  10 30.1831 1.78239   1
  -5  -4  10 28.2510 1.63356   1
  -4  -4  10 211.390 4.62768   1
  -3  -4  10 13.4136 0.89396   1
  -2  -4  10 157.583 3.47448   1
  -1  -4  10 34.6581 1.19543   1
   0  -4  10 108.188 2.52245   1
   1  -4  10 10.4157 0.91612   1
   2  -4  10 278.128 6.44876   1
   3  -4  10 31.4763 1.55291   1
   4  -4  10 3.30015 0.65053   1
   5  -4  10 0.21222 0.62169   1
   6  -4  10 21.0671 1.71811   1
   7  -4  10 29.7894 1.83678   1
  -6  -6   8 12.5535 3.81478  -2
  -6  -3  10 12.5535 3.81478   1
  -5  -3  10 4.38525 0.77612   1
  -4  -3  10 1.70571 0.51674   1
  -3  -3  10 29.0638 1.22524   1
  -2  -3  10 534.202 10.0536   1
  -1  -3  10 40.1604 1.38993   1
   0  -4   9 71.7225 2.34066  -2
   0  -3  10 71.7225 2.34066   1
   1  -3  10 1.14938 0.58946   1
   2  -3  10 500.422 10.8625   1
   3  -3  10 52.2265 2.47464  -2
   3  -3  10 52.2265 2.47464   1
   4  -3  10 183.974 3.99002   1
   5  -3  10 0.30736 0.41657   1
   6  -2  11 50.5468 3.46928  -2
   6  -3  10 50.5468 3.46928   1
   7  -3  10 5.29394 0.98476   1
  -6  -5   8 8.40024 1.19966  -2
  -6  -2  10 8.40024 1.19966   1
  -5  -5   8 13.3696 2.90631  -2
  -5  -2  10 13.3696 2.90631   1
  -4  -2  10 147.884 3.36899   1
  -3  -4   9 124.468 6.60901  -2
  -3  -2  10 124.468 6.60901   1
  -2  -2  10 1197.40 21.6633   1
  -1  -2  10 23.8404 1.26791   1
   0  -3   9 317.434 9.04015  -2
   0  -2  10 317.434 9.04015   1
   1  -2  10 114.720 3.06406   1
   2  -2  10 58.8827 1.93459   1
   3  -2  10 3.20992 0.98322  -2
   3  -2  10 3.20992 0.98322   1
   4  -2  10 264.880 4.75258   1
   5  -2  10 23.5201 1.00331   1
   6  -1  11 65.7048 3.60826  -2
   6  -2  10 65.7048 3.60826   1
   7  -1  11 4.99508 1.92845  -2
   7  -2  10 4.99508 1.92845   1
   8  -2  10 2.58723 0.83830   1
  -7  -1  10 3.40533 1.57030   1
  -6  -4   8 19.6026 1.67081  -2
  -6  -1  10 19.6026 1.67081   1
  -5  -1  10 40.2788 1.44281   1
  -4  -1  10 303.532 4.99640   1
  -3  -3   9 284.938 6.13296  -2
  -3  -1  10 284.938 6.13296   1
  -2  -1  10 235.123 5.45597   1
  -1  -1  10 121.237 3.15409   1
   0  -1  10 61.0460 2.30647   1
   1  -1  10 1301.48 24.9658   1
   2  -1  10 28.9746 1.12810   1
   3  -1  10 39.0714 1.39595   1
   4  -1  10 740.715 11.8434   1
   5  -1  10 326.975 6.89506   1
   6   0  11 32.1004 3.58227  -2
   6  -1  10 32.1004 3.58227   1
   7  -1  10 10.6733 1.15757   1
   8  -1  10 -0.4929 0.83506   1
  -7   0  10 48.0451 2.48677   1
  -6   0  10 -0.3861 0.60051   1
  -5   0  10 516.732 11.2765   1
  -4   0  10 19.3687 0.74899   1
  -3   0  10 397.718 7.68397   1
  -2   0  10 10.1160 0.66359   1
  -1   0  10 165.382 3.49181   1
   0   0  10 155.917 3.80465   1
   1   0  10 220.663 4.83670   1
   2   0  10 384.037 7.76408   1
   3   0  10 49.8159 1.49963   1
   4   0  10 731.161 12.7911   1
   5   0  10 33.9162 1.35535   1
   6   0  10 56.0127 2.39531   1
   7   0  10 132.654 3.75564   1
   8   0  10 3.88720 0.82427   1
  -7   1  10 54.6778 2.54726   1
  -6   1  10 2.68777 0.72326   1
  -5   1  10 471.239 10.3690   1
  -4   1  10 40.4120 1.27712   1
  -3   1  10 122.514 2.75046   1
  -2   1  10 209.285 4.24884   1
  -1   1  10 320.307 6.21591   1
   0   1  10 477.247 10.2621   1
   1   1  10 1103.13 22.8631   1
   2   1  10 1164.44 24.1607   1
   3   1  10 533.023 9.25635   1
   4   1  10 50.3232 1.43002   1
   5   1  10 257.517 5.94120   1
   6   1  10 1.30170 0.76630   1
   7   1  10 35.5137 1.77192   1
   8   1  10 14.4661 1.19792   1
  -7   2  10 0.75184 1.08083   1
  -6   2  10 9.08068 1.00394   1
  -5   2  10 23.1423 1.46234   1
  -4   2  10 167.583 3.71291   1
  -3   2  10 11.6583 0.91560   1
  -2   2  10 32.1937 1.06002   1
  -1   2  10 0.43541 0.29825   1
   0   2  10 514.709 8.89128   1
   1   2  10 1570.83 32.2789   1
   2   2  10 598.558 12.6903   1
   3   2  10 151.029 3.13912   1
   4   2  10 585.581 10.7050   1
   5   2  10 167.115 4.12023   1
   6   2  10 57.0123 2.30994   1
   7   2  10 8.04936 0.89274   1
   8   2  10 5.76420 0.88432   1
  -6   3  10 1.21502 1.27364   1
  -5   3  10 2.41286 0.53561   1
  -4   3  10 153.819 3.93766   1
  -3   3  10 134.489 3.51465   1
  -2   3  10 0.89532 0.41669   1
  -1   3  10 66.7676 1.79219   1
   0   3  10 61.0604 1.66796   1
   1   3  10 290.552 5.82853   1
   2   3  10 6.83545 0.69105   1
   3   3  10 230.781 4.51989   1
   4   3  10 104.490 2.13468   1
   5   3  10 266.891 6.07608   1
   6   3  10 4.62674 0.79511   1
   7   3  10 -0.1614 0.51772   1
   8   3  10 21.8461 1.42691   1
  -6   4  10 28.4176 2.24710   1
  -6   1   9 43.9807 4.66631  -2
  -5   4  10 43.9807 4.66631   1
  -4   4  10 65.6347 2.18766   1
  -3   4  10 4.34026 0.71258   1
  -2   4  10 0.10220 0.37805   1
  -1   4  10 485.331 9.60887   1
  -1   3  10 456.229 20.2526  -2
   0   4  10 456.229 20.2526   1
   1   4  10 240.013 5.62785   1
   2   4  10 218.390 5.60290   1
   3   4  10 149.325 3.99612   1
   3   4  11 8.72886 1.07680  -2
   4   4  10 8.72886 1.07680   1
   5   4  10 38.7178 1.89549   1
   6   4  10 17.4403 1.19261   1
   6   5  12 13.1050 4.74527  -2
   7   4  10 13.1050 4.74527   1
   8   4  10 1.65991 0.78498   1
  -7   2   9 108.084 4.33544  -2
  -6   5  10 108.084 4.33544   1
  -6   2   9 5.90125 1.30270  -2
  -5   5  10 5.90125 1.30270   1
  -4   5  10 409.993 12.6191   1
  -3   5  10 41.4058 2.45407   1
  -3   3  10 17.8126 0.96938  -2
  -2   5  10 17.8126 0.96938   1
  -1   5  10 47.6276 1.60473   1
  -1   4  10 91.9485 3.42540  -2
   0   5  10 91.9485 3.42540   1
   1   5  10 977.878 20.4327   1
   2   5  10 536.580 12.6460   1
   2   5  11 126.257 4.50683  -2
   3   5  10 126.257 4.50683   1
   3   5  11 109.657 2.47733  -2
   4   5  10 109.657 2.47733   1
   5   5  10 29.3636 1.73891   1
   6   5  10 20.0658 1.72030   1
   6   6  12 128.102 4.28835  -2
   7   5  10 128.102 4.28835   1
   8   5  10 0.58646 0.85080   1
  -7   3   9 28.4378 2.71760  -2
  -6   6  10 28.4378 2.71760   1
  -6   3   9 15.7939 2.03147  -2
  -5   6  10 15.7939 2.03147   1
  -4   6  10 25.3928 2.13889   1
  -3   6  10 7.20858 1.21941   1
  -3   4  10 22.0604 1.41860  -2
  -2   6  10 22.0604 1.41860   1
  -1   6  10 267.280 5.20542   1
   0   6  10 1195.12 34.0192   1
   1   6  10 349.774 8.59052   1
   2   6  10 129.424 3.02996   1
   3   6  10 193.482 6.32684   1
   4   6  10 1.31320 0.37930   1
   5   6  10 2.24142 1.04775   1
   5   7  12 41.1706 5.37236  -2
   6   6  10 41.1706 5.37236   1
   6   7  12 4.44502 2.10666  -2
   7   6  10 4.44502 2.10666   1
  -5   7  10 33.5267 1.80401   1
  -4   7  10 74.4091 3.02482   1
  -3   7  10 -0.4802 0.73859   1
  -2   7  10 26.4070 1.38736   1
  -1   7  10 1.34052 0.39289   1
   0   7  10 297.227 7.51503   1
   1   7  10 234.164 5.54548   1
   2   7  10 211.684 5.05000   1
   3   7  10 163.408 4.56042   1
   4   7  10 167.298 4.06566   1
   5   7  10 44.6096 2.17342   1
   6   7  10 10.4615 1.19211   1
   7   7  10 28.3536 1.88743   1
  -5   8  10 6.60231 1.23294   1
  -4   8  10 1.56914 0.81203   1
  -3   8  10 127.977 5.33744   1
  -2   8  10 100.393 2.85922   1
  -1   8  10 188.624 5.19150   1
   0   8  10 363.030 9.04255   1
   1   8  10 78.7974 2.80236   1
   2   8  10 11.6810 1.10982   1
   3   8  10 2.45944 0.65712   1
   4   8  10 27.8317 1.19486   1
   5   8  10 0.98913 0.68319   1
   6   8  10 7.54387 1.09206   1
   7   8  10 12.3319 1.40806   1
  -4   9  10 0.90461 0.80153   1
  -3   9  10 5.28658 0.68386   1
  -2   9  10 110.346 3.82742   1
  -1   9  10 85.5146 3.00632   1
   0   9  10 341.016 9.04707   1
   1   9  10 37.4273 1.98703   1
   2   9  10 1.80598 0.60999   1
   3   9  10 0.38497 0.58167   1
   4   9  10 19.5429 1.25318   1
   5   9  10 5.72047 0.98936   1
   6   9  10 46.9525 2.62687   1
  -4  10  10 4.78596 1.17988   1
  -3  10  10 0.22962 0.83025   1
  -2  10  10 4.09327 0.75637   1
  -1  10  10 1.36902 0.71916   1
   0  10  10 50.0546 2.33784   1
   1  10  10 110.162 3.68982   1
   2  10  10 62.3835 2.20188   1
   3  10  10 7.02933 0.89368   1
   4  10  10 104.054 3.06473   1
   5  10  10 1.29171 0.88576   1
  -3  11  10 5.14016 1.18035   1
  -4   9  10 0.23611 3.16574  -2
  -2  11  10 0.23611 3.16574   1
  -1  11  10 7.72525 1.02585   1
   0  11  10 52.8493 2.49660   1
  -1  10  11 35.6201 2.50482  -2
   1  11  10 35.6201 2.50482   1
   2  11  10 78.9928 2.58245   1
   3  11  10 66.0611 2.34541   1
   2  11  12 3.34549 1.39790  -2
   4  11  10 3.34549 1.39790   1
  -1  12  10 61.7882 2.85883   1
   0  12  10 -0.2183 0.82442   1
  -1  11  11 23.9154 2.33419  -2
   1  12  10 23.9154 2.33419   1
   2  12  10 17.9062 1.61811   1
   3  12  10 40.3912 2.32701   1
  -2  -9  11 7.89552 1.28010   1
   0 -10   9 4.59391 2.25996  -2
  -1  -9  11 4.59391 2.25996   1
   1 -10   9 27.7183 2.80324  -2
   0  -9  11 27.7183 2.80324   1
   1  -9  11 0.99535 0.67408   1
   3  -9  10 3.41452 3.24203  -2
   2  -9  11 3.41452 3.24203   1
  -2 -10   9 -1.6733 2.68170  -2
  -3  -8  11 -1.6733 2.68170   1
  -2  -8  11 14.4353 1.22751   1
  -1  -8  11 14.1631 1.25311   1
   0  -8  11 10.2808 1.16178   1
   1  -8  11 1.51159 0.78328   1
   2  -8  11 1.52572 0.70501   1
   4  -8  10 62.5935 5.94819  -2
   3  -8  11 62.5935 5.94819   1
   4  -8  11 3.42666 0.77465   1
  -4  -7  11 1.22248 0.54475   1
  -3  -7  11 3.95325 0.71935   1
  -2  -7  11 64.9615 2.05645   1
  -1  -7  11 -0.0262 0.72174   1
   0  -7  11 38.6773 1.95746   1
   1  -7  11 1.58018 0.68774   1
   2  -7  11 22.7765 1.50991   1
   3  -7  11 5.30550 0.81642   1
   4  -7  11 1.81477 0.72540   1
   5  -7  11 1.22514 0.68885   1
  -5  -6  11 0.53036 0.72987   1
  -4  -6  11 7.76531 0.77683   1
  -3  -6  11 47.7459 1.84067   1
  -2  -6  11 33.2535 1.45151   1
  -1  -6  11 5.95463 0.76952   1
   0  -6  11 4.26010 1.00992   1
   1  -6  11 4.38670 0.84756   1
   2  -6  11 27.0982 1.66131   1
   3  -6  11 3.97667 0.77511   1
   4  -6  11 13.0874 1.19861   1
   5  -6  11 3.21283 0.74742   1
   6  -6  11 0.53717 0.59006   1
  -5  -5  11 33.0882 1.77517   1
  -4  -5  11 -0.3543 0.56885   1
  -3  -5  11 175.454 4.10045   1
  -2  -5  11 32.3587 1.42680   1
  -1  -5  11 308.185 6.17106   1
   0  -5  11 171.393 3.72868   1
   1  -5  11 75.3182 2.49543   1
   2  -5  11 55.6410 2.11643   1
   3  -5  11 50.6309 2.40390   1
   4  -5  11 11.5655 0.94996   1
   5  -5  11 2.10880 0.87059   1
   6  -5  11 4.26763 0.93661   1
  -5  -4  11 11.0927 1.09881   1
  -4  -4  11 9.55150 0.88288   1
  -3  -4  11 294.857 6.25149   1
  -2  -4  11 129.102 3.05318   1
  -1  -4  11 5.76366 0.66808   1
   0  -4  11 38.5578 1.37010   1
   1  -4  11 59.8009 2.10136   1
   2  -4  11 230.751 5.56211   1
   3  -4  11 257.236 6.12135   1
   4  -4  11 242.342 5.80127   1
   5  -4  11 19.0128 1.30898   1
   6  -4  11 22.4605 1.53021   1
   7  -4  11 11.1741 1.19820   1
  -6  -6   9 1.49256 1.73394  -2
  -6  -3  11 1.49256 1.73394   1
  -5  -6   9 33.3843 2.74931  -2
  -5  -3  11 33.3843 2.74931   1
  -4  -3  11 240.149 5.11664   1
  -3  -3  11 9.97180 0.82046   1
  -2  -3  11 263.953 5.39839   1
  -1  -3  11 220.980 5.32036   1
   0  -4  10 265.642 6.21423  -2
   0  -3  11 265.642 6.21423   1
   1  -3  11 409.488 9.09470   1
   2  -3  11 119.656 3.28568   1
   3  -3  11 196.579 4.88460  -2
   3  -3  11 196.579 4.88460   1
   4  -3  11 270.566 4.94235  -2
   4  -3  11 270.566 4.94235   1
   5  -3  11 10.6603 0.68262   1
   6  -2  12 61.1047 6.05035  -2
   6  -3  11 61.1047 6.05035   1
   7  -2  12 11.6419 2.14630  -2
   7  -3  11 11.6419 2.14630   1
  -6  -5   9 1.36771 1.25700  -2
  -6  -2  11 1.36771 1.25700   1
  -5  -5   9 2.08456 1.39512  -2
  -5  -2  11 2.08456 1.39512   1
  -4  -2  11 130.186 3.15912   1
  -3  -2  11 42.9827 1.51115   1
  -2  -4  10 86.9417 3.64634  -2
  -2  -2  11 86.9417 3.64634   1
  -1  -2  11 3.05800 0.64819   1
   0  -3  10 306.522 13.5440  -2
   0  -2  11 306.522 13.5440   1
   1  -2  11 897.801 18.8795   1
   2  -2  11 13.7963 1.00423   1
   3  -2  11 251.599 5.88441  -2
   3  -2  11 251.599 5.88441   1
   4  -2  11 13.4472 1.55573  -2
   4  -2  11 13.4472 1.55573   1
   5  -2  11 1.63875 0.54429   1
   6  -1  12 2.36329 1.67324  -2
   6  -2  11 2.36329 1.67324   1
   7  -1  12 6.48276 2.11113  -2
   7  -2  11 6.48276 2.11113   1
  -6  -4   9 16.1952 2.23875  -2
  -6  -1  11 16.1952 2.23875   1
  -5  -1  11 6.13221 0.87697   1
  -4  -1  11 2.16952 0.51662   1
  -3  -1  11 120.896 2.91178   1
  -2  -1  11 35.7465 1.67343   1
  -1  -1  11 252.771 5.87256   1
   0  -1  11 30.6596 1.35520   1
   1  -1  11 748.801 15.8392   1
   2  -1  11 31.6909 1.23353   1
   3  -1  11 434.272 8.79720   1
   4  -1  11 61.7620 1.86338   1
   5  -1  11 1.51983 0.42510   1
   6  -1  11 10.1382 1.05156   1
   7   0  12 41.3739 3.99230  -2
   7  -1  11 41.3739 3.99230   1
  -6   0  11 0.60195 0.73495   1
  -5   0  11 50.7379 2.15933   1
  -4   0  11 84.0499 1.98557   1
  -3   0  11 63.7490 1.79073   1
  -2   0  11 42.0937 1.64340   1
  -1   0  11 271.571 6.24079   1
   0   0  11 15.1513 0.95074   1
   1   0  11 207.275 4.54575   1
   2   0  11 3.13055 0.49686   1
   3   0  11 29.5707 1.21307   1
   4   0  11 -0.0122 0.42137   1
   5   0  11 0.35629 0.46640   1
   6   0  11 7.04603 0.93852   1
   7   0  11 75.4574 2.67155   1
   8   0  11 43.1231 2.17779   1
  -6   1  11 0.29551 0.69850   1
  -5   1  11 11.2869 1.17092   1
  -4   1  11 7.38181 0.76518   1
  -3   1  11 139.342 3.10991   1
  -2   1  11 200.939 4.15976   1
  -1   1  11 136.615 3.49382   1
   0   1  11 7.18837 0.69724   1
   1   1  11 38.9560 1.47306   1
   2   1  11 211.039 4.95503   1
   3   1  11 797.799 18.3704   1
   4   1  11 0.09976 0.39068   1
   5   1  11 5.86129 0.82748   1
   6   1  11 -0.8495 0.63006   1
   7   1  11 2.91140 0.79336   1
   8   1  11 3.90262 0.86801   1
  -6   2  11 5.24704 0.94285   1
  -5   2  11 63.1574 2.38700   1
  -4   2  11 77.3666 2.21682   1
  -3   2  11 674.917 14.4780   1
  -2   2  11 56.3307 1.61670   1
  -1   2  11 948.436 17.3626   1
   0   2  11 5.65167 0.56662   1
   1   2  11 -0.1343 0.40109   1
   2   2  11 174.388 4.20756   1
   3   2  11 54.2071 1.74655   1
   4   2  11 30.5238 1.11816   1
   5   2  11 15.1868 1.10392   1
   6   2  11 1.12531 0.65790   1
   7   2  11 21.8220 1.41719   1
   8   2  11 0.19989 0.71108   1
  -6   3  11 5.35244 0.91074   1
  -5   3  11 -0.3745 0.53601   1
  -4   3  11 152.980 4.03071   1
  -3   3  11 324.601 9.01986   1
  -2   3  11 0.50462 0.41571   1
  -1   3  11 80.9046 2.37233   1
   0   3  11 900.430 17.0254   1
   1   3  11 20.0119 0.90739   1
   2   3  11 537.677 11.5274   1
   3   3  11 38.0840 1.38359   1
   4   3  11 60.2716 1.81275   1
   5   3  11 189.581 4.62080   1
   6   3  11 1.57221 0.60380   1
   7   3  11 18.0188 1.26293   1
   8   3  11 1.81738 0.70343   1
  -6   4  11 22.6928 2.00898   1
  -6   1  10 20.4701 1.31205  -2
  -5   4  11 20.4701 1.31205   1
  -4   4  11 327.488 7.62783   1
  -3   4  11 39.3321 1.69956   1
  -2   4  11 12.9931 0.88467   1
  -1   4  11 24.4402 1.07702   1
   0   4  11 469.393 9.18897   1
   0   3  11 201.406 4.45153  -2
   1   4  11 201.406 4.45153   1
   2   4  11 201.148 5.31577   1
   3   4  11 48.4063 1.93224   1
   3   4  12 10.6044 1.14942  -2
   4   4  11 10.6044 1.14942   1
   5   4  11 1.04713 0.73654   1
   6   4  11 47.7776 1.79941   1
   6   5  13 53.0161 3.58321  -2
   7   4  11 53.0161 3.58321   1
   8   4  11 37.1441 2.22239   1
  -7   2  10 32.1408 3.93350  -2
  -6   5  11 32.1408 3.93350   1
  -6   2  10 2.65593 0.90038  -2
  -5   5  11 2.65593 0.90038   1
  -4   5  11 85.9445 4.30144   1
  -3   5  11 9.25985 1.35438   1
  -3   3  11 78.5974 2.39876  -2
  -2   5  11 78.5974 2.39876   1
  -1   5  11 94.6366 2.55128   1
   0   5  11 7.53099 0.75754   1
   1   5  11 125.662 3.33507   1
   2   5  11 704.746 16.4104   1
   3   5  11 241.295 6.22171   1
   3   5  12 9.24801 1.03505  -2
   4   5  11 9.24801 1.03505   1
   5   5  11 0.07990 0.83502   1
   6   5  11 45.3113 2.18863   1
   6   6  13 58.1503 2.75861  -2
   7   5  11 58.1503 2.75861   1
  -6   3  10 33.7335 2.62170  -2
  -5   6  11 33.7335 2.62170   1
  -4   6  11 26.5955 2.15823   1
  -3   6  11 88.6726 4.03575   1
  -3   4  11 214.157 6.74297  -2
  -2   6  11 214.157 6.74297   1
  -1   6  11 20.1408 1.06772   1
   0   6  11 8.44259 0.76548   1
   1   6  11 17.1107 1.28701   1
   2   6  11 306.882 6.42245   1
   3   6  11 283.219 7.22186   1
   4   6  11 3.98145 0.55087   1
   5   6  11 10.2824 1.12709   1
   6   6  11 63.6238 2.65762   1
   6   7  13 18.2848 2.64232  -2
   7   6  11 18.2848 2.64232   1
  -5   7  11 4.28423 1.12130   1
  -4   7  11 110.230 4.68685   1
  -3   7  11 24.2937 2.17320   1
  -2   7  11 368.724 9.43364   1
  -1   7  11 77.0039 2.70428   1
   0   7  11 0.75545 0.66427   1
   1   7  11 1.69046 0.67631   1
   2   7  11 17.7440 1.07950   1
   3   7  11 -0.1947 0.76352   1
   4   7  11 150.046 4.25065   1
   5   7  11 0.48587 0.71789   1
   6   7  11 62.6450 2.68651   1
   7   7  11 4.96135 1.10584   1
  -4   8  11 -0.6070 0.87714   1
  -3   8  11 20.9330 2.09338   1
  -2   8  11 40.8584 1.92553   1
  -1   8  11 211.705 5.58511   1
   0   8  11 117.797 3.72930   1
   1   8  11 187.032 5.27413   1
   2   8  11 1.19178 0.65089   1
   3   8  11 47.4445 2.16475   1
   4   8  11 95.9149 2.77120   1
   5   8  11 7.43307 1.33160   1
   6   8  11 1.36882 0.84274   1
  -4   9  11 0.21523 0.81513   1
  -3   9  11 75.8995 3.91526   1
  -2   9  11 -0.1306 0.77733   1
  -1   9  11 7.67213 1.01388   1
   0   9  11 7.41819 1.08375   1
   1   9  11 0.69461 0.78664   1
   2   9  11 69.8939 2.71113   1
   3   9  11 13.6725 1.13484   1
   4   9  11 40.3277 1.78971   1
   5   9  11 55.6615 2.73432   1
   6   9  11 125.534 4.40540   1
  -3  10  11 -0.9934 1.02928   1
  -2  10  11 69.0818 2.73818   1
  -1  10  11 0.97164 0.74043   1
   0  10  11 79.7126 3.03215   1
   1  10  11 90.8112 3.32353   1
   2  10  11 220.382 6.33568   1
   3  10  11 63.4413 2.35242   1
   4  10  11 46.7069 2.03489   1
   5  10  11 57.0161 2.67605   1
  -2  11  11 7.71812 1.24012   1
  -3   9  12 14.8196 4.37526  -2
  -1  11  11 14.8196 4.37526   1
   0  11  11 20.0658 1.88488   1
  -1  10  12 105.391 3.94590  -2
   1  11  11 105.391 3.94590   1
   2  11  11 48.6918 2.10508   1
   3  11  11 5.39707 0.94083   1
   2  11  13 63.9335 3.30744  -2
   4  11  11 63.9335 3.30744   1
   0  12  11 9.96041 1.61730   1
  -1  11  12 39.2377 3.20377  -2
   1  12  11 39.2377 3.20377   1
   2  12  11 4.72938 1.32986   1
  -2  -8  12 19.6207 1.50786   1
  -1  -8  12 4.11575 0.90274   1
   0  -8  12 123.271 3.79799   1
   1  -8  12 6.25378 1.04387   1
   2  -8  12 28.1875 1.53965   1
   3  -8  12 0.45353 0.62258   1
  -3  -7  12 3.98985 0.65847   1
  -2  -7  12 52.1758 1.88801   1
  -1  -7  12 5.92378 0.95698   1
   0  -7  12 88.5451 3.02000   1
   1  -7  12 0.71229 0.69552   1
   2  -7  12 22.8740 1.59696   1
   3  -7  12 4.22844 0.81563   1
   4  -7  12 2.16030 0.74851   1
  -4  -6  12 0.07876 0.50377   1
  -3  -6  12 63.1515 2.07230   1
  -2  -6  12 13.9768 0.99539   1
  -1  -6  12 25.5985 1.29306   1
   0  -6  12 56.2998 2.30626   1
   1  -6  12 5.61470 0.90599   1
   2  -6  12 2.26298 0.80938   1
   3  -6  12 10.5404 0.96792   1
   4  -6  12 22.7016 1.42464   1
   5  -6  12 14.8199 1.11869   1
  -4  -5  12 0.02240 0.52987   1
  -3  -5  12 79.0782 2.35554   1
  -2  -5  12 36.0720 1.53612   1
  -1  -5  12 384.435 7.61607   1
   0  -5  12 33.0860 1.40635   1
   1  -5  12 3.78663 1.05933   1
   2  -5  12 9.02642 1.21237   1
   3  -5  12 16.3583 1.49387   1
   4  -5  12 79.7085 2.42780   1
   5  -5  12 3.67248 0.74351   1
   6  -5  12 7.08882 0.80236   1
  -5  -4  12 0.68671 0.66274   1
  -4  -4  12 4.58977 0.69003   1
  -3  -4  12 14.0860 1.02206   1
  -2  -4  12 36.6756 1.59177   1
  -1  -4  12 176.233 3.58312   1
   0  -4  12 3.52412 0.60224   1
   1  -5  11 38.4177 2.02559  -2
   1  -4  12 38.4177 2.02559   1
   2  -4  12 17.3022 1.24886   1
   3  -4  12 37.6112 1.93608   1
   4  -4  12 155.824 8.90585  -2
   4  -4  12 155.824 8.90585   1
   5  -4  12 8.54527 0.84693   1
   6  -4  12 16.3275 1.36623   1
  -5  -6  10 19.3486 1.71143  -2
  -5  -3  12 19.3486 1.71143   1
  -4  -3  12 -0.4007 0.53032   1
  -3  -3  12 41.8305 1.67362   1
  -2  -3  12 8.63290 0.93602   1
  -1  -3  12 72.7535 2.07969   1
   0  -4  11 3.65022 1.11321  -2
   0  -3  12 3.65022 1.11321   1
   1  -4  11 190.288 5.28067  -2
   1  -3  12 190.288 5.28067   1
   2  -3  12 11.1565 0.98309   1
   3  -3  12 -0.1005 1.36009  -2
   3  -3  12 -0.1005 1.36009   1
   4  -3  12 3.62406 1.54567  -2
   4  -3  12 3.62406 1.54567   1
   5  -3  12 25.2632 1.37298   1
   6  -2  13 10.0544 4.76116  -2
   6  -3  12 10.0544 4.76116   1
   7  -3  12 9.55450 1.14703   1
  -6  -5  10 7.38937 2.33716  -2
  -6  -2  12 7.38937 2.33716   1
  -5  -5  10 41.2535 2.04160  -2
  -5  -2  12 41.2535 2.04160   1
  -4  -2  12 36.6245 1.57770   1
  -3  -2  12 80.8849 2.33348   1
  -2  -4  11 19.5668 1.28790  -2
  -2  -2  12 19.5668 1.28790   1
  -1  -2  12 125.435 3.43550   1
   0  -2  12 2.74886 0.64217   1
   1  -2  12 16.0034 1.13769   1
   2  -2  12 28.4171 1.40138   1
   3  -2  12 31.2319 2.54052  -2
   3  -2  12 31.2319 2.54052   1
   4  -2  12 28.7493 2.21498  -2
   4  -2  12 28.7493 2.21498   1
   5  -2  12 0.64433 0.54262   1
   6  -1  13 100.061 7.57057  -2
   6  -2  12 100.061 7.57057   1
   7  -1  13 7.32518 1.71047  -2
   7  -2  12 7.32518 1.71047   1
  -6  -4  10 16.5230 3.48799  -2
  -6  -1  12 16.5230 3.48799   1
  -5  -1  12 8.35384 0.99377   1
  -4  -1  12 105.179 2.75117   1
  -3  -1  12 88.6885 2.40645   1
  -2  -1  12 461.348 10.1917   1
  -1  -1  12 238.689 5.67715   1
   0  -1  12 242.944 5.73416   1
   1  -1  12 -0.3712 0.48303   1
   2  -1  12 87.5318 2.55944   1
   3  -1  12 12.7341 0.94597   1
   4  -1  12 206.763 4.53157   1
   5  -1  12 136.535 3.04976   1
   6  -1  12 1.34204 0.75354   1
   7  -1  12 4.45712 0.97889   1
  -6   0  12 -0.2146 0.69075   1
  -5   0  12 38.3717 1.90164   1
  -4   0  12 259.512 5.47034   1
  -3   0  12 36.8254 1.48123   1
  -2   0  12 482.098 10.5970   1
  -1   0  12 1.44432 0.55681   1
   0   0  12 218.414 5.22258   1
   1   0  12 4.96309 0.66980   1
   2   0  12 0.40035 0.38737   1
   3   0  12 945.144 19.8354   1
   4   0  12 93.4013 2.43158   1
   5   0  12 259.758 5.90381   1
   6   0  12 4.69182 0.85292   1
   7   0  12 2.54802 0.96818   1
  -6   1  12 29.0340 1.79316   1
  -5   1  12 18.3631 1.36949   1
  -4   1  12 9.91356 0.89884   1
  -3   1  12 0.73272 0.57744   1
  -2   1  12 60.3473 2.05679   1
  -1   1  12 205.931 5.27521   1
   0   1  12 71.3592 2.25505   1
   1   1  12 290.554 6.63719   1
   2   1  12 49.8138 1.75134   1
   3   1  12 417.684 9.18533   1
   4   1  12 195.968 4.68633   1
   5   1  12 165.346 5.01203   1
   6   1  12 26.8794 1.55430   1
   7   1  12 2.99692 0.80655   1
  -6   2  12 38.1842 2.01065   1
  -5   2  12 0.06502 0.54760   1
  -4   2  12 136.866 3.31618   1
  -3   2  12 58.4425 2.20002   1
  -2   2  12 73.1590 1.93069   1
  -1   2  12 233.892 5.54728   1
   0   2  12 21.3553 1.21040   1
   1   2  12 22.1914 1.16616   1
   2   2  12 289.564 6.59634   1
   3   2  12 8.72124 0.78316   1
   4   2  12 2.37025 0.56338   1
   5   2  12 1.42402 0.76340   1
   6   2  12 17.4064 1.22536   1
   7   2  12 1.07332 0.72817   1
  -6   3  12 48.8639 2.34986   1
  -5   3  12 7.52868 0.75524   1
  -4   3  12 0.51169 0.63479   1
  -3   3  12 67.5090 2.37805   1
  -2   3  12 185.828 4.58281   1
  -1   3  12 0.67622 0.52273   1
   0   3  12 356.054 7.18074   1
   1   3  12 1.25675 0.49376   1
   2   3  12 445.437 9.74388   1
   3   3  12 0.88529 0.45301   1
   4   3  12 41.2105 1.45975   1
   5   3  12 51.4615 2.59707   1
   6   3  12 2.65646 0.71177   1
   7   3  12 3.74310 0.82871   1
  -6   4  12 6.87524 2.05653   1
  -6   1  11 19.5638 1.54667  -2
  -5   4  12 19.5638 1.54667   1
  -5   1  11 28.0457 3.04802  -2
  -4   4  12 28.0457 3.04802   1
  -3   4  12 254.933 6.12315   1
  -2   4  12 168.110 4.23415   1
  -1   4  12 252.366 5.94968   1
   0   4  12 76.7687 2.07850   1
   0   3  12 193.692 4.11733  -2
   1   4  12 193.692 4.11733   1
   2   4  12 104.180 2.87415   1
   3   4  12 5.29778 0.80348   1
   3   4  13 343.593 10.5050  -2
   4   4  12 343.593 10.5050   1
   4   4  13 56.1836 3.75143  -2
   5   4  12 56.1836 3.75143   1
   6   4  12 6.14550 0.75051   1
   6   5  14 21.8892 2.86531  -2
   7   4  12 21.8892 2.86531   1
  -6   2  11 16.2148 1.39321  -2
  -5   5  12 16.2148 1.39321   1
  -5   2  11 28.4355 2.00128  -2
  -4   5  12 28.4355 2.00128   1
  -3   5  12 39.3710 1.93607   1
  -3   3  12 135.696 3.63426  -2
  -2   5  12 135.696 3.63426   1
  -2   3  12 35.4873 1.94324  -2
  -1   5  12 35.4873 1.94324   1
   0   5  12 39.6228 1.42810   1
   0   4  12 92.9602 5.68137  -2
   1   5  12 92.9602 5.68137   1
   2   5  12 297.349 7.55060   1
   3   5  12 69.9243 2.54546   1
   3   5  13 663.395 19.1290  -2
   4   5  12 663.395 19.1290   1
   5   5  12 2.12952 0.80515   1
   6   5  12 16.3212 1.41246   1
   6   6  14 3.54682 1.75927  -2
   7   5  12 3.54682 1.75927   1
  -6   3  11 31.6450 4.16915  -2
  -5   6  12 31.6450 4.16915   1
  -4   6  12 41.1573 2.44976   1
  -3   6  12 4.50590 1.19402   1
  -2   6  12 260.990 7.08757   1
  -1   6  12 0.54161 0.50468   1
   0   6  12 111.954 3.17442   1
   1   6  12 142.544 3.79273   1
   2   6  12 389.155 9.62202   1
   3   6  12 105.096 3.37936   1
   4   6  12 100.431 3.29201   1
   5   6  12 -0.2747 0.63731   1
   6   6  12 3.67707 0.98492   1
   6   7  14 16.1529 5.65544  -2
   7   6  12 16.1529 5.65544   1
  -5   7  12 21.6544 2.25907   1
  -4   7  12 62.4315 3.47179   1
  -3   7  12 0.62646 0.86133   1
  -2   7  12 208.151 5.68287   1
  -1   7  12 12.1150 1.03874   1
   0   7  12 139.656 4.17959   1
   1   7  12 1033.36 23.8380   1
   2   7  12 35.8279 1.38044   1
   3   7  12 250.013 6.63495   1
   4   7  12 45.1549 1.82255   1
   5   7  12 14.0170 1.32535   1
   6   7  12 0.24480 0.82643   1
  -4   8  12 -0.2732 1.01169   1
  -3   8  12 48.1617 3.09811   1
  -2   8  12 1.19081 0.68358   1
  -1   8  12 17.3000 1.35190   1
   0   8  12 1.70377 0.79179   1
   1   8  12 551.420 13.3646   1
   2   8  12 0.20901 0.54600   1
   3   8  12 8.55216 1.32845   1
   4   8  12 77.4092 2.63330   1
   5   8  12 14.5048 1.45258   1
   6   8  12 3.14337 1.02737   1
  -3   9  12 38.1625 2.86316   1
  -2   9  12 -0.3365 0.65178   1
  -1   9  12 5.34798 0.89124   1
   0   9  12 18.2321 1.49774   1
   1   9  12 30.4236 1.94835   1
   2   9  12 6.08597 1.03950   1
   3   9  12 179.221 4.60325   1
   4   9  12 3.46187 0.81600   1
   5   9  12 -1.3294 0.86603   1
  -2  10  12 22.8790 1.60337   1
  -1  10  12 23.1357 1.66580   1
   0  10  12 1.88052 0.83464   1
   1  10  12 36.0487 2.07661   1
   2  10  12 6.91751 1.19027   1
   3  10  12 106.011 3.23665   1
   4  10  12 81.2018 2.79995   1
   3  10  14 -6.5073 3.91666  -2
   5  10  12 -6.5073 3.91666   1
  -3   9  13 21.9157 2.89565  -2
  -1  11  12 21.9157 2.89565   1
   0  11  12 24.2607 1.76227   1
  -1  10  13 73.3487 3.28978  -2
   1  11  12 73.3487 3.28978   1
   0  10  13 24.4079 2.14064  -2
   2  11  12 24.4079 2.14064   1
   3  11  12 32.7810 1.77197   1
   0  -8  13 15.3976 1.68106   1
   1  -8  13 3.60024 1.02869   1
  -2  -7  13 1.24764 0.57853   1
  -1  -7  13 10.8925 1.14790   1
   0  -7  13 -0.2609 0.88331   1
   1  -7  13 4.55415 0.96838   1
   2  -7  13 34.7263 2.04293   1
   3  -7  13 0.13542 0.67536   1
  -3  -6  13 2.52552 0.64690   1
  -2  -6  13 20.1739 1.17697   1
  -1  -6  13 -0.3932 0.51702   1
   0  -6  13 48.6090 2.19672   1
   1  -6  13 0.06727 0.73545   1
   2  -6  13 159.391 4.49170   1
   3  -6  13 0.97151 0.74825   1
   4  -6  13 26.1712 1.46625   1
  -4  -5  13 36.1193 1.58800   1
  -3  -5  13 8.32185 1.00523   1
  -2  -5  13 10.2858 0.88616   1
  -1  -5  13 5.52785 0.79754   1
   0  -5  13 184.293 4.89776   1
   1  -5  13 89.5887 3.16520   1
   2  -5  13 65.3892 2.48710   1
   3  -5  13 4.85229 0.88784   1
   4  -5  13 42.8459 1.84779   1
   5  -5  13 34.2745 1.68948   1
  -4  -4  13 15.4208 1.06447   1
  -3  -4  13 3.59262 0.68168   1
  -2  -4  13 23.1116 1.26898   1
  -1  -4  13 425.086 8.30229   1
   0  -4  13 20.3458 1.26331   1
   1  -5  12 227.730 7.67681  -2
   1  -4  13 227.730 7.67681   1
   2  -4  13 22.4851 1.55203   1
   3  -4  13 10.5617 1.25198   1
   4  -4  13 4.42227 2.59662  -2
   4  -4  13 4.42227 2.59662   1
   5  -4  13 7.68897 0.89597   1
   6  -4  13 1.41546 0.86081   1
  -5  -6  11 19.0428 1.79228  -2
  -5  -3  13 19.0428 1.79228   1
  -4  -6  11 7.08039 2.86769  -2
  -4  -3  13 7.08039 2.86769   1
  -3  -3  13 12.7584 0.98852   1
  -2  -3  13 -0.5843 0.50265   1
  -1  -3  13 440.472 9.60978   1
   0  -4  12 39.6731 3.77851  -2
   0  -3  13 39.6731 3.77851   1
   1  -4  12 50.2704 2.16965  -2
   1  -3  13 50.2704 2.16965   1
   2  -3  13 20.7816 1.34512   1
   3  -3  13 3.47702 3.75315  -2
   3  -3  13 3.47702 3.75315   1
   4  -3  13 83.7768 3.50345  -2
   4  -3  13 83.7768 3.50345   1
   5  -3  13 12.4547 2.24415  -2
   5  -3  13 12.4547 2.24415   1
   6  -3  13 14.2830 1.30102   1
  -5  -5  11 26.5967 1.81904  -2
  -5  -2  13 26.5967 1.81904   1
  -4  -2  13 4.26058 0.67659   1
  -3  -2  13 39.1849 1.61051   1
  -2  -4  12 116.277 4.42656  -2
  -2  -2  13 116.277 4.42656   1
  -1  -2  13 63.1903 2.27161   1
   0  -2  13 4.14537 0.69153   1
   1  -2  13 64.3197 2.26303   1
   2  -2  13 5.70633 0.77445   1
   3  -2  13 13.3970 1.10489   1
   4  -2  13 6.31408 2.50715  -2
   4  -2  13 6.31408 2.50715   1
   5  -2  13 4.22823 0.69256   1
   6  -2  13 40.9268 2.10159   1
  -5  -1  13 2.51588 0.80577   1
  -4  -1  13 7.87803 0.80510   1
  -3  -1  13 66.7968 2.33681   1
  -2  -1  13 41.2488 1.78581   1
  -1  -1  13 118.826 3.34430   1
   0  -1  13 -0.2204 0.52774   1
   1  -1  13 128.172 3.50520   1
   2  -1  13 -0.3182 0.46833   1
   3  -1  13 29.1727 1.49826   1
   4  -1  13 0.45315 0.61478   1
   5  -1  13 57.8744 1.91798   1
   6  -1  13 2.10160 0.83070   1
   7  -1  13 11.6879 1.19707   1
  -5   0  13 70.7814 2.63843   1
  -4   0  13 34.4866 1.52859   1
  -3   0  13 17.5480 1.15494   1
  -2   0  13 237.504 5.73580   1
  -1   0  13 1.66287 0.62095   1
   0   0  13 302.650 7.02249   1
   1   0  13 82.5913 2.54208   1
   2   0  13 29.0859 1.39775   1
   3   0  13 27.3604 1.28947   1
   4   0  13 28.8424 1.33943   1
   5   0  13 -0.8548 0.68442   1
   6   0  13 0.76497 0.69298   1
   7   0  13 1.21207 0.84504   1
  -5   1  13 6.35859 0.97886   1
  -4   1  13 57.8775 1.94906   1
  -3   1  13 6.70610 0.86572   1
  -2   1  13 297.121 8.39522   1
  -1   1  13 29.4982 1.51408   1
   0   1  13 1033.29 21.7014   1
   1   1  13 83.9299 2.55536   1
   2   1  13 36.3332 1.52864   1
   3   1  13 18.0131 1.12739   1
   4   1  13 143.348 3.66324   1
   5   1  13 33.1482 1.43548   1
   6   1  13 5.40980 0.87698   1
   7   1  13 10.1601 1.24851   1
  -5   2  13 51.2502 1.80998   1
  -4   2  13 19.4844 1.18504   1
  -3   2  13 34.7719 1.72270   1
  -2   2  13 272.970 6.42732   1
  -1   2  13 22.1160 1.34390   1
   0   2  13 378.990 8.52237   1
   1   2  13 66.3796 2.19418   1
   2   2  13 1.29151 0.52249   1
   3   2  13 21.9816 1.21535   1
   4   2  13 74.3640 2.28261   1
   5   2  13 129.974 3.62314   1
   6   2  13 13.0616 1.11828   1
   7   2  13 56.5413 2.41429   1
  -5   3  13 7.36483 0.79837   1
  -4   3  13 0.52545 0.60657   1
  -3   3  13 212.814 5.00239   1
  -2   3  13 110.993 3.15102   1
  -1   3  13 477.322 10.5431   1
   0   3  13 1.71598 0.60347   1
   0   2  13 340.520 14.7931  -2
   1   3  13 340.520 14.7931   1
   2   3  13 41.4800 1.66070   1
   3   3  13 11.2955 0.89463   1
   3   3  14 53.1298 3.68293  -2
   4   3  13 53.1298 3.68293   1
   4   3  14 56.8316 5.98128  -2
   5   3  13 56.8316 5.98128   1
   6   3  13 21.7496 1.65277   1
   7   3  13 36.7345 1.92557   1
  -6   1  12 5.45375 1.24210  -2
  -5   4  13 5.45375 1.24210   1
  -5   1  12 34.1852 1.78947  -2
  -4   4  13 34.1852 1.78947   1
  -3   4  13 152.069 4.43748   1
  -2   4  13 13.1251 1.03011   1
  -1   4  13 95.4242 3.59216   1
   0   4  13 73.7078 2.08390   1
   0   3  13 6.05105 1.05457  -2
   1   4  13 6.05105 1.05457   1
   2   4  13 98.6135 2.82240   1
   3   4  13 90.2716 3.01542   1
   3   4  14 333.770 10.2883  -2
   4   4  13 333.770 10.2883   1
   4   4  14 0.18305 1.43463  -2
   5   4  13 0.18305 1.43463   1
   6   4  13 58.1928 2.63450   1
   7   4  13 11.7339 2.35870   1
  -6   2  12 7.91230 1.33441  -2
  -5   5  13 7.91230 1.33441   1
  -5   2  12 4.78349 2.29476  -2
  -4   5  13 4.78349 2.29476   1
  -3   5  13 0.98994 0.65930   1
  -2   5  13 51.1302 2.18334   1
  -2   3  13 346.248 9.63716  -2
  -1   5  13 346.248 9.63716   1
   0   5  13 14.8036 0.93163   1
   1   5  13 17.4385 1.17611   1
   2   5  13 0.59187 0.46101   1
   3   5  13 28.6039 1.63763   1
   3   5  14 189.794 8.90778  -2
   4   5  13 189.794 8.90778   1
   5   5  13 3.52955 0.91514   1
   6   5  13 0.24959 0.72517   1
   7   5  13 -0.1536 1.05515   1
  -4   6  13 23.3528 1.96778   1
  -3   6  13 64.1168 3.00693   1
  -2   6  13 5.85157 0.79795   1
  -1   6  13 172.633 4.77136   1
   0   6  13 209.252 5.22220   1
   1   6  13 52.3284 2.01372   1
   2   6  13 22.9603 1.05823   1
   3   6  13 24.7680 1.60201   1
   4   6  13 4.68797 0.89549   1
   5   6  13 2.36442 0.85915   1
   6   6  13 63.1460 3.65198   1
  -4   7  13 60.0484 3.07854   1
  -3   7  13 29.7614 2.55601   1
  -2   7  13 10.3802 1.01176   1
  -1   7  13 53.1888 2.23118   1
   0   7  13 0.64740 0.65693   1
   1   7  13 0.33448 0.61432   1
   2   7  13 19.9918 1.36089   1
   3   7  13 59.5842 2.99007   1
   4   7  13 23.5326 1.45208   1
   5   7  13 13.8598 1.40425   1
   6   7  13 85.0204 3.41016   1
  -3   8  13 75.6457 3.93803   1
  -2   8  13 105.533 3.47877   1
  -1   8  13 48.9870 2.23253   1
   0   8  13 198.900 5.64878   1
   1   8  13 -0.1094 0.61872   1
   2   8  13 -0.4076 0.77330   1
   3   8  13 35.7061 2.04157   1
   4   8  13 23.5510 1.44357   1
   5   8  13 83.0404 3.34278   1
   6   8  13 12.3008 1.55870   1
  -3   9  13 7.00089 1.70428   1
  -2   9  13 4.29986 0.90826   1
  -1   9  13 1.19590 0.72378   1
   0   9  13 0.12163 0.74203   1
   1   9  13 25.9069 1.77390   1
   2   9  13 4.99781 0.84910   1
   3   9  13 382.300 9.83120   1
   4   9  13 6.31597 0.92457   1
   5   9  13 90.6024 3.58587   1
  -2  10  13 3.72336 1.80874   1
  -1  10  13 78.3298 3.09779   1
   0  10  13 0.96792 0.76495   1
   1  10  13 0.74566 0.78481   1
   0   9  14 43.0366 4.11306  -2
   2  10  13 43.0366 4.11306   1
   3  10  13 57.5967 2.77418   1
   4  10  13 -0.1660 0.68940   1
   0  11  13 19.0046 1.97396   1
   1  11  13 -0.7046 0.83732   1
   0  10  14 63.9617 3.01572  -2
   2  11  13 63.9617 3.01572   1
  -1  -7  14 0.21819 1.11467   1
   0  -7  14 4.23015 1.02112   1
   1  -7  14 19.5753 1.54059   1
   2  -7  14 -0.3201 1.07892   1
  -2  -6  14 8.01434 0.82226   1
  -1  -6  14 43.7171 1.69718   1
   0  -6  14 6.71204 1.01721   1
   1  -6  14 12.0936 1.23118   1
   2  -6  14 34.6843 2.01538   1
   3  -6  14 0.52977 0.68586   1
  -3  -5  14 77.0582 2.43458   1
  -2  -5  14 -0.2604 0.54555   1
  -1  -5  14 18.0910 1.10341   1
   0  -5  14 2.86351 0.72349   1
   1  -5  14 30.4608 1.78373   1
   2  -5  14 2.17452 0.87236   1
   3  -5  14 2.82352 0.81284   1
   4  -5  14 3.63567 0.82278   1
  -4  -4  14 44.0656 1.89341   1
  -3  -4  14 43.9634 1.85151   1
  -2  -4  14 4.68631 0.71377   1
  -1  -4  14 0.60718 0.55049   1
   0  -4  14 3.59003 0.72301   1
   1  -5  13 34.6880 1.60043  -2
   1  -4  14 34.6880 1.60043   1
   2  -5  13 6.04035 2.60414  -2
   2  -4  14 6.04035 2.60414   1
   3  -4  14 0.88806 0.68905   1
   4  -4  14 28.1418 1.95278  -2
   4  -4  14 28.1418 1.95278   1
   5  -4  14 30.3754 3.38668  -2
   5  -4  14 30.3754 3.38668   1
  -4  -6  12 42.2776 2.04670  -2
  -4  -3  14 42.2776 2.04670   1
  -3  -3  14 51.0240 1.93786   1
  -2  -3  14 0.49909 0.50974   1
  -1  -5  13 0.16141 2.02207  -2
  -1  -3  14 0.16141 2.02207   1
   0  -3  14 6.48162 0.90146   1
   1  -4  13 21.1106 4.85938  -2
   1  -3  14 21.1106 4.85938   1
   2  -3  14 9.59207 1.11920   1
   3  -3  14 76.4911 2.72169   1
   4  -3  14 3.64771 1.56182  -2
   4  -3  14 3.64771 1.56182   1
   5  -3  14 12.2621 1.66832  -2
   5  -3  14 12.2621 1.66832   1
   6  -3  14 0.35708 0.83131   1
  -4  -2  14 33.1148 1.55541   1
  -3  -2  14 32.4628 1.50161   1
  -2  -4  13 5.13925 2.05101  -2
  -2  -2  14 5.13925 2.05101   1
  -1  -4  13 52.1944 3.46732  -2
  -1  -2  14 52.1944 3.46732   1
   0  -2  14 3.46268 0.85690   1
   1  -2  14 87.4324 3.21598   1
   2  -2  14 21.5147 1.62929   1
   3  -2  14 235.295 5.80835   1
   4  -2  14 28.4909 3.10625  -2
   4  -2  14 28.4909 3.10625   1
   5  -2  14 2.52218 0.66754   1
   6  -2  14 2.21056 0.88038   1
  -5  -1  14 4.65293 0.96868   1
  -4  -1  14 7.25680 0.81805   1
  -3  -1  14 2.19363 0.62766   1
  -2  -1  14 96.6404 3.11803   1
  -1  -1  14 18.9710 1.42869   1
   0  -1  14 15.8930 1.15786   1
   1  -1  14 364.756 8.37420   1
   2  -1  14 18.5583 1.28874   1
   3  -1  14 98.9210 3.46932   1
   4  -1  14 14.6972 1.11225   1
   5  -1  14 4.22839 0.73362   1
   6  -1  14 67.5220 2.65108   1
  -5   0  14 7.60895 1.08452   1
  -4   0  14 0.22309 0.57645   1
  -3   0  14 0.08134 0.57943   1
  -2   0  14 1.10547 0.64978   1
  -1   0  14 10.3474 0.99048   1
   0   0  14 269.831 6.44747   1
   1   0  14 51.1386 2.03708   1
   2   0  14 68.9831 2.37515   1
   3   0  14 5.38450 0.79866   1
   4   0  14 115.888 3.29999   1
   5   0  14 33.5358 1.51857   1
   6   0  14 4.63074 0.89495   1
  -5   1  14 15.7655 1.39289   1
  -4   1  14 62.0596 2.19668   1
  -3   1  14 11.2077 1.05083   1
  -2   1  14 0.42901 0.59954   1
  -1   1  14 70.5305 2.39121   1
   0   1  14 316.641 7.38417   1
   1   1  14 2.51664 0.68414   1
   2   1  14 5.99366 0.75876   1
   3   1  14 29.8135 1.45375   1
   4   1  14 101.164 2.91837   1
   5   1  14 15.4443 1.43903   1
   6   1  14 7.36518 0.99726   1
   7   1  14 5.62443 1.14609   1
  -5   2  14 15.7850 1.09650   1
  -4   2  14 73.1276 2.28840   1
  -3   2  14 10.1442 1.01135   1
  -2   2  14 -0.1672 0.55843   1
  -1   2  14 18.0287 1.24547   1
   0   2  14 13.1729 1.09264   1
   1   2  14 0.78980 0.64646   1
   2   2  14 294.032 6.85178   1
   3   2  14 4.24900 0.88380   1
   4   2  14 132.061 4.01312   1
   5   2  14 4.07608 0.76523   1
   6   2  14 11.2432 1.09031   1
   7   2  14 14.1327 1.42985   1
  -5   3  14 26.5716 1.58520   1
  -5   0  13 8.89258 1.38368  -2
  -4   3  14 8.89258 1.38368   1
  -3   3  14 2.06160 0.68989   1
  -2   3  14 2.33430 0.64710   1
  -1   3  14 60.4030 2.22257   1
   0   3  14 122.031 3.41255   1
   0   2  14 11.1582 2.98066  -2
   1   3  14 11.1582 2.98066   1
   1   2  14 721.483 17.0160  -2
   2   3  14 721.483 17.0160   1
   3   3  14 43.1435 1.70533   1
   3   3  15 4.94990 2.52407  -2
   4   3  14 4.94990 2.52407   1
   4   3  15 53.1707 2.59105  -2
   5   3  14 53.1707 2.59105   1
   6   3  14 8.16578 0.99242   1
   7   3  14 5.05660 1.66592   1
  -5   1  13 47.6497 2.44072  -2
  -4   4  14 47.6497 2.44072   1
  -3   4  14 7.27811 0.94014   1
  -2   4  14 1.20521 0.61655   1
  -2   2  14 96.9607 4.28652  -2
  -1   4  14 96.9607 4.28652   1
   0   4  14 205.016 5.12534   1
   0   3  14 425.714 13.1847  -2
   1   4  14 425.714 13.1847   1
   1   3  14 117.798 4.73491  -2
   2   4  14 117.798 4.73491   1
   3   4  14 36.2817 1.90931   1
   3   4  15 5.48874 1.36159  -2
   4   4  14 5.48874 1.36159   1
   4   4  15 69.2596 3.58798  -2
   5   4  14 69.2596 3.58798   1
   6   4  14 10.5792 1.30771   1
  -5   2  13 21.1803 1.79307  -2
  -4   5  14 21.1803 1.79307   1
  -3   5  14 50.8065 2.07557   1
  -2   5  14 33.9668 1.61761   1
  -2   3  14 340.926 9.24253  -2
  -1   5  14 340.926 9.24253   1
   0   5  14 53.4897 2.23928   1
   1   5  14 174.371 4.58841   1
   2   5  14 84.6609 3.02631   1
   3   5  14 1.51132 0.89654   1
   4   5  14 2.71231 0.84114   1
   4   5  15 14.8494 4.47452  -2
   5   5  14 14.8494 4.47452   1
   6   5  14 7.71038 1.21860   1
  -4   6  14 -0.0015 0.87708   1
  -3   6  14 12.8886 1.07710   1
  -2   6  14 16.8376 1.26150   1
  -1   6  14 210.364 5.30701   1
   0   6  14 66.0850 2.40138   1
   1   6  14 75.2579 2.71773   1
   2   6  14 45.5912 2.19423   1
   3   6  14 28.4672 1.75353   1
   4   6  14 81.6891 2.94677   1
   5   6  14 1.71853 0.76227   1
   6   6  14 33.7677 2.18186   1
  -3   7  14 11.6560 1.50448   1
  -2   7  14 38.8691 1.78147   1
  -1   7  14 33.7825 1.70248   1
   0   7  14 21.9232 1.45655   1
   1   7  14 66.7460 2.53980   1
   2   7  14 11.4544 1.66615   1
   3   7  14 2.94955 0.82411   1
   4   7  14 36.9688 1.78492   1
   5   7  14 22.0416 1.77315   1
   6   7  14 50.3090 2.87871   1
  -3   8  14 50.4113 2.99921   1
  -2   8  14 30.8107 2.25710   1
  -1   8  14 0.65090 0.65409   1
   0   8  14 5.32310 0.92839   1
   1   8  14 38.2045 1.88955   1
   2   8  14 5.54149 1.02565   1
   3   8  14 30.4355 2.00420   1
   4   8  14 9.48244 1.07206   1
   5   8  14 73.8022 3.18893   1
  -2   9  14 53.4859 3.50409   1
  -1   9  14 17.4246 1.52335   1
   0   9  14 39.2197 2.21185   1
   1   9  14 4.94531 0.87985   1
   2   9  14 2.92455 0.82450   1
   3   9  14 58.1635 2.82237   1
   4   9  14 16.4096 1.25452   1
  -1  10  14 63.9716 3.56970   1
   0  10  14 29.0928 1.96200   1
   1  10  14 5.12167 1.07807   1
   0   9  15 33.1888 2.13131  -2
   2  10  14 33.1888 2.13131   1
   3  10  14 -0.9256 0.90384   1
   0  -6  15 0.22478 0.86597   1
   1  -6  15 6.64377 1.11218   1
   2  -6  15 3.40934 1.37659   1
  -2  -5  15 3.98724 0.80187   1
  -1  -5  15 1.66036 0.62775   1
   0  -5  15 26.9857 1.73728   1
   1  -6  14 47.4667 5.26885  -2
   1  -5  15 47.4667 5.26885   1
   2  -5  15 54.0109 2.43232   1
   3  -5  15 22.8539 1.63728   1
  -3  -4  15 12.0890 1.09858   1
  -2  -4  15 2.60487 0.68841   1
  -1  -4  15 0.73897 0.52195   1
   0  -4  15 44.9591 1.75182   1
   1  -5  14 43.8364 2.35450  -2
   1  -4  15 43.8364 2.35450   1
   2  -5  14 24.2027 1.68029  -2
   2  -4  15 24.2027 1.68029   1
   3  -4  15 21.3027 1.59128   1
   4  -4  15 1.12998 1.66478  -2
   4  -4  15 1.12998 1.66478   1
  -3  -3  15 2.55753 0.76365   1
  -2  -3  15 1.89214 0.65439   1
  -1  -5  14 1.37451 1.59916  -2
  -1  -3  15 1.37451 1.59916   1
   0  -3  15 56.3333 1.90777   1
   1  -4  14 0.37488 1.57415  -2
   1  -3  15 0.37488 1.57415   1
   2  -3  15 2.86690 0.78264   1
   3  -3  15 2.72040 0.77524   1
   4  -3  15 7.90585 1.83071  -2
   4  -3  15 7.90585 1.83071   1
   5  -3  15 2.12644 2.04372  -2
   5  -3  15 2.12644 2.04372   1
  -4  -5  13 22.7392 2.77165  -2
  -4  -2  15 22.7392 2.77165   1
  -3  -2  15 16.7750 1.16320   1
  -2  -2  15 39.1022 1.95369   1
  -1  -4  14 3.04326 2.30327  -2
  -1  -2  15 3.04326 2.30327   1
   0  -2  15 74.0358 3.09223   1
   1  -2  15 10.0831 1.03009   1
   2  -2  15 0.63599 0.65266   1
   3  -2  15 46.4394 2.10557   1
   4  -2  15 17.1509 1.35196   1
   5  -2  15 -0.9094 3.27209  -2
   5  -2  15 -0.9094 3.27209   1
  -4  -1  15 47.0321 1.91241   1
  -3  -1  15 25.3091 1.41268   1
  -2  -1  15 113.201 2.73768   1
  -1  -1  15 1.94162 0.70148   1
   0  -1  15 61.8773 2.29292   1
   1  -1  15 50.1585 2.12542   1
   2  -1  15 197.838 5.07171   1
   3  -1  15 29.3938 1.98950   1
   4  -1  15 1.29456 0.67114   1
   5  -1  15 11.2434 0.95298   1
   6  -1  15 1.91326 0.91855   1
  -4   0  15 33.5312 1.66259   1
  -3   0  15 1.66123 0.62456   1
  -2   0  15 24.9304 1.56435   1
  -1   0  15 12.0030 1.07667   1
   0   0  15 50.6799 2.06020   1
   1   0  15 292.184 7.02334   1
   2   0  15 117.266 4.18413   1
   3   0  15 75.2627 2.52886   1
   4   0  15 0.18279 0.61984   1
   5   0  15 8.64905 0.83840   1
   6   0  15 0.56707 0.76321   1
  -4   1  15 117.972 3.33335   1
  -3   1  15 37.9850 1.89870   1
  -2   1  15 125.306 3.60731   1
  -1   1  15 81.7939 2.70499   1
   0   1  15 2.06419 0.68226   1
   1   1  15 128.710 4.24261   1
   2   1  15 1.07927 0.74639   1
   3   1  15 5.04241 0.74761   1
   4   1  15 11.8897 1.02783   1
   5   1  15 8.12575 0.86706   1
   6   1  15 3.09202 0.85157   1
  -4   2  15 20.0774 1.34407   1
  -3   2  15 1.92458 0.72276   1
  -2   2  15 53.7332 2.22136   1
  -1   2  15 110.989 3.29077   1
   0   2  15 108.133 3.20586   1
   1   2  15 64.8752 2.38449   1
   2   2  15 169.685 4.49132   1
   3   2  15 37.0832 2.03423   1
   4   2  15 155.110 4.02289   1
   5   2  15 45.3225 1.72916   1
   6   2  15 0.55515 0.73871   1
  -5   0  14 -1.1069 1.72862  -2
  -4   3  15 -1.1069 1.72862   1
  -3   3  15 15.7958 1.23082   1
  -2   3  15 11.0345 1.08277   1
  -1   3  15 69.5075 2.42254   1
   0   3  15 30.5150 1.61701   1
   1   3  15 -0.7444 0.61375   1
   1   2  15 54.4499 2.50770  -2
   2   3  15 54.4499 2.50770   1
   3   3  15 2.29396 0.68375   1
   4   3  15 92.1015 2.72881   1
   4   3  16 99.6456 3.52576  -2
   5   3  15 99.6456 3.52576   1
   5   3  16 18.6226 3.52116  -2
   6   3  15 18.6226 3.52116   1
  -5   1  14 4.63600 1.06227  -2
  -4   4  15 4.63600 1.06227   1
  -4   1  14 56.2733 4.52948  -2
  -3   4  15 56.2733 4.52948   1
  -2   4  15 0.45052 0.57894   1
  -2   2  15 76.2611 2.60445  -2
  -1   4  15 76.2611 2.60445   1
  -1   2  15 20.8214 1.89916  -2
   0   4  15 20.8214 1.89916   1
   1   4  15 101.250 2.88289   1
   1   3  15 23.0174 2.36123  -2
   2   4  15 23.0174 2.36123   1
   3   4  15 26.5775 1.75725   1
   4   4  15 2.58693 0.78476   1
   4   4  16 49.5050 2.41441  -2
   5   4  15 49.5050 2.41441   1
   5   4  16 16.1079 3.42684  -2
   6   4  15 16.1079 3.42684   1
  -5   2  14 23.6091 2.65469  -2
  -4   5  15 23.6091 2.65469   1
  -3   5  15 19.2874 1.43114   1
  -2   5  15 17.5231 1.65040   1
  -2   3  15 96.5756 4.99031  -2
  -1   5  15 96.5756 4.99031   1
   0   5  15 1.47847 0.72492   1
   1   5  15 263.485 7.07957   1
   2   5  15 0.82877 0.75841   1
   3   5  15 24.8413 1.69613   1
   4   5  15 0.32671 0.65914   1
   4   5  16 -5.4814 4.23356  -2
   5   5  15 -5.4814 4.23356   1
   6   5  15 13.1296 1.61639   1
  -3   6  15 59.3532 2.33764   1
  -2   6  15 21.6604 1.89320   1
  -1   6  15 4.61201 0.82613   1
   0   6  15 22.4302 1.47397   1
   1   6  15 0.68758 0.68799   1
   2   6  15 14.1269 1.34195   1
   3   6  15 53.6598 2.41532   1
   4   6  15 3.36689 0.81363   1
   5   6  15 3.25983 0.95344   1
  -3   7  15 1.11469 1.12565   1
  -2   7  15 67.3978 3.27862   1
  -1   7  15 0.48932 0.60366   1
   0   7  15 91.2387 3.00038   1
   1   7  15 116.299 3.48070   1
   2   7  15 17.3701 1.51917   1
   3   7  15 104.282 4.51921   1
   4   7  15 41.4741 2.13513   1
   5   7  15 5.51292 1.04857   1
  -2   8  15 8.77543 1.44849   1
  -1   8  15 0.68042 1.16969   1
   0   8  15 9.64002 1.08290   1
   1   8  15 50.8926 2.22035   1
   2   8  15 4.85811 1.07727   1
   3   8  15 1.78297 0.92742   1
   4   8  15 116.327 3.47999   1
  -1   9  15 5.81458 0.96169   1
   0   9  15 95.8229 4.01032   1
   1   9  15 138.955 4.10418   1
   2   9  15 -0.0112 0.82507   1
   3   9  15 6.58286 1.19008   1
   0  -5  16 3.80798 1.01763   1
   1  -5  16 8.32890 1.42454   1
   2  -5  16 6.52452 1.94259   1
  -1  -4  16 8.01503 0.84577   1
   0  -4  16 24.4127 1.36171   1
   1  -5  15 10.6689 1.34492  -2
   1  -4  16 10.6689 1.34492   1
   2  -5  15 13.9076 1.79594  -2
   2  -4  16 13.9076 1.79594   1
   3  -4  16 1.48434 0.78657   1
  -2  -3  16 4.63064 0.78755   1
  -1  -5  15 55.8712 3.17131  -2
  -1  -3  16 55.8712 3.17131   1
   0  -3  16 1.89884 0.63260   1
   1  -3  16 7.18412 0.99349   1
   2  -3  16 13.4731 1.31240   1
   3  -3  16 0.14709 0.71486   1
   4  -3  16 46.3403 3.93324  -2
   4  -3  16 46.3403 3.93324   1
  -3  -2  16 40.7279 1.86715   1
  -2  -2  16 24.6223 1.44860   1
  -1  -4  15 26.0993 3.30377  -2
  -1  -2  16 26.0993 3.30377   1
   0  -2  16 7.96105 0.98046   1
   1  -2  16 12.3144 1.13660   1
   2  -2  16 3.49552 0.78484   1
   3  -2  16 0.20013 0.71469   1
   4  -2  16 80.0840 2.81740   1
  -3  -1  16 0.97907 0.71456   1
  -2  -1  16 13.1721 0.95609   1
  -1  -1  16 38.9223 2.02809   1
   0  -1  16 1.51524 0.69615   1
   1  -1  16 1.85000 0.69879   1
   2  -1  16 26.0434 1.56773   1
   3  -1  16 55.3343 2.25478   1
   4  -1  16 3.59847 0.80871   1
   5  -1  16 2.77276 0.70873   1
  -3   0  16 14.3900 1.13933   1
  -2   0  16 36.9205 1.89942   1
  -1   0  16 37.3597 1.90911   1
   0   0  16 5.99704 0.86990   1
   1   0  16 2.60240 0.75333   1
   2   0  16 25.2646 1.57904   1
   3   0  16 18.8680 1.30497   1
   4   0  16 -0.5927 0.69198   1
   5   0  16 2.53196 0.68780   1
  -3   1  16 52.9671 2.34055   1
  -2   1  16 1.09495 0.69363   1
  -1   1  16 108.153 3.36726   1
   0   1  16 1.50071 0.67072   1
   1   1  16 4.24637 0.89192   1
   2   1  16 3.46025 0.77256   1
   3   1  16 27.4596 1.53366   1
   4   1  16 57.6887 2.19516   1
   5   1  16 7.07186 0.85132   1
  -3   2  16 7.77417 1.01786   1
  -2   2  16 92.4814 3.01042   1
  -1   2  16 4.45182 0.79414   1
   0   2  16 44.2202 1.94928   1
   1   2  16 2.75119 0.70443   1
   1   1  16 66.7474 5.17723  -2
   2   2  16 66.7474 5.17723   1
   3   2  16 74.0206 3.11593   1
   4   2  16 44.5283 1.94463   1
   4   2  17 60.9588 3.46732  -2
   5   2  16 60.9588 3.46732   1
  -4   0  15 10.6011 1.89638  -2
  -3   3  16 10.6011 1.89638   1
  -2   3  16 120.114 3.54244   1
  -1   3  16 67.4037 2.44531   1
   0   3  16 37.3378 1.84803   1
   1   3  16 234.357 5.83523   1
   1   2  16 20.6174 1.91737  -2
   2   3  16 20.6174 1.91737   1
   2   2  16 121.018 7.39852  -2
   3   3  16 121.018 7.39852   1
   4   3  16 21.4878 1.31644   1
   4   3  17 39.0535 2.05857  -2
   5   3  16 39.0535 2.05857   1
  -4   1  15 79.9792 3.80701  -2
  -3   4  16 79.9792 3.80701   1
  -2   4  16 2.54186 0.74881   1
  -2   2  16 16.6279 1.70526  -2
  -1   4  16 16.6279 1.70526   1
  -1   2  16 238.638 5.99023  -2
   0   4  16 238.638 5.99023   1
   1   4  16 109.661 3.30829   1
   1   3  16 100.781 6.30125  -2
   2   4  16 100.781 6.30125   1
   3   4  16 102.552 3.75227   1
   4   4  16 68.9058 2.77772   1
   4   4  17 11.1435 1.56342  -2
   5   4  16 11.1435 1.56342   1
  -3   5  16 35.1241 1.93464   1
  -2   5  16 0.20679 0.62068   1
  -1   5  16 12.5941 1.13133   1
   0   5  16 38.9662 1.86601   1
   1   5  16 59.8558 2.31503   1
   2   5  16 63.0296 2.69137   1
   3   5  16 1.08448 0.78552   1
   4   5  16 3.79030 0.88132   1
   5   5  16 0.75765 0.85356   1
  -2   6  16 0.41413 0.66722   1
  -1   6  16 5.75997 0.86297   1
   0   6  16 35.4010 1.81975   1
   1   6  16 4.47614 0.89828   1
   2   6  16 11.5466 1.26615   1
   3   6  16 87.7637 3.30011   1
   4   6  16 2.04664 0.77428   1
   5   6  16 2.71410 1.05468   1
  -2   7  16 32.3126 2.90027   1
  -1   7  16 22.0918 1.48475   1
   0   7  16 56.6361 2.32680   1
   1   7  16 16.7403 1.31781   1
   2   7  16 7.59699 1.17178   1
   3   7  16 69.2969 2.97357   1
   4   7  16 2.14501 0.86870   1
  -1   8  16 13.2333 1.33988   1
   0   8  16 19.7152 1.80579   1
   1   8  16 5.50877 0.90437   1
   2   8  16 152.666 4.90559   1
   3   8  16 1.20683 0.91174   1
   1   9  16 19.3435 3.23656   1
  -1  -3  17 5.13797 0.94652   1
   0  -5  16 47.8598 2.84800  -2
   0  -3  17 47.8598 2.84800   1
   1  -3  17 -0.0579 0.72927   1
   2  -3  17 24.4357 1.70947   1
  -1  -2  17 19.8457 1.31200   1
   0  -2  17 81.0293 2.96206   1
   1  -2  17 20.8695 1.52036   1
   2  -2  17 3.90644 0.89799   1
   3  -2  17 4.01306 0.88830   1
  -2  -1  17 3.10376 0.76783   1
  -1  -1  17 76.5752 2.88990   1
   0  -1  17 7.19906 0.99842   1
   1  -1  17 4.00170 0.83413   1
   2  -1  17 2.65928 0.80129   1
   3  -1  17 3.57055 0.85362   1
   4  -1  17 6.64007 0.97967   1
  -2   0  17 0.84491 0.65346   1
  -1   0  17 128.568 3.89137   1
   0   0  17 25.6554 1.70754   1
   1   0  17 8.52865 1.00967   1
   2   0  17 0.11544 0.74576   1
   3   0  17 13.7738 1.17191   1
   4   0  17 9.29364 1.21516   1
  -2   1  17 1.46670 0.80420   1
  -1   1  17 1.81766 0.77193   1
   0   1  17 8.26529 1.02955   1
   1   1  17 13.6796 1.21437   1
   2   1  17 8.72985 1.00251   1
   3   1  17 36.9363 1.83876   1
   4   1  17 44.4051 2.01363   1
  -2   2  17 4.92463 0.90130   1
  -1   2  17 61.8300 2.46815   1
   0   2  17 9.00249 1.31208   1
   1   2  17 10.9828 1.11072   1
   1   1  17 1.60202 2.78052  -2
   2   2  17 1.60202 2.78052   1
   3   2  17 38.3988 1.86132   1
   4   2  17 13.4440 1.14436   1
   5   2  17 -0.5993 0.69727   1
  -2   3  17 1.44080 0.79955   1
  -2   1  16 27.5872 4.04501  -2
  -1   3  17 27.5872 4.04501   1
  -1   1  17 1.17755 2.16273  -2
   0   3  17 1.17755 2.16273   1
   1   3  17 12.9312 1.15094   1
   1   2  17 33.4137 2.26422  -2
   2   3  17 33.4137 2.26422   1
   2   2  17 46.6521 2.63832  -2
   3   3  17 46.6521 2.63832   1
   4   3  17 4.84545 1.01323   1
   5   3  17 2.81537 0.88803   1
  -2   4  17 43.8774 2.09817   1
  -1   4  17 0.24035 0.64195   1
  -1   2  17 9.50342 1.56923  -2
   0   4  17 9.50342 1.56923   1
   1   4  17 3.69429 0.79041   1
   2   4  17 1.19426 0.63569   1
   2   3  18 44.3309 4.77820  -2
   3   4  17 44.3309 4.77820   1
   4   4  17 1.65669 0.89474   1
  -2   5  17 61.2574 3.87365   1
  -1   5  17 0.42956 0.62439   1
  -1   3  17 17.7309 3.67307  -2
   0   5  17 17.7309 3.67307   1
   1   5  17 13.2352 1.13945   1
   2   5  17 6.48627 1.07526   1
   3   5  17 22.1524 1.73200   1
   4   5  17 3.17768 0.92405   1
  -1   6  17 1.45005 0.69164   1
   0   6  17 13.2374 1.42518   1
   1   6  17 0.09963 0.61412   1
   2   6  17 7.30861 1.14132   1
   3   6  17 49.6069 2.49634   1
   4   6  17 20.1134 1.55738   1
   0   7  17 10.5213 1.13656   1
   1   7  17 5.34964 0.89253   1
   2   7  17 27.1351 1.98046   1
   3   7  17 2.82611 1.02390   1
   0  -1  18 0.70980 1.00192   1
   1  -1  18 0.53169 0.71437   1
   2  -1  18 1.47201 0.85574   1
  -1   0  18 20.2565 1.76156   1
   0   0  18 1.54372 0.79585   1
   1   0  18 5.49781 1.00260   1
   2   0  18 13.1605 1.21831   1
   3   0  18 0.86963 0.78552   1
  -1   1  18 1.71370 0.76613   1
   0   1  18 1.26099 0.76618   1
   1   1  18 118.881 3.69955   1
   2   1  18 11.7616 1.15822   1
   3   1  18 3.75277 1.00233   1
  -1   2  18 72.1120 3.16525   1
   0   2  18 2.07911 0.88228   1
   1   2  18 122.136 3.75109   1
   1   1  18 43.4004 3.09401  -2
   2   2  18 43.4004 3.09401   1
   2   1  18 -0.9071 1.63968  -2
   3   2  18 -0.9071 1.63968   1
  -1   3  18 53.1867 2.67110   1
  -1   1  18 9.21747 2.94699  -2
   0   3  18 9.21747 2.94699   1
   0   1  18 47.0942 4.83460  -2
   1   3  18 47.0942 4.83460   1
   1   2  18 30.2930 2.59126  -2
   2   3  18 30.2930 2.59126   1
   2   2  18 3.55046 1.54194  -2
   3   3  18 3.55046 1.54194   1
  -1   4  18 6.74506 1.11299   1
  -1   2  18 37.8723 2.78284  -2
   0   4  18 37.8723 2.78284   1
   1   4  18 -0.2238 0.74431   1
   2   4  18 6.49243 1.11028   1
   3   4  18 1.37004 0.79060   1
   0   5  18 2.10422 0.81161   1
   1   5  18 0.75266 0.68216   1
   2   5  18 13.2130 1.41270   1
   3   5  18 2.57345 0.92982   1
   1   6  18 4.40438 1.09477   1
   2   6  18 5.24949 1.93865   1
   0   0   0    0.00    0.00   0
;
_shelx_hkl_checksum     23447
_shelx_res_file
;
TITL mo_0329_cg_0m_4_a.res in P-1
    mo_0329_cg_0m_4.res
    created by SHELXL-2016/6 at 14:30:34 on 08-Aug-2019
REM Old TITL mo_0329_CG_0m_4 in P-1
REM SHELXT solution in P-1
REM R1 0.145, Rweak 0.006, Alpha 0.043, Orientation as input
REM Formula found by SHELXT: C15 N2 S5
CELL 0.71073 6.4976 9.5593 13.1962 80.576 82.312 86.288
ZERR 2 0.0005 0.0012 0.0011 0.005 0.003 0.005
LATT 1
SFAC C H N S
UNIT 30 16 4 10
EQIV $1 -1+X,+Y,+Z
EQIV $2 +X,1+Y,+Z
EQIV $3 1+X,+Y,+Z
L.S. 5 0 0
PLAN  2
SIZE 0.28 0.35 0.442
TEMP 25.5
HTAB C6 N1_$1
HTAB C12 S3_$2
HTAB C15 N2_$3
CONF
BOND $H
list 4
fmap 2 53
acta
REM <olex2.extras>
REM <HklSrc "%.\\mo_0329_CG_0m_5.hkl">
REM </olex2.extras>
WGHT    0.045200    0.225800
BASF   0.12115
FVAR       1.41022
S1    4    0.280335    0.517334    0.342424    11.00000    0.04708    0.06001 =
         0.04920   -0.00160   -0.00451    0.00577
S2    4    0.699526    0.630010    0.250247    11.00000    0.06637    0.05634 =
         0.04205   -0.01342   -0.00072   -0.02084
S3    4    0.611814    0.424292    0.111319    11.00000    0.05730    0.04567 =
         0.05492   -0.01626   -0.00458   -0.00929
S4    4    0.858684    0.665597    0.026635    11.00000    0.06355    0.05292 =
         0.04214   -0.01137    0.00143   -0.01454
S5    4    1.228281    0.781276    0.098880    11.00000    0.04644    0.05066 =
         0.06466   -0.01861   -0.00631    0.00660
N1    3    0.629506    0.394438    0.390548    11.00000    0.04114    0.05554 =
         0.04540   -0.00848   -0.00606   -0.00491
N2    3    0.859854    0.903835    0.113086    11.00000    0.04136    0.04117 =
         0.04998   -0.00315   -0.00319   -0.00369
C1    1    0.269002    0.366282    0.434436    11.00000    0.04135    0.05334 =
         0.03683   -0.01036   -0.00337   -0.00007
C2    1    0.471572    0.315139    0.450023    11.00000    0.04025    0.05116 =
         0.03984   -0.01072   -0.00505   -0.00290
C3    1    0.501540    0.193119    0.521215    11.00000    0.04980    0.05972 =
         0.05682   -0.00097   -0.01067    0.00009
AFIX  43
H3    2    0.634842    0.158220    0.532571    11.00000   -1.20000
AFIX   0
C4    1    0.329987    0.125479    0.574263    11.00000    0.06738    0.06085 =
         0.05150    0.00352   -0.00689   -0.00917
AFIX  43
H4    2    0.348063    0.043560    0.621611    11.00000   -1.20000
AFIX   0
C5    1    0.129992    0.177065    0.558562    11.00000    0.05648    0.07742 =
         0.04856   -0.00478    0.00336   -0.01693
AFIX  43
H5    2    0.016856    0.129419    0.596057    11.00000   -1.20000
AFIX   0
C6    1    0.095926    0.297001    0.488794    11.00000    0.04115    0.07731 =
         0.04792   -0.00815   -0.00051   -0.00534
AFIX  43
H6    2   -0.038178    0.330852    0.478180    11.00000   -1.20000
AFIX   0
C7    1    0.549731    0.499643    0.332050    11.00000    0.04592    0.05181 =
         0.03963   -0.01163   -0.00329   -0.00646
C8    1    0.717594    0.564065    0.132112    11.00000    0.03986    0.03923 =
         0.04143   -0.00861   -0.00501    0.00041
C9    1    0.966296    0.795986    0.082131    11.00000    0.04609    0.04121 =
         0.04326   -0.00311   -0.00194   -0.00568
C10   1    1.193036    0.933424    0.155476    11.00000    0.04187    0.04501 =
         0.04840   -0.00889   -0.00285   -0.00045
C11   1    0.985601    0.983360    0.156077    11.00000    0.04077    0.03591 =
         0.04001   -0.00035    0.00030   -0.00270
C12   1    0.919925    1.105806    0.199211    11.00000    0.04855    0.03959 =
         0.05585   -0.00519    0.00209    0.00052
AFIX  43
H12   2    0.782958    1.140853    0.199684    11.00000   -1.20000
AFIX   0
C13   1    1.061110    1.173011    0.240693    11.00000    0.06635    0.04570 =
         0.06157   -0.01408    0.00188   -0.00685
AFIX  43
H13   2    1.018665    1.253812    0.270076    11.00000   -1.20000
AFIX   0
C14   1    1.266673    1.122318    0.239537    11.00000    0.06143    0.06429 =
         0.07280   -0.02356   -0.00898   -0.01373
AFIX  43
H14   2    1.359240    1.169973    0.268185    11.00000   -1.20000
AFIX   0
C15   1    1.336235    1.002956    0.196848    11.00000    0.04485    0.06798 =
         0.07919   -0.02423   -0.01094   -0.00158
AFIX  43
H15   2    1.474206    0.969922    0.195698    11.00000   -1.20000
AFIX   0
HKLF 5
REM  mo_0329_cg_0m_4_a.res in P-1
REM R1 =  0.0358 for    4296 Fo > 4sig(Fo)  and  0.0412 for all    4846 data
REM    200 parameters refined using      0 restraints
END
WGHT      0.0452      0.2258
REM Highest difference peak  0.447,  deepest hole -0.426,  1-sigma level  0.044
Q1    1   0.7820  0.5740  0.2431  11.00000  0.05    0.45
Q2    1   0.9377  0.6243  0.0617  11.00000  0.05    0.35
;
_shelx_res_checksum     54882
data_ss
_chemical_name_systematic
;
Bis(1,3-benzothiazol-2-yl) trithiocarbonate
;
_chemical_name_common     ?
_chemical_formula_moiety     'C15 H8 N2 S5'
_chemical_formula_sum     'C15 H8 N2 S5'
_chemical_formula_iupac     'C15 H8 N2 S5'
_chemical_formula_weight     376.53
_chemical_melting_point     420
_space_group_crystal_system     orthorhombic
_space_group_name_H-M_alt     'P b c n'
_space_group_name_Hall     '-P 2n 2ab'
loop_
    _space_group_symop_operation_xyz
    'x, y, z'
    '-x+1/2, -y+1/2, z+1/2'
    '-x, y, -z+1/2'
    'x+1/2, -y+1/2, -z'
    '-x, -y, -z'
    'x-1/2, y-1/2, -z-1/2'
    'x, -y, z-1/2'
    '-x-1/2, y-1/2, z'
_cell_length_a     3.9458(15)
_cell_length_b     11.434(3)
_cell_length_c     33.366(11)
_cell_angle_alpha     90
_cell_angle_beta     90
_cell_angle_gamma     90
_cell_volume     1505.4(9)
_cell_formula_units_Z     4
_cell_measurement_reflns_used     744
_cell_measurement_theta_min     2.44
_cell_measurement_theta_max     23.73
_cell_measurement_temperature     298.65
_exptl_crystal_description     needle
_exptl_crystal_colour     orange
_exptl_crystal_size_max     0.24
_exptl_crystal_size_mid     0.073
_exptl_crystal_size_min     0.019
_exptl_crystal_density_diffrn     1.661
_exptl_crystal_density_meas     ?
_exptl_crystal_density_method     ?
_exptl_crystal_F_000     768
_exptl_absorpt_coefficient_mu     0.764
_exptl_absorpt_correction_type     multi-scan
_exptl_absorpt_process_details
;
(SADABS; Bruker, 2016)
;
_exptl_absorpt_correction_T_min     0.2475
_exptl_absorpt_correction_T_max     0.3357
_diffrn_ambient_temperature     298.65
_diffrn_source     ?
_diffrn_radiation_type     MoK\a
_diffrn_radiation_wavelength     0.71073
_diffrn_measurement_device_type     'Bruker D8 Venture Dual Source'
_diffrn_measurement_method     '\f and \w scans'
_diffrn_detector_area_resol_mean     8.33
_diffrn_reflns_number     17286
_diffrn_reflns_av_R_equivalents     0.0481
_diffrn_reflns_av_unetI/netI     0.0324
_diffrn_reflns_theta_min     2.442
_diffrn_reflns_theta_max     29.768
_diffrn_reflns_theta_full     25.242
_diffrn_measured_fraction_theta_max     0.997
_diffrn_measured_fraction_theta_full     0.999
_diffrn_reflns_limit_h_min     -5
_diffrn_reflns_limit_h_max     5
_diffrn_reflns_limit_k_min     -15
_diffrn_reflns_limit_k_max     15
_diffrn_reflns_limit_l_min     -46
_diffrn_reflns_limit_l_max     46
_refine_special_details     ?
_reflns_number_total     2147
_reflns_number_gt     1708
_reflns_threshold_expression     'I > 2\s(I)'
_refine_ls_structure_factor_coef     Fsqd
_refine_ls_matrix_type     full
_refine_ls_R_factor_all     0.0661
_refine_ls_R_factor_gt     0.0505
_refine_ls_wR_factor_gt     0.1033
_refine_ls_wR_factor_ref     0.1097
_refine_ls_goodness_of_fit_ref     1.099
_refine_ls_restrained_S_all     1.099
_refine_ls_number_reflns     2147
_refine_ls_number_parameters     101
_refine_ls_number_restraints     0
_refine_ls_hydrogen_treatment     constr
_refine_ls_weighting_scheme     calc
_refine_ls_weighting_details
              'w=1/[\s^2^(Fo^2^)+(0.0292P)^2^+2.5718P] where P=(Fo^2^+2Fc^2^)/3'
_atom_sites_solution_hydrogens     geom
_atom_sites_solution_primary     dual
_atom_sites_solution_secondary     ?
_refine_ls_shift/su_max     0.001
_refine_ls_shift/su_mean     0.000
_refine_diff_density_max     0.323
_refine_diff_density_min     -0.343
_refine_ls_extinction_method     none
_refine_ls_extinction_coef     .
loop_
    _atom_type_symbol
    _atom_type_description
    _atom_type_scat_dispersion_real
    _atom_type_scat_dispersion_imag
    _atom_type_scat_source
    'C' 'C' 0.0033 0.0016
                         'International Tables Vol C Tables 4.2.6.8 and 6.1.1.4'
    'H' 'H' 0.0000 0.0000
                         'International Tables Vol C Tables 4.2.6.8 and 6.1.1.4'
    'N' 'N' 0.0061 0.0033
                         'International Tables Vol C Tables 4.2.6.8 and 6.1.1.4'
    'S' 'S' 0.1246 0.1234
                         'International Tables Vol C Tables 4.2.6.8 and 6.1.1.4'
_computing_data_collection
;
APEX3 (Bruker, 2016)
;
_computing_cell_refinement
;
SAINT (Bruker, 2016)
;
_computing_data_reduction
;
SAINT (Bruker, 2016)
;
_computing_structure_solution
;
ShelXT (Sheldrick, 2015a)
;
_computing_structure_refinement
;
SHELXL (Sheldrick, 2015b)
;
_computing_molecular_graphics
;
<i>OLEX2</i> (Dolomanov <i>et al.</i>,  2009)
;
_computing_publication_material
;
<i>OLEX2</i> (Dolomanov <i>et al.</i>,  2009)
;
loop_
    _atom_site_type_symbol
    _atom_site_label
    _atom_site_fract_x
    _atom_site_fract_y
    _atom_site_fract_z
    _atom_site_U_iso_or_equiv
    _atom_site_adp_type
    _atom_site_calc_flag
    _atom_site_occupancy
    _atom_site_disorder_assembly
    _atom_site_disorder_group
    S S1 0.3107(2) 0.53882(6) 0.33530(2) 0.03516(19) Uani d 1 . .
    S S2 -0.0018(2) 0.75692(6) 0.29112(2) 0.0406(2) Uani d 1 . .
    S S3 0.000000 0.52046(9) 0.250000 0.0464(3) Uani d 1 . .
    N N1 0.2014(7) 0.7473(2) 0.36435(6) 0.0339(5) Uani d 1 . .
    C C1 0.4357(7) 0.5675(2) 0.38429(7) 0.0303(5) Uani d 1 . .
    C C2 0.3531(7) 0.6823(2) 0.39456(7) 0.0303(5) Uani d 1 . .
    C C3 0.4219(8) 0.7232(3) 0.43318(7) 0.0380(7) Uani d 1 . .
    H H3 0.364207 0.798967 0.440712 0.046 Uiso calc 1 . .
    C C4 0.5772(8) 0.6486(3) 0.45974(8) 0.0417(7) Uani d 1 . .
    H H4 0.626489 0.674805 0.485467 0.050 Uiso calc 1 . .
    C C5 0.6622(8) 0.5349(3) 0.44906(8) 0.0419(7) Uani d 1 . .
    H H5 0.766095 0.486440 0.467776 0.050 Uiso calc 1 . .
    C C6 0.5954(8) 0.4927(3) 0.41122(8) 0.0365(6) Uani d 1 . .
    H H6 0.654756 0.416888 0.403921 0.044 Uiso calc 1 . .
    C C7 0.1712(7) 0.6830(2) 0.33240(7) 0.0308(5) Uani d 1 . .
    C C8 0.000000 0.6615(3) 0.250000 0.0302(8) Uani d 1 . .
loop_
    _atom_site_aniso_label
    _atom_site_aniso_U_11
    _atom_site_aniso_U_22
    _atom_site_aniso_U_33
    _atom_site_aniso_U_12
    _atom_site_aniso_U_13
    _atom_site_aniso_U_23
    S1 0.0508(4) 0.0307(3) 0.0240(3) 0.0060(3) -0.0060(3) -0.0048(2)
    S2 0.0647(5) 0.0311(3) 0.0261(3) 0.0092(4) -0.0079(3) -0.0031(2)
    S3 0.0809(9) 0.0299(5) 0.0284(4) 0.000 -0.0129(5) 0.000
    N1 0.0472(14) 0.0301(11) 0.0244(9) 0.0004(11) -0.0001(10) -0.0024(8)
    C1 0.0335(14) 0.0346(13) 0.0228(10) -0.0035(11) 0.0007(10) -0.0013(9)
    C2 0.0366(15) 0.0326(13) 0.0216(10) -0.0048(12) 0.0010(10) -0.0016(9)
    C3 0.0514(18) 0.0395(15) 0.0231(11) -0.0053(13) 0.0025(11) -0.0053(10)
    C4 0.0486(18) 0.0530(18) 0.0235(11) -0.0101(15) -0.0047(12) -0.0022(11)
    C5 0.0489(18) 0.0495(17) 0.0275(12) -0.0040(15) -0.0064(12) 0.0057(12)
    C6 0.0428(16) 0.0357(14) 0.0310(12) 0.0030(13) -0.0057(11) 0.0010(10)
    C7 0.0388(15) 0.0318(12) 0.0218(10) -0.0001(12) -0.0002(10) -0.0009(9)
    C8 0.035(2) 0.0332(18) 0.0227(14) 0.000 -0.0008(14) 0.000
_geom_special_details
;
 All esds (except the esd in the dihedral angle between two l.s. planes)
 are estimated using the full covariance matrix.  The cell esds are taken
 into account individually in the estimation of esds in distances, angles
 and torsion angles; correlations between esds in cell parameters are only
 used when they are defined by crystal symmetry.  An approximate (isotropic)
 treatment of cell esds is used for estimating esds involving l.s. planes.
;
loop_
    _geom_bond_atom_site_label_1
    _geom_bond_atom_site_label_2
    _geom_bond_site_symmetry_2
    _geom_bond_distance
    _geom_bond_publ_flag
    S1 C1 . 1.739(2) ?
    S1 C7 . 1.741(3) ?
    S2 C7 . 1.755(3) ?
    S2 C8 . 1.753(2) ?
    S3 C8 . 1.612(4) ?
    N1 C2 . 1.388(3) ?
    N1 C7 . 1.300(3) ?
    C1 C2 . 1.395(4) ?
    C1 C6 . 1.392(4) ?
    C2 C3 . 1.397(3) ?
    C3 H3 . 0.9300 ?
    C3 C4 . 1.375(4) ?
    C4 H4 . 0.9300 ?
    C4 C5 . 1.389(4) ?
    C5 H5 . 0.9300 ?
    C5 C6 . 1.377(4) ?
    C6 H6 . 0.9300 ?
loop_
    _geom_angle_atom_site_label_1
    _geom_angle_atom_site_label_2
    _geom_angle_atom_site_label_3
    _geom_angle_site_symmetry_1
    _geom_angle_site_symmetry_3
    _geom_angle
    _geom_angle_publ_flag
    C1 S1 C7 . . 87.88(12) ?
    C8 S2 C7 . . 108.23(13) ?
    C7 N1 C2 . . 109.4(2) ?
    C2 C1 S1 . . 110.02(19) ?
    C6 C1 S1 . . 128.3(2) ?
    C6 C1 C2 . . 121.7(2) ?
    N1 C2 C1 . . 115.2(2) ?
    N1 C2 C3 . . 125.1(2) ?
    C1 C2 C3 . . 119.7(2) ?
    C2 C3 H3 . . 120.9 ?
    C4 C3 C2 . . 118.3(3) ?
    C4 C3 H3 . . 120.9 ?
    C3 C4 H4 . . 119.2 ?
    C3 C4 C5 . . 121.6(2) ?
    C5 C4 H4 . . 119.2 ?
    C4 C5 H5 . . 119.4 ?
    C6 C5 C4 . . 121.1(3) ?
    C6 C5 H5 . . 119.4 ?
    C1 C6 H6 . . 121.2 ?
    C5 C6 C1 . . 117.6(3) ?
    C5 C6 H6 . . 121.2 ?
    S1 C7 S2 . . 128.53(14) ?
    N1 C7 S1 . . 117.46(19) ?
    N1 C7 S2 . . 114.0(2) ?
    S2 C8 S2 . 3 103.00(19) ?
    S3 C8 S2 . . 128.50(10) ?
    S3 C8 S2 . 3 128.50(10) ?
loop_
    _geom_torsion_atom_site_label_1
    _geom_torsion_atom_site_label_2
    _geom_torsion_atom_site_label_3
    _geom_torsion_atom_site_label_4
    _geom_torsion_site_symmetry_1
    _geom_torsion_site_symmetry_2
    _geom_torsion_site_symmetry_3
    _geom_torsion_site_symmetry_4
    _geom_torsion
    _geom_torsion_publ_flag
    S1 C1 C2 N1 . . . . -1.3(3) ?
    S1 C1 C2 C3 . . . . 178.1(2) ?
    S1 C1 C6 C5 . . . . -178.4(2) ?
    N1 C2 C3 C4 . . . . -179.3(3) ?
    C1 S1 C7 S2 . . . . 176.9(2) ?
    C1 S1 C7 N1 . . . . -1.8(2) ?
    C1 C2 C3 C4 . . . . 1.4(4) ?
    C2 N1 C7 S1 . . . . 1.3(3) ?
    C2 N1 C7 S2 . . . . -177.49(19) ?
    C2 C1 C6 C5 . . . . 1.6(4) ?
    C2 C3 C4 C5 . . . . -0.6(5) ?
    C3 C4 C5 C6 . . . . 0.3(5) ?
    C4 C5 C6 C1 . . . . -0.8(5) ?
    C6 C1 C2 N1 . . . . 178.7(3) ?
    C6 C1 C2 C3 . . . . -1.9(4) ?
    C7 S1 C1 C2 . . . . 1.6(2) ?
    C7 S1 C1 C6 . . . . -178.3(3) ?
    C7 S2 C8 S2 . . . 3 -155.54(12) ?
    C7 S2 C8 S3 . . . . 24.46(12) ?
    C7 N1 C2 C1 . . . . 0.0(4) ?
    C7 N1 C2 C3 . . . . -179.3(3) ?
    C8 S2 C7 S1 . . . . -2.4(2) ?
    C8 S2 C7 N1 . . . . 176.3(2) ?
_shelx_space_group_comment
;
The symmetry employed for this shelxl refinement is uniquely defined
by the following loop, which should always be used as a source of
symmetry information in preference to the above space-group names.
They are only intended as comments.
;
_shelx_estimated_absorpt_T_min     0.838
_shelx_estimated_absorpt_T_max     0.986
_shelx_hkl_file
;
   1   0   0 -0.3482 1.17787   1
   1   0   0 -1.0053 1.14800   4
  -1   0   0 -0.5242 0.91681   3
   1   0   0 0.11392 0.97859   3
   1   0   0 -1.3995 1.17527   2
   1   0   0 0.33317 1.11535   5
  -1   0   0 2.29920 1.60939   4
  -1   0   0 -0.0118 1.03103   5
  -1   0   0 -1.3694 1.15146   1
  -2   0   0 340.744 16.3217   4
  -2   0   0 341.416 15.5119   3
  -2   0   0 328.453 15.9946   5
   2   0   0 322.171 15.6554   5
  -2   0   0 333.965 15.9326   1
   2   0   0 325.068 15.4953   3
   2   0   0 322.258 15.9595   2
   2   0   0 349.984 15.9947   1
   3   0   0 -4.1444 2.09902   5
  -3   0   0 -1.5386 3.16476   4
   3   0   0 1.61058 2.27607   3
  -3   0   0 -0.3654 1.66337   3
  -4   0   0 17.5909 6.46694   4
  -4   0   0 16.8821 4.76283   1
   4   0   0 19.6359 4.06372   3
   5   0   0 6.58470 4.40833   3
  -5   0   0 0.51727 6.03760   4
  -5   0   0 4.76788 5.62379   1
  -1   1   0 1309.99 59.4618   1
   1   1   0 1293.32 59.3091   5
   1  -1   0 1363.31 59.5101   1
   1  -1   0 1453.14 59.6607   2
   1  -1   0 1361.40 59.5177   5
  -1   1   0 1343.42 59.5015   3
  -1  -1   0 1326.15 59.6075   1
   1  -1   0 1356.51 59.8576   4
  -1   1   0 1354.59 59.5097   5
  -1   1   0 1300.92 59.8718   4
  -1   1   0 1369.59 59.6366   2
   1   1   0 1332.09 59.5977   1
   1  -1   0 1364.09 59.5220   3
   2   1   0 0.18789 1.46816   5
  -2  -1   0 -0.8130 1.35686   5
  -2   1   0 -0.7754 1.48921   5
  -2   1   0 4.24300 2.52293   4
  -2  -1   0 -3.5317 1.46949   1
   2   1   0 1.34009 1.61979   2
   2  -1   0 0.52907 1.62760   5
   2   1   0 -0.3238 1.20113   3
   2  -1   0 -0.1891 1.53059   3
  -2   1   0 -0.7850 1.42222   3
  -2  -1   0 -0.8934 1.11403   3
  -2   1   0 -1.5121 1.55863   1
  -2  -1   0 -0.3753 2.02579   4
   2   1   0 -1.6281 1.36419   1
   2  -1   0 -1.8207 1.47011   2
   2  -1   0 -0.2950 1.38685   1
   3  -1   0 531.988 25.4444   5
   3   1   0 495.879 24.2038   3
  -3  -1   0 507.962 25.5157   4
  -3   1   0 554.434 25.5436   1
  -3  -1   0 470.750 24.2029   3
   3  -1   0 557.538 24.6590   3
   3   1   0 511.327 24.7143   5
  -3   1   0 530.055 26.1982   4
  -3  -1   0 554.141 25.5057   1
  -4  -1   0 0.34488 4.77982   4
  -4   1   0 -1.5986 3.26408   1
  -4   1   0 4.16846 4.64520   4
   4   1   0 -2.2269 2.35227   3
   4  -1   0 1.37144 2.97345   3
  -4  -1   0 2.80479 3.13099   1
  -5   1   0 -4.3357 3.19044   1
   5  -1   0 -0.3238 4.99724   3
  -5   1   0 0.10129 6.13692   4
  -5  -1   0 7.15842 5.82736   1
   0   2   0 54.3008 2.62380   2
   0   2   0 49.3745 2.72201   3
   0   2   0 52.2332 3.01628   4
   0  -2   0 46.3212 2.61654   2
   0  -2   0 51.4076 2.76858   3
   1  -2   0 2.56834 1.35371   2
   1   2   0 -0.4470 1.27087   1
   1  -2   0 -0.4512 1.02798   1
  -1   2   0 1.26836 1.35574   3
  -1   2   0 -0.5147 1.17443   5
  -1   2   0 4.46387 2.19436   4
  -1  -2   0 0.38792 1.49977   1
   1  -2   0 2.32094 1.35386   5
  -2  -2   0 452.893 20.9209   1
  -2   2   0 444.564 21.6454   4
  -2   2   0 451.776 20.9582   2
   2  -2   0 433.775 20.6756   3
   2  -2   0 446.044 20.5921   1
  -2   2   0 443.945 20.6403   3
   2   2   0 421.007 20.2906   5
  -2   2   0 433.605 20.5729   1
   2  -2   0 465.007 20.7707   5
   3  -2   0 -0.1325 2.53042   5
  -3   2   0 -0.2963 2.25342   1
  -3  -2   0 -1.1703 2.34017   1
   3   2   0 1.70707 2.37010   5
   3  -2   0 0.49676 2.27777   3
  -4   2   0 45.4431 9.10051   4
  -4  -2   0 29.8538 5.55571   1
  -4   2   0 24.4917 4.73143   1
   4  -2   0 25.1294 4.81713   3
  -5  -2   0 2.93174 4.70193   1
   5  -2   0 2.48125 3.99395   3
  -5   2   0 -1.4085 3.49663   1
   0  -3   0 -0.1351 0.80762   2
   0   3   0 0.08113 1.46159   4
   0  -3   0 0.19870 1.09774   3
   0   3   0 0.80667 0.93509   2
   0   3   0 0.86342 1.04009   3
   1  -3   0 25.9425 2.34532   2
  -1  -3   0 16.7278 2.16607   1
  -1   3   0 25.0076 2.39431   5
   1  -3   0 20.3535 2.49620   3
   1   3   0 23.5139 2.28108   1
  -1   3   0 18.4167 2.25854   3
  -1   3   0 21.3432 3.23060   4
  -1   3   0 18.5676 2.26428   2
   2  -3   0 -1.3857 1.59536   5
   2  -3   0 -0.6251 1.60491   1
  -2  -3   0 3.13532 1.94030   1
  -2   3   0 0.29669 2.62225   4
   2  -3   0 -0.8165 1.76666   3
  -2   3   0 -0.2115 1.78072   2
  -2   3   0 -0.3113 1.49839   1
   3  -3   0 347.163 18.4864   3
  -3   3   0 343.257 19.2304   4
  -3  -3   0 364.942 18.5817   1
  -3   3   0 390.366 18.1242   1
   3   3   0 339.832 17.4675   5
  -4   3   0 8.85367 5.28882   4
  -4   3   0 -1.5938 4.37697   1
  -4  -3   0 -2.2628 3.24896   1
   4  -3   0 2.10030 3.69876   3
  -5   3   0 15.2586 7.79794   4
  -5  -3   0 14.9373 6.18642   1
   0   4   0 9999.99 437.990   4
  -1   4   0 -2.8335 1.28308   2
   1   4   0 0.48350 1.23384   1
  -1   4   0 -1.4334 2.18549   4
  -1  -4   0 1.04340 1.43434   1
   1  -4   0 -1.5354 1.18075   2
   1  -4   0 0.22997 1.62153   3
  -1   4   0 2.24137 1.57217   3
  -2  -4   0 112.816 7.06379   1
  -2   4   0 111.234 8.05248   4
   2  -4   0 120.349 7.12604   3
  -2   4   0 113.317 7.10027   2
  -2   4   0 128.727 6.75119   1
   2  -4   0 130.386 6.78321   1
   3   4   0 2.76194 2.40904   5
  -3   4   0 2.50318 2.41728   1
  -3  -4   0 11.0275 3.55833   1
   3  -4   0 3.29757 2.70579   3
  -3   4   0 6.06891 4.25752   4
   4  -4   0 71.7512 8.03621   3
  -4   4   0 47.8271 7.19871   1
  -4   4   0 55.7391 9.44448   4
  -4  -4   0 36.3308 7.84069   1
  -5  -4   0 0.19106 5.90092   1
  -5   4   0 -12.396 5.54296   4
   5  -4   0 -0.7123 4.23722   3
  -5   4   0 -1.4598 3.85789   1
   0   5   0 1.67071 1.29348   3
   0  -5   0 -0.9748 1.33083   3
   0   5   0 -0.3844 1.12199   2
   0   5   0 2.16513 1.99878   4
   0  -5   0 1.19488 1.02200   2
   1   5   0 38.7674 2.93578   1
  -1   5   0 39.7474 3.34462   2
  -1   5   0 52.1037 5.11187   4
   1  -5   0 38.4916 3.01347   2
  -1  -5   0 33.2490 3.03433   1
   1  -5   0 43.2837 3.81864   3
  -1   5   0 41.1112 3.62382   3
  -1   5   0 36.5431 2.95963   5
  -2  -5   0 4.25015 2.19684   1
  -2   5   0 -0.5951 2.75248   4
  -2   5   0 2.12556 2.05124   2
   2  -5   0 1.30789 2.01950   3
  -3   5   0 64.9945 6.74500   2
  -3  -5   0 56.7841 6.68549   1
  -3   5   0 69.1637 8.55642   4
   3  -5   0 77.4660 6.52875   3
  -3   5   0 69.8468 5.85746   1
   4  -5   0 4.13336 4.30981   3
  -5  -5   0 0.21030 5.87609   1
   5  -5   0 -0.7983 4.39561   3
  -5   5   0 9.19147 9.36923   4
   0   6   0 7.50828 1.61488   2
   0   6   0 3.97166 2.34520   4
   0  -6   0 3.39218 1.54954   2
   0   6   0 7.03967 1.65436   3
   0  -6   0 6.00291 1.75735   3
   1  -6   0 0.95374 1.37530   2
   1  -6   0 0.68718 1.78718   3
  -1   6   0 4.50018 2.85406   4
  -1   6   0 1.48550 1.44673   5
   1   6   0 -0.2649 1.27845   1
   1   6   0 0.60690 1.29434   2
  -1   6   0 -0.3543 1.50364   2
  -1  -6   0 2.34413 1.56902   1
  -2   6   0 97.6442 8.01315   4
  -2   6   0 107.857 6.93021   2
  -2  -6   0 98.6647 6.69304   1
   3  -6   0 0.85280 3.20910   3
  -3   6   0 1.61165 3.05489   2
  -3   6   0 3.54545 4.31639   4
  -3  -6   0 6.02438 3.55912   1
  -3   6   0 -3.3002 2.49517   1
  -4   6   0 33.6592 8.59597   4
   4  -6   0 35.8798 5.92663   3
   5  -6   0 18.4381 7.81340   3
  -5  -6   0 -3.7331 6.40498   1
  -5   6   0 -2.5674 9.03919   4
   0   7   0 -1.1814 1.31432   2
   0   7   0 -0.0695 2.21398   4
   0   7   0 -1.3003 1.33202   3
   0  -7   0 0.58831 1.56920   3
   0  -7   0 -0.5195 1.13294   2
  -1   7   0 334.127 14.7476   2
  -1  -7   0 263.274 14.0833   1
   1   7   0 301.189 14.1516   2
   1   7   0 279.211 14.7729   1
  -1   7   0 289.343 15.9682   4
   1  -7   0 318.416 14.9585   3
   2  -7   0 -1.9634 2.47357   3
  -2   7   0 1.35506 3.56983   4
  -2   7   0 4.20533 2.91414   2
  -2  -7   0 2.20851 2.44615   1
  -3   7   0 57.5539 7.17521   2
  -3   7   0 68.8497 9.30608   4
  -3   7   0 54.9862 6.29560   1
  -3  -7   0 51.8065 6.42751   1
   3  -7   0 57.9250 6.55471   3
  -4   7   0 4.88802 6.40684   4
  -4  -7   0 -6.0233 3.81280   1
   4  -7   0 0.88327 3.43224   3
   0   8   0 180.487 10.7078   3
   0   8   0 203.941 11.4763   4
   0  -8   0 211.591 10.3814   3
   0   8   0 204.381 10.3246   2
   1   8   0 0.42353 1.69862   1
   1   8   0 2.21595 1.64700   2
   1  -8   0 0.55260 2.13250   3
  -1   8   0 -0.0231 1.74618   2
  -1   8   0 -1.6369 3.01655   4
   2  -8   0 345.505 17.0016   3
  -2   8   0 336.671 19.1612   4
  -2   8   0 359.553 17.2137   2
  -2  -8   0 266.360 16.5426   1
  -3   8   0 -2.3097 3.08474   2
   3  -8   0 1.78132 3.61173   3
  -3  -8   0 5.55641 3.51355   1
  -4   8   0 74.1179 12.9827   4
  -4  -8   0 67.0135 9.29122   1
   4  -8   0 59.9511 9.02347   3
   0   9   0 1.14632 3.25937   4
   0   9   0 1.67725 2.04428   2
   0  -9   0 0.72992 2.02314   3
  -1   9   0 3.99204 3.83653   4
  -1   9   0 6.46428 2.46505   2
   1  -9   0 3.91562 2.58010   3
  -2   9   0 2.57865 4.29680   4
  -2   9   0 -3.1410 3.10164   2
  -2  -9   0 -1.1871 2.27749   1
   2   9   0 1.69904 2.65074   2
   2  -9   0 2.58085 2.88806   3
   3  -9   0 59.3466 7.30276   3
  -3   9   0 51.1983 8.92509   4
  -4  -9   0 -1.2420 4.83766   1
  -4   9   0 3.73564 8.26458   4
   4  -9   0 3.88327 4.46591   3
   0  10   0 820.946 40.0639   2
   0 -10   0 908.852 40.4322   3
   0  10   0 891.627 41.9304   4
   1  10   0 -0.7098 2.71908   4
   1 -10   0 3.85287 2.78404   3
  -1  10   0 -0.3078 3.92486   4
   1  10   0 -3.6350 1.84901   1
  -1  10   0 -0.5587 2.58806   2
   2 -10   0 7.04084 3.88638   3
  -2  10   0 12.3697 5.62715   4
  -2  10   0 9.80674 3.54943   2
  -3 -10   0 6.90338 4.23513   1
  -3  10   0 -8.3296 4.99458   4
   4 -10   0 22.1619 6.44256   3
  -4  10   0 23.5715 9.64961   4
  -4 -10   0 10.2638 5.41447   1
   0  11   0 12.0475 4.50956   4
  -1  11   0 211.761 12.4075   2
  -1  11   0 207.020 14.5533   4
   1  11   0 179.169 12.3971   4
   1 -11   0 205.023 12.0863   3
   2 -11   0 1.48472 3.58183   3
  -2  11   0 1.29122 3.04689   2
  -2  11   0 1.26316 4.67136   4
  -3  11   0 7.00702 4.57024   2
   3 -11   0 2.65042 3.77387   3
  -3  11   0 8.08916 6.70520   4
   0 -12   0 91.1186 6.93320   3
   0  12   0 58.5269 6.52805   2
   0  12   0 72.0320 9.13211   4
  -1  12   0 3.53340 2.97084   2
   1 -12   0 1.23013 2.98761   3
  -1  12   0 7.52679 5.59901   4
  -2  12   0 206.425 16.2471   4
  -2  12   0 225.287 15.2872   2
   2 -12   0 216.619 14.7589   3
   3 -12   0 7.16351 5.14381   3
  -3  12   0 0.47838 6.04715   4
   0 -13   0 28.8272 4.56315   3
   0  13   0 15.0002 5.77280   4
  -1  13   0 39.1808 6.21489   2
   1 -13   0 38.1909 6.10440   3
  -1  13   0 48.3166 8.46491   4
  -2  13   0 -2.5190 6.15164   4
   2 -13   0 1.82302 3.53432   3
   3 -13   0 55.0001 7.88142   3
  -3  13   0 62.3682 11.6792   4
   0 -14   0 379.223 19.7991   3
   0  14   0 365.723 22.7628   4
   1  14   0 -4.8208 4.27525   4
   1 -14   0 2.98704 3.87266   3
  -1  14   0 2.54132 6.34887   4
  -2  14   0 27.8136 9.72477   4
   2 -14   0 26.6944 6.72709   3
   0 -15   0 4.59917 3.47516   3
   0  15   0 -0.4690 5.54997   4
   1 -15   0 10.8762 4.69051   3
  -1  15   0 10.1564 8.19703   4
  -1   0   1 0.34019 1.08521   5
  -1   0   1 1.74110 1.21925   1
  -1   0   1 2.92680 1.78875   4
  -1   0  -1 1.14863 1.08418   5
   1   0   1 1.34293 1.09574   3
   1   0   1 1.19471 1.11525   5
  -1   0  -1 -0.1771 1.33171   1
  -1   0  -1 0.52896 0.99577   3
   1   0   1 -0.0369 1.19317   1
  -1   0   1 1.08447 0.99444   3
  -1   0  -1 0.36516 1.36780   4
   1   0  -1 -1.3367 1.15361   1
   1   0   1 0.94885 1.27670   2
   1   0  -1 0.80075 1.21101   5
   1   0  -1 -0.1339 1.00422   3
   1   0  -1 0.30135 1.32437   4
   2   0  -1 1.53736 1.46884   3
   2   0   1 -1.2873 1.47740   2
  -2   0  -1 1.09879 2.17918   4
   2   0   1 1.89283 1.62811   1
   2   0   1 2.01652 1.55069   3
  -2   0  -1 -1.2213 1.30681   3
   2   0  -1 0.94514 1.60750   2
  -2   0  -1 1.44287 1.70526   1
  -2   0   1 1.31386 1.38480   3
  -2   0   1 3.13958 2.38200   4
   2   0  -1 2.97805 1.63156   1
   2   0  -1 2.24774 1.64211   5
  -2   0  -1 2.45593 1.73837   5
  -2   0   1 1.12510 1.54725   5
   2   0   1 1.47931 1.58212   5
  -2   0   1 2.23914 1.71359   1
  -3   0   1 1.87823 3.26488   4
  -3   0   1 2.04334 2.26639   3
  -3   0  -1 -0.8330 2.49549   1
   3   0  -1 0.29398 2.48208   5
  -3   0  -1 0.05722 1.91305   3
   3   0  -1 2.09434 2.07767   3
   3   0   1 -0.7945 1.96184   3
   3   0   1 2.18686 2.52068   5
  -3   0  -1 -1.6576 2.84947   4
   4   0  -1 -1.6794 2.44546   3
  -4   0  -1 -3.2472 3.56900   4
  -4   0   1 2.61355 4.18938   4
  -4   0   1 4.07393 3.14717   1
   4   0   1 0.24393 3.59937   5
   4   0   1 2.45469 3.55986   3
  -4   0  -1 2.25605 3.26129   1
  -5   0  -1 1.60841 6.42540   4
   5   0   1 2.33731 4.39890   3
   5   0  -1 13.4146 4.94171   3
  -5   0   1 0.82341 3.49722   1
  -5   0   1 12.8670 6.96651   4
  -1  -1  -1 1395.32 62.8777   1
   1  -1   1 1400.11 62.7728   5
  -1   1   1 1418.16 62.7768   5
  -1   1   1 1433.25 63.2941   4
   1  -1   1 1430.74 62.7925   3
   1  -1   1 1481.23 62.8831   2
   1  -1   1 1456.40 62.7786   1
  -1   1   1 1398.86 62.7690   3
  -1   1   1 1455.39 62.9159   2
  -1   1   1 1382.81 62.7230   1
   1   1  -1 1385.11 62.5929   5
   1   1  -1 1400.15 62.8721   1
  -1   1  -1 1422.12 62.7767   5
   1  -1  -1 1404.73 62.7480   1
   1   1   1 1412.92 62.6079   5
  -1   1  -1 1396.51 63.1470   4
  -1  -1   1 1413.31 62.8794   1
   1  -1  -1 1420.21 63.1737   4
  -1   1  -1 1399.51 62.7690   1
   1  -1  -1 1464.95 62.9055   2
   1   1   1 1404.62 62.8666   1
  -1   1  -1 1422.25 62.7770   3
  -1   1  -1 1471.00 62.9269   2
   1  -1  -1 1421.03 62.7808   3
   1  -1  -1 1487.65 62.8247   5
  -2   1   1 13.0751 2.26698   1
   2  -1   1 13.3783 2.44265   2
  -2  -1  -1 13.2074 2.53448   1
   2   1  -1 9.72513 1.93282   5
  -2  -1  -1 13.8252 2.51667   4
   2  -1   1 12.0664 2.15331   3
  -2  -1  -1 11.8116 1.94210   5
  -2   1   1 15.0598 2.26762   3
   2   1  -1 11.9294 1.73637   3
   2   1  -1 12.4541 2.26046   1
   2  -1   1 13.6572 2.22038   1
   2  -1   1 14.0981 2.26252   5
  -2  -1  -1 11.3334 1.65220   3
  -2   1   1 10.9002 2.13372   5
  -2   1   1 12.3447 3.01530   4
  -2  -1   1 13.0111 2.77802   4
  -2   1  -1 17.3637 2.56973   1
  -2  -1   1 10.3405 1.63205   3
   2  -1  -1 15.4124 2.44322   2
   2   1   1 16.3498 2.39276   1
   2   1   1 12.0771 1.72776   3
   2  -1  -1 12.3123 2.26005   5
   2  -1  -1 13.2717 2.21988   1
  -2  -1   1 11.0155 2.31333   1
  -2   1  -1 13.1052 2.18641   5
  -2   1  -1 14.6151 2.99109   4
   2  -1  -1 9.77384 2.04987   3
   2   1   1 9.80089 2.13000   2
  -2   1  -1 12.0426 2.16327   3
  -2  -1   1 13.5691 1.95549   5
   2   1   1 12.9591 2.11802   5
  -3  -1  -1 177.990 11.0952   4
   3   1  -1 197.817 10.1400   3
   3  -1   1 198.704 11.1388   5
   3   1  -1 186.601 10.8268   5
  -3  -1  -1 177.918 10.0004   3
   3  -1   1 194.249 10.4544   3
  -3  -1  -1 192.064 11.2092   1
  -3   1   1 196.502 10.8686   1
  -3   1   1 215.028 12.3853   4
   3  -1  -1 191.144 11.3425   5
  -3  -1   1 196.723 11.1277   1
   3   1   1 202.306 10.7477   5
  -3  -1   1 184.728 11.4517   4
  -3   1  -1 199.700 11.6906   4
   3   1   1 193.524 10.0080   3
  -3  -1   1 179.306 9.94271   3
   3  -1  -1 212.891 10.5154   3
  -4   1   1 9.52255 5.47209   4
  -4   1   1 5.10827 3.31922   1
   4  -1   1 3.11217 3.43100   3
   4   1  -1 6.52519 3.08125   3
  -4  -1  -1 9.73130 5.30996   4
   4   1   1 5.14447 3.43619   3
   4  -1  -1 5.39698 3.24684   3
  -4   1  -1 3.81726 3.16988   1
  -4   1  -1 3.82557 4.98638   4
  -4  -1   1 6.24260 4.64901   1
   4   1   1 9.72729 4.42817   5
  -4  -1   1 3.50571 4.86152   4
  -5   1   1 23.3997 8.16971   4
   5  -1   1 20.1945 4.78896   3
  -5  -1  -1 15.5908 8.03005   4
  -5   1  -1 21.9100 6.62456   1
  -5  -1   1 5.64178 7.09478   4
  -5  -1   1 20.6417 7.31380   1
   5  -1  -1 32.5661 6.33981   3
  -5   1  -1 24.6484 7.79077   4
   0  -2  -1 4115.18 180.926   4
   0   2   1 4141.83 180.947   4
   1  -2   1 204.998 10.0303   5
  -1   2   1 206.844 9.91554   5
  -1   2   1 200.382 9.69794   1
  -1   2   1 206.740 10.6455   4
  -1  -2  -1 215.352 10.3681   1
   1  -2   1 224.047 9.78881   1
   1   2  -1 201.530 9.99700   1
  -1   2   1 207.731 10.0081   3
   1  -2   1 209.632 9.96472   2
  -1   2  -1 207.879 10.5786   4
  -1   2  -1 207.533 10.3384   2
   1  -2  -1 214.410 10.5207   4
  -1   2  -1 200.564 9.79428   1
  -1   2  -1 208.023 9.91615   5
   1  -2  -1 228.367 10.0794   2
   1   2   1 208.973 10.0290   1
  -1   2  -1 210.865 10.0257   3
  -2   2   1 10.8649 3.23616   4
   2  -2   1 11.2706 2.28388   3
   2   2  -1 9.04257 1.77291   5
   2  -2   1 7.33351 1.89489   1
   2  -2   1 9.86647 2.17229   5
  -2  -2  -1 8.37117 2.21125   1
  -2   2   1 7.82248 2.03766   3
  -2   2   1 8.17855 1.99220   1
  -2   2  -1 9.64862 2.38501   2
  -2  -2   1 7.89072 2.22053   1
  -2   2  -1 7.90359 1.97103   3
   2  -2  -1 6.70834 2.01649   5
   2  -2  -1 9.18962 1.91615   1
   2   2   1 10.0363 1.84314   5
  -2   2  -1 9.24641 2.09691   1
  -2   2  -1 11.6627 2.99820   4
   2  -2  -1 10.0061 2.15566   3
   3   2  -1 3.02345 2.39444   5
   3  -2   1 -0.1780 2.60979   5
   3  -2   1 -0.1457 2.30924   3
  -3  -2  -1 -0.2674 2.35195   1
  -3   2   1 1.12285 2.28032   1
   3   2   1 -1.6538 2.09924   5
  -3   2  -1 -1.0389 2.34865   1
   3  -2  -1 1.16580 2.30168   3
  -3  -2   1 0.94266 2.42515   1
  -4   2   1 -5.1303 4.62804   4
  -4   2   1 -0.2230 2.53775   1
   4  -2   1 3.48726 3.52671   3
  -4  -2  -1 -3.1729 2.91405   1
   4  -2  -1 5.40836 3.47669   3
  -4  -2   1 -0.5028 3.92555   1
  -4   2  -1 -1.5087 5.03143   4
   4   2   1 1.51751 4.06506   5
  -4   2  -1 -0.8504 3.61708   1
   5  -2   1 3.94596 4.91177   3
  -5  -2  -1 6.46734 5.73391   1
  -5   2   1 12.7552 7.48437   4
  -5   2   1 -3.8651 3.31433   1
  -5  -2   1 0.39395 6.00290   1
   5  -2  -1 6.50106 5.50696   3
  -5   2  -1 -3.8958 3.28239   1
   0   3   1 -0.5613 1.00815   3
   0   3  -1 0.47170 1.02034   3
   0   3  -1 0.62319 0.97322   2
   0  -3   1 -1.1040 1.06211   3
   0  -3   1 -0.7190 0.81800   2
   0  -3  -1 -0.9440 1.05707   3
   0   3   1 -0.3014 1.57196   4
   0  -3  -1 -0.4284 1.33158   4
  -1   3   1 1748.95 79.2862   4
  -1   3   1 1810.27 78.5214   5
   1  -3   1 1785.15 78.4971   5
  -1  -3  -1 1753.58 78.5676   1
   1  -3   1 1797.67 78.6738   3
  -1   3   1 1765.19 78.5466   2
  -1   3   1 1771.39 78.6541   3
   1  -3   1 1856.84 78.5238   2
   1   3  -1 1730.59 78.5536   1
  -1   3  -1 1731.11 78.4735   5
   1  -3  -1 1750.84 78.6441   3
  -1  -3   1 1840.99 78.6380   1
  -1   3  -1 1771.50 78.5565   2
   1   3   1 1724.52 78.5377   1
  -1   3  -1 1765.12 78.6334   3
   1  -3  -1 1806.85 79.2371   4
   1  -3  -1 1856.34 78.5340   2
  -1   3  -1 1752.11 79.2495   4
   2  -3   1 12.4360 2.46038   5
  -2   3   1 14.6285 3.65092   4
  -2   3   1 10.6690 2.53659   2
   2  -3   1 13.2923 2.50533   3
   2  -3   1 11.6123 1.98972   1
  -2   3   1 16.2135 2.26639   1
  -2  -3  -1 11.7862 2.49156   1
  -2   3  -1 12.7386 2.23146   1
  -2   3  -1 13.4296 2.67973   2
   2  -3  -1 10.2446 2.36155   3
  -2   3  -1 18.2721 3.47758   4
  -2  -3   1 15.5030 2.61421   1
   3  -3   1 8.94441 3.21326   5
   3  -3   1 5.44036 3.04515   3
  -3   3   1 3.41200 2.46393   1
  -3  -3  -1 0.82442 2.57439   1
   3   3  -1 7.18780 2.60479   5
  -3   3   1 7.13654 4.13314   4
  -3  -3   1 7.53373 2.93421   1
  -3   3  -1 1.73152 3.71438   4
   3  -3  -1 -0.5190 2.62823   3
  -3   3  -1 1.58892 2.58963   1
   3   3   1 3.08271 2.30140   5
  -4   3   1 12.9920 5.22372   1
   4  -3   1 7.21660 3.94404   3
  -4   3   1 13.6079 6.16464   4
  -4  -3   1 12.7729 4.60353   1
  -4   3  -1 12.9213 6.16320   4
  -4   3  -1 13.9186 5.39141   1
   4   3   1 10.4975 4.36151   5
   4  -3  -1 20.1691 4.65692   3
  -5  -3  -1 32.6886 8.50750   1
   5  -3   1 27.7978 7.28852   3
  -5   3   1 22.2408 8.21167   4
  -5  -3   1 29.0177 8.83534   1
  -5   3  -1 38.1463 9.74771   4
   0  -4   1 529.441 23.8869   3
   0   4  -1 529.485 24.3169   4
   0   4  -1 548.415 23.9033   3
   0   4   1 504.230 24.3010   4
   0  -4  -1 515.341 23.8520   3
   0  -4   1 563.524 23.7636   2
   0   4  -1 513.767 23.7844   2
   0   4   1 538.961 23.8954   3
  -1  -4  -1 3.92289 1.57128   1
   1  -4   1 6.02896 1.54689   2
  -1   4   1 5.82650 2.57109   4
  -1   4   1 3.71620 1.56772   2
   1  -4   1 5.27507 1.85524   3
  -1   4   1 2.97730 1.66828   3
   1   4  -1 4.52180 1.51571   1
   1  -4  -1 5.36076 1.88881   3
  -1   4  -1 4.14500 1.57549   2
  -1   4  -1 6.57989 2.61785   4
  -1   4  -1 5.27283 1.81349   3
  -1  -4   1 6.11420 1.61665   1
   1   4   1 3.14744 1.53236   1
   1  -4  -1 5.19866 1.52123   2
   2  -4   1 1.58950 1.96877   3
  -2   4   1 -1.3132 1.78932   2
  -2   4   1 0.44824 1.53173   1
  -2   4   1 -1.2583 2.71335   4
  -2  -4  -1 2.67504 1.94782   1
  -2   4  -1 3.40277 2.96210   4
  -2  -4   1 0.74863 1.78435   1
  -2   4  -1 3.14958 2.00343   2
  -2   4  -1 2.67723 1.57035   1
   2  -4  -1 0.00393 1.30407   1
   2  -4  -1 3.55411 1.98351   3
  -3   4   1 6.89128 4.48361   4
   3   4  -1 4.48869 2.41604   5
  -3  -4  -1 -3.4695 2.74648   1
  -3   4   1 0.61165 2.39281   1
   3  -4   1 1.60559 2.69514   3
  -3   4  -1 0.54590 4.10122   4
   3  -4  -1 0.16339 2.52889   3
  -3   4  -1 1.19512 2.82838   1
  -3  -4   1 -0.6862 2.84645   1
   3   4   1 1.73350 2.56156   5
  -3   4  -1 2.36331 3.11356   2
  -4  -4  -1 14.2170 4.87066   1
   4  -4   1 11.1105 4.19187   3
  -4   4   1 10.7860 6.21254   4
  -4  -4   1 12.3384 4.56057   1
  -4   4  -1 8.27828 5.96149   4
  -4   4  -1 8.17587 4.80762   1
   4  -4  -1 13.2786 4.68641   3
   4   4   1 8.37656 4.81090   5
   5  -4   1 4.11265 4.40606   3
  -5   4   1 2.15906 7.13740   4
  -5  -4   1 10.9845 5.67660   1
   5  -4  -1 6.12977 5.24692   3
  -5   4  -1 1.19826 7.32033   4
   0   5  -1 0.27629 1.18820   2
   0  -5   1 -0.8972 1.34955   3
   0   5  -1 -1.6304 1.19944   3
   0   5  -1 -0.0895 1.84316   4
   0   5   1 -0.1237 1.23481   3
   0   5   1 -0.6726 1.86148   4
   0  -5  -1 0.97942 1.00873   2
   0  -5  -1 0.00315 1.31327   3
   0  -5   1 1.73673 1.06676   2
  -1   5   1 353.698 16.5818   5
  -1   5   1 357.291 16.6819   2
  -1  -5  -1 362.705 16.6728   1
   1  -5   1 372.108 16.6415   2
   1  -5   1 367.209 16.9908   3
   1   5  -1 348.884 16.6038   1
  -1   5   1 358.358 16.8984   3
  -1   5   1 352.138 17.8104   4
   1   5   1 321.602 16.5254   1
   1  -5  -1 350.802 16.8902   3
  -1   5  -1 354.097 16.5974   5
  -1  -5   1 346.238 16.6294   1
  -1   5  -1 363.610 16.7257   2
  -1   5  -1 362.570 16.9244   3
   1  -5  -1 384.496 16.6586   2
  -1   5  -1 345.970 17.7323   4
  -2   5   1 111.962 6.93606   2
  -2  -5  -1 117.375 6.86411   1
   2  -5   1 112.002 7.06471   3
  -2   5   1 104.905 8.08933   4
  -2  -5   1 112.352 6.86777   1
  -2   5  -1 111.238 6.89529   2
  -2   5  -1 107.757 7.98097   4
   2  -5  -1 106.805 6.85593   3
   3  -5   1 427.412 20.3254   3
  -3   5   1 399.423 22.0890   4
  -3   5   1 390.095 21.1321   2
  -3  -5  -1 360.820 20.7699   1
  -3   5   1 453.069 20.1499   1
   3   5  -1 331.035 19.4530   5
   3  -5  -1 400.694 20.0842   3
  -3  -5   1 367.166 20.4142   1
  -3   5  -1 426.469 21.5595   2
  -3   5  -1 412.344 22.2313   4
  -4   5   1 14.2404 4.06615   1
   4  -5   1 6.61788 4.14629   3
   4  -5  -1 13.0587 4.63001   3
   4   5   1 15.5318 5.24088   5
   5  -5   1 3.12369 4.95554   3
  -5   5   1 -3.7595 9.24590   4
   5  -5  -1 -2.8929 4.07167   3
  -5   5  -1 3.77966 6.44575   4
   0  -6  -1 1589.94 72.9321   3
   0  -6   1 1580.66 72.9480   3
   0   6  -1 1616.05 73.6433   4
   0   6   1 1664.56 72.7377   2
   0  -6   1 1732.38 73.0759   2
   0   6   1 1575.84 73.6346   4
   0   6   1 1654.60 72.9923   3
   0   6  -1 1683.95 73.0292   3
   0   6  -1 1725.56 72.8477   2
   1  -6   1 315.769 14.9537   3
  -1  -6  -1 286.205 14.4417   1
  -1   6   1 289.927 14.4737   5
  -1   6   1 317.711 16.0177   4
   1   6  -1 298.097 15.2754   1
   1  -6   1 323.440 14.6525   2
   1   6  -1 335.688 14.4948   2
  -1   6   1 325.290 14.6453   2
  -1   6  -1 279.332 14.6088   5
  -1   6  -1 309.319 14.6422   2
   1  -6  -1 308.517 14.8935   3
   1  -6  -1 329.531 14.5116   2
  -1  -6   1 279.367 14.4343   1
  -1   6  -1 309.816 15.8952   4
   1   6   1 273.968 14.3547   1
  -2  -6  -1 121.667 8.14116   1
  -2   6   1 141.242 9.72172   4
  -2   6   1 150.807 8.56908   2
  -2  -6   1 122.916 8.05385   1
  -2   6  -1 146.003 8.35873   2
  -2   6  -1 146.737 9.79227   4
   3  -6   1 10.1505 3.58304   3
  -3   6   1 12.3211 5.28966   4
  -3  -6  -1 12.8267 3.94408   1
  -3   6   1 8.73277 3.55043   1
  -3   6   1 11.4079 4.01046   2
  -3   6  -1 7.92275 5.08314   4
  -3   6  -1 3.35900 3.99218   2
  -3   6  -1 12.4378 3.88277   1
   3  -6  -1 10.7755 3.69835   3
  -3  -6   1 11.0517 3.66415   1
  -4   6   1 -2.6847 5.47077   4
   4  -6   1 2.45169 4.00076   3
  -4  -6   1 6.31820 5.44707   1
  -4   6  -1 -1.5817 4.91134   4
   4  -6  -1 1.92552 4.33942   3
   5  -6   1 16.5290 6.85691   3
  -5   6   1 8.62202 9.08443   4
  -5  -6  -1 3.66224 5.85829   1
  -5  -6   1 -6.7343 4.13642   1
  -5   6  -1 10.0301 10.0853   4
   5  -6  -1 23.2671 7.70291   3
   0  -7  -1 0.27869 1.58010   3
   0  -7  -1 2.91764 1.24830   2
   0   7   1 1.53940 1.37730   3
   0   7   1 0.02881 2.36028   4
   0  -7   1 0.08562 1.56705   3
   0   7  -1 0.80189 1.47060   2
   0   7  -1 3.32970 1.58890   3
   0  -7   1 -2.1569 1.04017   2
   0   7  -1 1.71522 2.30908   4
   1   7  -1 369.659 16.8810   1
  -1   7   1 373.652 17.0560   2
   1  -7   1 357.381 17.2187   3
   1   7  -1 349.003 16.5761   2
  -1   7   1 359.435 18.4820   4
  -1  -7  -1 313.849 16.5251   1
  -1   7  -1 333.677 18.5992   4
  -1   7  -1 371.139 17.0557   2
   1  -7  -1 336.766 17.0165   3
  -2  -7  -1 32.8803 4.11812   1
  -2   7   1 38.1241 6.25017   4
   2  -7   1 31.2829 4.30087   3
  -2   7  -1 39.8381 4.68040   2
  -2  -7   1 25.3738 3.88161   1
   2  -7  -1 34.7610 4.30768   3
  -3   7   1 28.4148 5.62791   2
   3  -7   1 38.5503 5.38827   3
  -3   7   1 30.4027 4.64134   1
  -3   7   1 31.5639 6.90483   4
  -3  -7  -1 39.3192 6.29637   1
  -3   7  -1 27.1538 6.84066   4
   3  -7  -1 31.0053 4.84981   3
  -3   7  -1 25.7524 5.29491   2
  -3   7  -1 39.7260 4.96334   1
  -3  -7   1 33.6711 6.43392   1
   4  -7   1 16.1312 5.22344   3
  -4   7   1 14.4735 7.06021   4
  -4  -7  -1 6.71477 5.04813   1
  -4  -7   1 11.1696 4.94016   1
  -4   7  -1 17.6657 7.29654   4
   4  -7  -1 19.7275 4.98797   3
   0   8   1 1084.95 55.0350   3
   0   8   1 1275.33 54.6803   2
   0  -8  -1 1127.24 54.2841   2
   0   8  -1 1237.52 54.5466   2
   0   8  -1 1103.87 55.0927   3
   0   8   1 1264.37 55.9367   4
   0  -8  -1 1251.06 54.7549   3
   0   8  -1 1326.78 56.1174   4
   0  -8   1 1303.40 54.8515   3
   1   8  -1 11.1446 2.22895   2
   1  -8   1 13.7312 2.96677   3
   1   8  -1 9.57844 2.39083   1
  -1   8   1 13.8662 4.14338   4
  -1   8   1 16.0286 2.61051   2
  -1   8  -1 11.0309 4.08516   4
   1   8   1 11.8659 2.30082   1
   1  -8  -1 9.66866 2.69866   3
  -1   8  -1 17.4130 2.88717   2
   2  -8   1 11.3496 3.28317   3
  -2   8   1 7.06186 4.38629   4
  -2   8   1 5.99453 2.87066   2
  -2  -8  -1 11.6272 3.19186   1
  -2   8  -1 10.7125 4.79709   4
   2  -8  -1 4.39720 2.85474   3
  -2   8  -1 5.57965 2.84155   2
  -3   8   1 42.5909 6.60822   2
  -3  -8  -1 30.6083 5.34884   1
   3  -8   1 49.2887 5.95117   3
  -3  -8   1 28.5543 6.09219   1
  -3   8  -1 29.3661 6.40866   2
   3  -8  -1 28.4438 4.97763   3
   4  -8   1 11.2643 5.77807   3
  -4   8   1 21.6180 8.75259   4
  -4  -8  -1 20.6505 5.85221   1
  -4   8  -1 18.0789 7.89174   4
   4  -8  -1 21.0728 5.59869   3
   0  -9   1 0.29171 1.97301   3
   0  -9  -1 -0.2750 2.01365   3
   0   9  -1 0.73290 3.07122   4
   0   9  -1 2.24550 2.12512   2
   0   9   1 -3.1603 1.74048   2
   0   9   1 4.35591 3.31050   4
  -1   9   1 464.755 21.3334   2
   1  -9   1 457.506 21.4604   3
   1   9  -1 424.194 20.7884   2
  -1   9   1 437.679 23.0440   4
   1  -9  -1 432.898 21.2335   3
  -1   9  -1 454.106 21.2040   2
  -1   9  -1 441.929 23.0037   4
   1   9   1 378.463 20.8843   1
   2  -9   1 4.21907 3.12962   3
  -2   9   1 7.87625 3.89807   2
  -2  -9  -1 2.49809 3.11761   1
  -2   9   1 15.3138 5.23389   4
   2  -9  -1 -0.6434 2.76490   3
  -2  -9   1 4.76211 2.83211   1
  -2   9  -1 9.06548 3.77946   2
  -2   9  -1 6.29964 4.74058   4
  -3  -9  -1 255.933 16.9111   1
  -3   9   1 278.183 17.0374   2
  -3   9   1 252.245 18.9936   4
   3  -9   1 276.486 16.1213   3
  -3   9  -1 285.179 18.8187   4
  -3  -9   1 236.381 15.2519   1
   3  -9  -1 259.039 16.1016   3
  -3   9  -1 267.816 17.0293   2
   4  -9   1 0.36118 4.45966   3
  -4   9   1 0.88026 6.96276   4
  -4   9  -1 1.26291 6.65990   4
  -4  -9   1 1.50346 4.17472   1
   4  -9  -1 -3.8402 3.84471   3
   0  10  -1 34.2472 5.75671   4
   0  10  -1 36.5272 4.30123   2
   0 -10  -1 40.1295 4.55358   3
   0  10   1 36.0789 5.88325   4
   0 -10   1 36.6838 4.11960   3
   1 -10   1 -1.2576 2.59085   3
   1  10  -1 -0.4119 1.83740   1
   1  10  -1 3.07405 2.43816   2
  -1  10   1 2.61146 2.60041   2
  -1  10   1 -1.2301 3.95210   4
  -1  10  -1 6.83973 3.00195   2
   1  10   1 5.85049 2.00278   1
   1 -10  -1 2.69607 2.71050   3
  -1  10  -1 -0.0271 3.77037   4
   2  10  -1 40.5576 4.89115   2
  -2  10   1 47.6975 5.78616   2
  -2  10   1 48.1145 7.79806   4
   2 -10   1 41.7367 5.61353   3
  -2  10  -1 37.6927 5.59583   2
  -2  10  -1 56.8876 8.24776   4
   2 -10  -1 37.1672 5.36271   3
   3 -10   1 3.70120 3.63349   3
  -3 -10  -1 0.39530 3.77773   1
  -3  10   1 -1.9931 5.61960   4
  -3  10  -1 0.93073 4.98778   4
  -3 -10   1 1.89393 3.51990   1
   3 -10  -1 1.89800 3.49755   3
   4 -10   1 6.42330 4.86960   3
  -4  10   1 -3.5853 8.43037   4
  -4  10  -1 -6.7818 7.16370   4
   4 -10  -1 -1.9267 4.46666   3
   0  11   1 1.49053 3.99440   4
   0  11  -1 -4.2206 3.68389   4
   0  11  -1 -2.4381 2.63913   2
   1  11  -1 40.1593 5.88713   4
  -1  11   1 46.6540 7.31821   4
  -1  11   1 49.1535 5.66547   2
   1 -11   1 49.3628 6.03990   3
   1 -11  -1 51.8757 5.85438   3
  -1  11  -1 52.4215 7.51427   4
  -1  11  -1 54.6048 5.96084   2
  -2  11   1 -0.2247 4.72016   4
   2  11  -1 2.19473 3.13451   2
   2 -11   1 3.62639 3.32444   3
  -2  11   1 6.12718 3.60730   2
  -2  11  -1 5.59535 4.30838   2
  -2  11  -1 1.85953 4.84777   4
   2 -11  -1 4.36013 3.73663   3
   3  11  -1 -4.2271 3.75032   2
  -3  11   1 1.78617 5.75991   4
   3 -11   1 -5.9325 3.02555   3
   3 -11  -1 2.25323 3.57137   3
  -3  11  -1 2.12523 5.54610   4
   0  12  -1 183.853 11.4793   2
   0 -12   1 199.858 11.8384   3
   0 -12  -1 215.650 11.8905   3
   0  12  -1 206.191 13.6955   4
   0  12   1 196.459 13.5763   4
   1 -12   1 9.53427 3.74469   3
  -1  12   1 12.5715 5.63734   4
   1  12  -1 2.37081 4.01650   4
   1 -12  -1 5.79478 3.40519   3
  -1  12  -1 8.64789 3.58738   2
  -1  12  -1 7.74342 5.48187   4
  -2  12   1 9.48300 6.35701   4
  -2  12   1 12.9954 5.09053   2
   2 -12   1 7.64692 4.65653   3
  -2  12  -1 14.8456 5.15512   2
   2 -12  -1 15.8600 5.15800   3
  -2  12  -1 22.5309 7.47169   4
   3 -12   1 -2.6118 3.64411   3
  -3  12   1 -1.9491 6.07618   4
   3 -12  -1 -2.3711 3.43098   3
  -3  12  -1 1.30689 6.24639   4
   0 -13   1 -0.2457 2.79757   3
   0  13  -1 -0.0320 3.37257   2
   0  13  -1 -4.9617 4.17105   4
   0  13   1 2.12856 4.83677   4
   0 -13  -1 -0.0890 2.96741   3
   1 -13   1 264.819 15.9591   3
   1  13  -1 231.238 16.0893   4
  -1  13   1 287.787 19.3996   4
  -1  13  -1 302.149 19.5489   4
  -1  13  -1 284.238 16.7783   2
   1 -13  -1 283.892 16.4818   3
   1  13   1 232.135 16.3453   4
  -2  13   1 3.10278 6.88338   4
   2 -13   1 -1.4710 3.16155   3
  -2  13  -1 -2.2349 5.77528   4
   2 -13  -1 -0.5083 3.23180   3
  -3  13   1 15.0722 9.00305   4
   3 -13   1 22.4996 7.36798   3
  -3  13  -1 23.8109 9.60673   4
   3 -13  -1 15.7220 6.66951   3
   0 -14  -1 10.9926 3.70655   3
   0  14  -1 20.2692 6.74158   4
   0  14   1 23.7576 7.54466   4
   0 -14   1 11.8913 3.97119   3
   1  14  -1 -1.4673 4.43149   4
  -1  14   1 2.78916 5.50823   4
   1 -14   1 4.38132 3.84788   3
   1  14   1 4.36582 4.80424   4
   1 -14  -1 1.38003 3.52501   3
  -1  14  -1 6.14228 6.38422   4
  -2  14   1 2.70204 8.71753   4
   2 -14   1 3.92387 4.93185   3
  -2  14  -1 -1.0892 6.29368   4
   2 -14  -1 1.14016 4.34177   3
   0  15  -1 3.41666 6.05730   4
   0 -15  -1 -0.2836 3.68809   3
   0  15   1 -4.9083 6.04385   4
   0 -15   1 3.29528 4.10657   3
   1  15  -1 -0.0601 4.78860   4
  -1  15   1 -10.083 6.20779   4
   1 -15   1 0.88465 3.77770   3
  -1  15  -1 -2.5500 6.58365   4
   1 -15  -1 3.36185 3.68920   3
  -1   0   2 4366.52 190.033   5
  -1   0  -2 4355.60 190.186   1
  -1   0   2 4261.44 190.122   1
   1   0   2 4393.66 189.975   3
  -1   0   2 4191.37 189.950   3
   1   0   2 4262.13 190.027   5
  -1   0   2 4334.74 190.448   4
   1   0  -2 4543.03 190.702   4
   1   0   2 4372.76 190.119   2
  -1   0  -2 4410.01 190.159   2
  -1   0  -2 4324.08 190.017   5
   1   0  -2 4308.69 190.143   1
  -1   0  -2 4341.42 189.954   3
   1   0   2 4305.53 190.145   1
   1   0  -2 4290.61 190.019   5
  -2   0  -2 408.987 18.9663   1
   2   0   2 404.270 18.8874   1
  -2   0   2 410.427 18.6632   5
   2   0  -2 409.808 18.7153   5
   2   0   2 390.777 18.9395   2
   2   0  -2 338.725 18.8498   2
  -2   0   2 397.692 18.8647   1
   2   0   2 394.308 18.7143   5
  -2   0  -2 412.999 18.4956   3
  -2   0   2 439.197 19.6428   4
  -2   0   2 388.930 18.4546   3
  -2   0  -2 405.804 19.1584   4
   2   0  -2 414.041 19.0784   4
   2   0  -2 377.239 18.4815   3
   2   0   2 400.076 18.5199   3
   2   0  -2 418.060 19.0308   1
  -2   0  -2 416.359 18.9220   5
  -3   0  -2 49.2288 5.60316   1
   3   0  -2 46.3551 4.52080   3
   3   0   2 40.6830 4.68636   5
   3   0   2 43.4984 4.12637   3
  -3   0   2 66.7742 6.76039   4
  -3   0   2 46.6415 4.39501   3
  -3   0  -2 35.1173 4.38659   3
  -3   0  -2 55.5382 5.91339   4
  -4   0  -2 143.925 11.3886   4
   4   0   2 138.268 9.45164   3
   4   0  -2 136.549 9.68302   3
  -4   0   2 154.740 12.3444   4
   4   0   2 149.475 10.7189   5
   5   0  -2 3.71616 4.09769   3
  -5   0   2 5.40727 4.16210   1
  -5   0   2 4.82196 6.47993   4
  -5   0  -2 -4.2815 5.85400   4
   5   0   2 3.65215 4.67855   3
   0   1   2 0.53970 0.94514   4
  -1   1   2 1466.29 66.5889   1
   1   1  -2 1470.22 66.4872   5
  -1   1   2 1541.96 66.6887   5
  -1   1   2 1500.02 67.2170   4
   1  -1   2 1540.09 66.7344   2
   1  -1   2 1469.29 66.6422   5
  -1  -1  -2 1539.82 66.8275   1
   1   1  -2 1499.92 66.7760   1
   1   1  -2 1479.78 66.7001   4
   1  -1   2 1531.34 66.6582   1
  -1   1   2 1530.02 66.6909   3
   1  -1   2 1510.01 66.6807   3
  -1  -1   2 1518.49 66.7745   1
  -1   1  -2 1517.92 66.6714   5
  -1   1  -2 1503.07 66.7445   2
   1   1   2 1443.37 66.4845   5
  -1   1  -2 1549.38 66.7154   1
   1   1   2 1507.03 66.7694   1
   1  -1  -2 1490.79 66.6604   3
   1  -1  -2 1469.41 66.6097   1
   1  -1  -2 1501.33 67.1177   4
   1  -1  -2 1593.04 66.8121   2
  -1   1  -2 1514.65 66.6733   3
  -1  -1   2 1594.97 66.8054   4
   2  -1   2 82.2727 5.11021   2
  -2   1   2 77.7854 4.81422   5
   2   1  -2 74.3305 4.42016   3
   2  -1   2 82.4150 4.99911   5
  -2   1   2 72.8604 4.85692   1
   2   1  -2 86.5967 5.18286   1
   2   1  -2 76.7145 4.81022   4
  -2   1   2 84.3658 6.06133   4
   2   1  -2 78.6475 4.76758   5
   2  -1   2 84.5411 4.96266   1
  -2  -1  -2 79.1911 4.40412   3
  -2  -1  -2 75.7814 5.07084   4
   2  -1   2 82.9056 4.95027   3
  -2  -1  -2 77.3256 4.67464   5
  -2   1   2 73.3847 5.49162   3
  -2  -1  -2 78.0116 5.14578   1
   2   1   2 75.7803 4.72441   5
   2   1   2 74.7059 4.42771   3
  -2   1  -2 87.0552 5.78553   4
  -2   1  -2 78.1110 5.02130   1
  -2  -1   2 77.1185 4.38097   3
   2  -1  -2 81.6908 4.93571   1
   2  -1  -2 84.1575 5.39239   4
   2   1   2 76.9830 4.97232   2
   2   1   2 72.6849 4.89648   1
  -2  -1   2 81.4802 4.77181   5
  -2  -1   2 85.5967 5.59433   4
  -2   1  -2 81.8059 4.90034   5
   2  -1  -2 81.5542 4.93536   5
   2  -1  -2 81.5509 5.07549   2
  -2  -1   2 73.9866 4.98183   1
   2  -1  -2 84.0269 4.91658   3
   3   1  -2 74.1392 5.39214   5
  -3  -1  -2 69.0357 5.93302   1
  -3  -1  -2 61.4310 6.03345   4
  -3   1   2 75.0203 6.99149   4
  -3  -1  -2 67.3149 4.76517   3
  -3   1   2 67.6818 5.47402   1
   3  -1   2 68.3542 6.02177   5
   3  -1   2 72.9721 5.42948   3
   3   1  -2 77.5015 5.00559   3
  -3  -1   2 65.3078 4.65019   3
  -3   1  -2 93.3455 9.44798   1
  -3  -1   2 65.7800 6.35415   4
   3   1   2 67.9061 5.81425   5
  -3  -1   2 74.6090 5.90525   1
  -3   1  -2 70.7861 6.52019   4
   3  -1  -2 83.0961 5.36842   3
   3   1   2 71.1653 4.89663   3
  -4   1   2 28.5099 4.93527   1
   4  -1   2 27.8508 5.92581   5
   4   1  -2 25.3996 4.18418   3
  -4  -1  -2 22.7398 5.90626   4
  -4  -1  -2 25.6238 5.57435   1
   4  -1   2 39.4493 5.56747   3
  -4   1   2 30.0677 7.50741   4
  -4   1  -2 37.6441 5.65810   1
  -4   1  -2 24.5418 6.83541   4
   4  -1  -2 20.2823 4.75229   3
  -4  -1   2 32.9817 7.25342   4
   4   1   2 30.9743 4.55291   3
   4   1   2 33.4275 6.22786   5
  -4  -1   2 24.2467 5.00462   1
  -5  -1  -2 2.52978 4.78550   1
   5  -1   2 3.25991 3.54876   3
  -5  -1  -2 5.51748 6.20682   4
  -5   1   2 0.62373 6.22634   4
  -5   1  -2 -6.6424 5.50219   4
  -5  -1   2 15.8376 6.70431   4
  -5  -1   2 -1.0672 3.94068   1
   5  -1  -2 -3.3724 2.81195   3
  -5   1  -2 2.31763 4.33460   1
   0  -2  -2 196.105 8.99394   3
   0   2  -2 196.293 8.99525   3
   0   2   2 197.511 8.99669   3
   0   2  -2 197.506 8.91584   2
   0  -2   2 191.496 8.99639   3
   0   2   2 194.156 9.35358   4
   0  -2  -2 199.630 9.31514   4
   0  -2   2 195.743 8.90365   2
  -1   2   2 293.394 13.9428   3
   1   2  -2 297.508 13.9643   1
   1  -2   2 305.211 14.2841   3
  -1   2   2 307.464 13.8924   5
   1  -2   2 317.744 13.7132   1
   1  -2   2 296.613 14.0619   5
  -1   2   2 283.087 13.6197   1
  -1   2   2 296.272 14.6525   4
   1  -2   2 308.968 13.9045   2
  -1   2  -2 293.152 13.9464   3
  -1   2  -2 296.553 13.8526   5
   1  -2  -2 306.873 14.2407   3
   1   2   2 299.856 13.9412   1
   1  -2  -2 295.557 14.4902   4
   1  -2  -2 314.962 13.9643   2
  -1   2  -2 289.845 13.7250   1
  -1   2  -2 288.916 13.9218   2
  -1   2  -2 308.392 14.4947   4
  -2   2   2 136.683 7.25948   3
   2   2  -2 130.163 6.90207   5
   2  -2   2 137.469 7.38097   3
  -2   2   2 132.492 8.32436   4
   2  -2   2 141.213 7.20725   1
  -2  -2  -2 139.075 7.60371   1
   2  -2   2 122.787 7.22804   5
  -2   2   2 134.539 7.14382   1
   2   2   2 122.558 6.89679   5
   2  -2  -2 130.564 7.28770   3
   2  -2  -2 141.012 7.26325   1
   2   2   2 122.205 7.19261   2
  -2   2  -2 127.975 7.23988   1
  -2   2  -2 140.090 8.19885   4
  -2  -2   2 133.889 7.42668   1
  -2   2  -2 140.479 7.30940   3
  -2   2  -2 138.419 7.59581   2
   2  -2  -2 136.184 7.90144   4
   3  -2   2 33.9114 4.79986   5
   3   2  -2 33.8989 3.79561   5
  -3   2   2 50.4093 4.93782   1
  -3  -2  -2 27.9422 4.48255   1
  -3   2   2 40.2220 6.96779   4
   3  -2   2 35.1724 4.30649   3
  -3   2  -2 41.5474 4.81320   1
  -3  -2   2 33.4974 4.56367   1
   3   2   2 29.0300 3.82948   5
   3  -2  -2 37.7008 4.25080   3
  -4   2   2 6.72178 6.23146   4
   4  -2   2 5.15405 4.19680   3
  -4   2   2 15.9509 5.73693   1
  -4  -2   2 9.10942 4.16477   1
   4   2   2 8.00000 4.43598   5
  -4   2  -2 16.0060 5.37041   1
  -4   2  -2 5.39634 5.57676   4
   4  -2  -2 12.6819 4.07489   3
  -5   2   2 19.5810 8.42407   4
  -5   2   2 12.8581 4.72875   1
  -5   2  -2 -2.4403 3.48177   1
   5  -2  -2 0.74438 3.86605   3
  -5  -2   2 -1.9942 5.31991   1
   0  -3  -2 -1.1399 1.29688   4
   0   3  -2 0.95073 0.99343   2
   0  -3  -2 -1.1662 1.06951   3
   0   3   2 0.30762 1.06660   3
   0   3   2 1.20775 1.86425   4
   0   3  -2 -1.6379 1.00146   3
   0  -3   2 -0.0499 1.11637   3
   0  -3   2 -0.5521 0.83159   2
  -1  -3  -2 -0.2155 1.36823   1
   1  -3   2 1.02525 1.32374   2
  -1   3   2 -0.4182 1.33390   3
   1  -3   2 1.09556 1.41985   5
  -1   3   2 0.76697 1.43749   2
   1  -3   2 1.59749 1.54562   3
  -1   3   2 2.75020 1.43329   5
   1   3  -2 -0.3563 1.33634   1
  -1   3   2 0.92322 2.30195   4
   1  -3  -2 0.76082 1.83235   4
   1  -3  -2 0.99143 1.31525   2
  -1   3  -2 0.29333 1.30580   3
   1   3   2 -0.9268 1.28086   1
  -1  -3   2 -1.2307 1.30377   1
   1  -3  -2 1.85468 1.54062   3
  -1   3  -2 1.16549 2.08716   4
  -1   3  -2 1.06157 1.27903   5
  -1   3  -2 2.03557 1.49938   2
   2  -3   2 11.1645 2.42403   5
  -2  -3  -2 9.31744 2.35710   1
  -2   3   2 9.15739 1.91833   1
  -2   3   2 13.6685 2.72267   2
   2  -3   2 10.6875 2.46299   3
   2  -3   2 15.1208 2.08435   1
  -2   3   2 10.0208 3.30728   4
  -2  -3   2 11.0588 2.36168   1
  -2   3  -2 13.3533 3.33351   4
   2  -3  -2 8.81673 2.57423   4
  -2   3  -2 14.6053 2.35955   1
  -2   3  -2 17.6973 2.94778   2
   2  -3  -2 11.2783 2.29928   3
   3  -3   2 73.5866 6.13417   5
   3  -3   2 95.6935 7.58314   3
   3   3  -2 71.3623 5.48940   5
  -3   3   2 88.4258 8.84109   4
  -3  -3  -2 78.4956 6.47620   1
  -3   3   2 79.4417 5.90669   1
   3   3   2 71.5759 5.78507   5
  -3   3  -2 83.4601 6.24643   1
   3  -3  -2 94.4088 8.39692   3
  -3   3  -2 78.6337 8.39001   4
  -3  -3   2 76.0331 6.38037   1
  -4   3   2 33.2518 7.74830   4
  -4   3   2 37.2704 6.42071   1
   4  -3   2 38.1467 5.75139   3
  -4  -3  -2 35.2235 6.98799   1
   4  -3  -2 50.0217 6.40854   3
   4   3   2 45.1568 7.01614   5
  -4   3  -2 44.7333 8.04801   4
  -4   3  -2 40.1482 5.81462   1
  -4  -3   2 42.9555 7.03136   1
  -5   3   2 6.09027 6.54658   4
  -5   3   2 2.27264 3.43316   1
  -5   3  -2 -2.5621 5.57304   4
   5  -3  -2 0.46140 4.27853   3
  -5  -3   2 6.17106 7.12260   1
   0  -4  -2 2113.11 94.6065   4
   0  -4  -2 2103.38 94.2088   3
   0   4  -2 2243.50 94.2637   3
   0   4   2 2088.97 94.7166   4
   0   4   2 2150.47 94.2208   3
   0  -4   2 2218.71 94.1340   2
   0  -4   2 2066.38 94.1875   3
  -1   4   2 432.901 19.9783   2
   1   4  -2 433.156 20.0363   1
   1  -4   2 439.222 19.9165   5
  -1   4   2 420.769 21.0271   4
  -1  -4  -2 442.008 20.0473   1
   1  -4   2 433.758 20.2213   3
   1  -4   2 410.559 20.2185   2
  -1   4   2 444.773 20.5671   3
  -1  -4   2 433.533 20.0322   1
  -1   4  -2 462.067 20.6129   3
  -1   4  -2 435.851 20.0204   2
   1  -4  -2 454.393 19.9692   2
   1   4   2 418.067 19.9198   1
  -1   4  -2 446.449 20.9650   4
   1  -4  -2 450.507 20.9277   4
   1  -4  -2 414.658 20.1391   3
  -2  -4  -2 415.464 20.5930   1
   2  -4   2 427.801 20.3562   5
   2  -4   2 439.849 20.4641   3
  -2   4   2 424.857 19.8234   1
  -2   4   2 449.372 20.5829   2
  -2   4   2 428.211 21.6213   4
   2  -4  -2 419.660 20.2888   3
  -2   4  -2 454.736 20.5551   2
  -2  -4   2 409.306 20.3372   1
  -2   4  -2 408.277 21.3124   4
  -3   4   2 75.1791 8.52641   4
  -3  -4  -2 68.6558 6.87299   1
  -3   4   2 53.9839 4.78241   1
   3   4  -2 54.3730 4.56396   5
   3  -4   2 56.3814 5.84095   3
   3  -4  -2 51.7098 5.67938   3
  -3   4  -2 62.7358 5.31688   1
  -3   4  -2 58.2603 7.38013   4
  -3  -4   2 48.4649 6.44890   1
   3   4   2 50.0619 5.01946   5
  -3   4  -2 57.6329 6.08947   2
   4  -4   2 63.9291 7.88999   3
  -4  -4  -2 71.7405 8.77584   1
  -4   4   2 85.4152 11.7960   4
   4  -4  -2 71.3908 7.79516   3
  -4  -4   2 61.8821 8.15391   1
  -4   4  -2 55.7530 9.51483   4
   4   4   2 53.2101 7.64445   5
  -4   4  -2 65.8126 8.13501   1
   5  -4   2 -1.5323 3.88425   3
  -5   4   2 5.74527 7.69057   4
  -5  -4   2 -5.3938 5.37892   1
   5  -4  -2 -6.5262 3.87621   3
  -5   4  -2 1.83320 7.26767   4
   0  -5  -2 -0.8634 1.31799   3
   0   5   2 0.22008 2.05514   4
   0  -5   2 -0.7533 1.01787   2
   0   5  -2 -0.6836 1.23814   2
   0  -5   2 -0.8002 1.33777   3
   0   5  -2 -1.4950 1.25665   3
   0   5  -2 -1.1043 1.74005   4
   0   5   2 -1.4310 1.13017   3
  -1  -5  -2 273.439 12.7187   1
   1  -5   2 277.107 13.0643   3
   1   5  -2 262.613 12.7164   1
  -1   5   2 273.102 12.7300   2
  -1   5   2 259.943 12.9302   3
   1  -5   2 282.171 12.6805   2
  -1   5   2 266.538 13.9891   4
  -1   5   2 283.974 12.6921   5
   1  -5  -2 257.912 12.9097   3
  -1  -5   2 247.916 12.6116   1
  -1   5  -2 256.225 12.5778   5
  -1   5  -2 262.415 12.7280   2
   1   5   2 238.981 12.5097   1
  -1   5  -2 270.465 12.9827   3
  -1   5  -2 263.018 13.8490   4
   2  -5   2 2.57688 2.15374   3
  -2   5   2 0.22119 1.39155   1
  -2   5   2 0.49707 2.03830   2
  -2  -5  -2 2.31634 2.13868   1
  -2   5   2 1.87022 3.03757   4
  -2   5  -2 3.39842 3.19859   4
  -2  -5   2 3.56413 2.05227   1
  -2   5  -2 1.76270 2.03041   2
   2  -5  -2 3.72428 2.11613   3
  -3   5   2 10.4190 4.78252   4
  -3   5   2 2.56635 2.37340   1
  -3  -5  -2 7.44365 3.44988   1
   3  -5   2 1.58046 3.02872   3
   3   5  -2 5.90487 2.59722   5
  -3   5  -2 7.02053 4.69520   4
  -3  -5   2 12.4291 3.33424   1
   3  -5  -2 8.17733 3.29371   3
  -3   5  -2 9.94089 3.52541   1
  -3   5  -2 10.6430 3.85414   2
   4  -5   2 4.84177 4.01405   3
   4   5   2 11.9251 4.77449   5
   4  -5  -2 10.7547 4.92615   3
  -5  -5  -2 -1.4096 5.46080   1
   5  -5   2 -4.7253 4.99464   3
  -5   5   2 -4.4956 7.26304   4
  -5   5  -2 0.28781 6.78190   4
   5  -5  -2 -2.6166 3.98122   3
  -5  -5   2 1.93752 5.68680   1
   0   6  -2 273.275 13.7199   4
   0  -6  -2 264.153 13.0158   3
   0   6  -2 283.826 12.9525   2
   0  -6   2 269.134 13.0441   3
   0   6   2 271.423 12.9997   3
   0  -6   2 276.777 13.1301   2
   0   6   2 255.693 13.7583   4
   0   6  -2 287.721 13.0933   3
   1   6  -2 36.2530 3.18859   2
  -1   6   2 42.9243 5.37256   4
  -1  -6  -2 35.4795 3.06588   1
  -1   6   2 38.7104 3.33976   2
  -1   6   2 35.3829 3.56257   5
   1  -6   2 38.5235 3.80838   3
  -1   6  -2 38.7788 4.77410   4
   1  -6  -2 39.1917 3.91591   3
  -1   6  -2 27.9663 3.49801   5
  -1  -6   2 31.0454 3.09275   1
  -1   6  -2 40.7623 3.55332   2
   1   6   2 38.7063 2.90200   1
   1  -6  -2 34.7944 2.93224   2
  -2  -6  -2 67.2573 5.43174   1
  -2   6   2 82.5155 8.15268   4
  -2   6   2 68.2643 5.62140   2
  -2   6  -2 70.2942 6.71239   4
  -2   6  -2 79.1356 5.73022   2
  -2  -6   2 64.8966 5.41126   1
   3  -6   2 29.4766 4.82590   3
  -3   6   2 34.4384 7.02178   4
  -3   6   2 36.8322 4.55753   1
  -3   6   2 33.9892 5.95249   2
  -3  -6  -2 36.6061 5.57354   1
   3  -6  -2 36.1369 5.16797   3
  -3   6  -2 32.8437 5.62705   2
  -3  -6   2 23.2686 4.69371   1
  -3   6  -2 34.1148 6.66396   4
  -3   6  -2 33.2271 5.62627   1
   4  -6   2 -0.0337 4.62073   3
  -4   6   2 3.14470 5.41228   4
  -4  -6  -2 -1.6770 3.48015   1
  -4   6  -2 -1.3009 5.26622   4
  -4  -6   2 -2.4653 4.22986   1
   4  -6  -2 -1.4052 4.38660   3
   5  -6   2 21.6968 7.84622   3
  -5   6   2 7.93427 11.4661   4
   5  -6  -2 14.9628 6.96959   3
  -5   6  -2 20.1905 8.62153   4
   0  -7  -2 -0.3219 1.51253   3
   0   7   2 -1.5224 1.19009   3
   0   7   2 2.23779 2.56910   4
   0   7  -2 1.17135 2.39328   4
   0  -7   2 -1.4626 1.53545   3
   0  -7   2 -0.4786 1.14930   2
   0   7  -2 0.80152 1.40783   3
   0   7  -2 -1.7359 1.44520   2
   1  -7   2 272.204 13.8031   3
  -1  -7  -2 235.381 13.1074   1
   1   7  -2 273.957 13.5253   1
  -1   7   2 255.809 15.0564   4
  -1   7   2 289.246 13.7202   2
   1   7  -2 279.122 13.3093   2
   1  -7  -2 293.053 13.9192   3
  -1   7  -2 277.183 13.5139   2
  -1   7  -2 291.712 15.9465   4
  -2  -7  -2 135.338 8.61050   1
  -2   7   2 153.114 10.7146   4
   2  -7   2 149.876 9.04148   3
  -2  -7   2 121.876 8.48587   1
  -2   7  -2 154.702 8.96065   2
  -2   7  -2 148.718 10.5061   4
   2  -7  -2 144.362 8.88522   3
  -3   7   2 29.9049 4.52412   1
  -3   7   2 36.1331 7.37854   4
  -3   7   2 35.1447 5.90715   2
   3  -7   2 37.8805 5.46943   3
  -3  -7  -2 32.3586 5.44773   1
  -3   7  -2 42.3500 6.98012   2
  -3  -7   2 28.8703 5.04753   1
   3  -7  -2 36.9120 5.24883   3
  -3   7  -2 41.5230 7.56828   4
  -4  -7  -2 15.4772 5.96997   1
  -4   7   2 29.9991 8.37603   4
   4  -7   2 15.9785 4.94792   3
   4  -7  -2 19.9677 5.29076   3
  -4  -7   2 30.0303 6.40591   1
  -4   7  -2 31.6958 8.28239   4
  -4   7  -2 14.2784 4.58457   1
   0  -8  -2 258.045 12.1570   3
   0   8   2 196.313 12.1693   3
   0  -8   2 253.971 12.1868   3
   0   8  -2 244.469 12.0112   2
   0   8  -2 252.008 13.1644   4
   0   8   2 235.682 13.2037   4
  -1   8   2 129.699 9.63131   4
   1   8  -2 137.795 7.84418   1
   1   8  -2 143.984 7.76648   2
   1   8  -2 138.717 7.85599   1
   1  -8   2 130.743 8.28921   3
  -1   8   2 139.344 7.75480   2
  -1   8  -2 133.608 9.55635   4
   1  -8  -2 137.304 8.13164   3
  -1   8  -2 151.919 8.19763   2
   1   8   2 125.644 7.51076   1
   2  -8   2 257.993 14.1900   3
  -2  -8  -2 228.684 13.5439   1
  -2   8   2 257.073 15.8792   4
  -2   8  -2 284.267 14.1060   2
  -2   8  -2 259.782 15.7384   4
   2  -8  -2 262.024 13.8584   3
  -2  -8   2 216.866 14.0646   1
  -3  -8  -2 58.1400 7.80561   1
  -3   8   2 50.4430 7.39281   2
   3  -8   2 58.8606 6.48120   3
   3  -8  -2 52.0874 6.58280   3
  -3   8  -2 53.5788 7.30392   2
  -3  -8   2 45.2685 6.16276   1
   4  -8   2 33.1145 7.33591   3
  -4   8   2 34.9310 9.29898   4
  -4   8  -2 42.9037 9.67429   4
  -4  -8   2 31.8853 7.50338   1
   4  -8  -2 43.2750 6.54393   3
   0   9  -2 3.50365 3.34704   4
   0  -9   2 0.97737 2.22423   3
   0  -9  -2 2.60196 2.20965   3
   0   9  -2 -0.1220 2.07298   2
   0   9   2 6.11779 3.14177   4
  -1   9   2 7.36755 2.57005   2
   1  -9   2 6.61139 2.96375   3
  -1   9   2 7.31561 4.15278   4
   1   9  -2 13.6245 2.67043   2
   1  -9  -2 3.15081 2.54408   3
  -1   9  -2 8.83327 4.21834   4
   1   9   2 8.71988 2.08594   1
  -2   9   2 84.0870 7.97961   2
  -2   9   2 64.9053 8.33127   4
   2  -9   2 55.9984 6.44564   3
   2   9  -2 52.0741 5.46113   2
   2  -9  -2 51.1197 5.87601   3
  -2   9  -2 60.0641 8.21774   4
  -2   9  -2 64.8530 6.41450   2
  -3  -9  -2 18.2742 5.05980   1
   3  -9   2 16.5520 5.61092   3
  -3   9   2 22.9915 6.07859   2
  -3   9   2 18.5232 6.28075   4
   3  -9  -2 15.9763 4.61065   3
  -3   9  -2 28.6277 5.76936   2
  -3   9  -2 12.4723 6.60257   4
   4  -9   2 11.2379 5.13295   3
  -4  -9  -2 2.19441 4.58896   1
  -4   9   2 7.82238 7.20453   4
   4  -9  -2 0.76373 5.12792   3
  -4   9  -2 2.91866 7.01278   4
   0 -10  -2 275.225 14.3102   3
   0  10  -2 266.602 14.5526   2
   0 -10   2 282.719 14.5498   3
   0  10   2 275.068 15.9308   4
   0  10  -2 311.261 16.6588   4
   1 -10   2 133.565 8.60271   3
  -1  10   2 121.279 9.76085   4
   1  10  -2 119.932 8.16857   4
   1  10  -2 113.325 7.96075   2
   1 -10  -2 131.648 8.51254   3
   1  10   2 109.131 6.96710   1
  -1  10  -2 124.578 8.30723   2
  -1  10  -2 117.019 9.75884   4
  -2 -10  -2 33.2772 5.10811   1
   2  10  -2 22.2202 4.06016   2
   2 -10   2 27.6449 4.84720   3
  -2  10   2 35.9719 4.83409   2
  -2  10   2 29.7547 6.74546   4
  -2  10  -2 27.7058 5.12171   2
  -2  10  -2 32.5522 7.04231   4
   2 -10  -2 24.0556 4.71805   3
  -3 -10  -2 12.9978 5.06441   1
  -3  10   2 8.73427 6.12936   4
   3 -10   2 3.17960 3.94731   3
   3 -10  -2 -3.5802 3.02435   3
  -3  10  -2 1.68784 5.54845   4
   4 -10   2 1.31357 4.22613   3
  -4  10   2 13.4448 7.83516   4
   4 -10  -2 14.2909 6.20365   3
  -4  10  -2 28.8246 9.26046   4
   0  11  -2 -2.9415 2.38300   2
   0  11   2 -7.9742 3.20573   4
   0  11  -2 -2.0636 3.79614   4
   1 -11   2 71.3795 6.86467   3
   1  11  -2 53.0014 6.21707   4
  -1  11   2 84.4049 7.83256   2
  -1  11   2 69.7391 9.06995   4
   1  11  -2 68.2680 6.19796   2
   1  11   2 67.5934 7.20072   4
  -1  11  -2 58.5689 6.03218   2
   1 -11  -2 74.5794 6.95618   3
  -1  11  -2 68.1947 8.62352   4
   2  11  -2 73.0349 6.89335   2
  -2  11   2 80.1029 11.2688   4
  -2  11   2 77.1377 7.55451   2
   2 -11   2 63.9213 7.32680   3
   2 -11  -2 77.7763 7.67611   3
  -2  11  -2 66.7459 7.62593   2
  -2  11  -2 71.6994 9.66661   4
  -3  11   2 4.36889 4.56191   2
  -3  11   2 -6.4046 5.11928   4
  -3 -11  -2 1.11853 3.36991   1
   3  11  -2 -2.3371 3.47197   2
   3 -11   2 2.38741 4.36087   3
   3 -11  -2 8.68968 4.90070   3
  -3  11  -2 -1.4261 5.62787   4
   0 -12  -2 49.4772 5.31964   3
   0 -12   2 40.0101 5.05548   3
   0  12  -2 41.7706 6.97148   4
   0  12  -2 52.7419 6.06354   2
   0  12   2 46.3936 7.28569   4
   1 -12   2 32.3810 5.39936   3
  -1  12   2 38.8304 7.52054   4
  -1  12   2 35.3030 4.87162   2
  -1  12  -2 33.9650 6.87740   4
  -1  12  -2 39.9515 5.71975   2
   1 -12  -2 44.6999 5.85187   3
  -2  12   2 126.554 11.0483   2
   2 -12   2 84.1362 9.80351   3
  -2  12   2 96.1422 12.0157   4
  -2  12  -2 112.240 14.1838   4
  -2  12  -2 118.485 9.44950   2
   2 -12  -2 100.978 8.72245   3
  -3  12   2 5.01034 6.83888   4
   3 -12   2 -0.1535 3.84315   3
   3  12  -2 9.87315 4.02777   2
  -3  12  -2 7.06897 6.95403   4
   3 -12  -2 -2.0133 3.78677   3
   0 -13   2 -0.0323 2.81617   3
   0 -13  -2 0.32367 3.08970   3
   0  13   2 5.71098 5.69758   4
   0  13  -2 -2.0609 4.03292   4
   1 -13   2 6.96838 3.76060   3
   1  13  -2 9.40279 4.99618   4
  -1  13   2 4.60771 6.25411   4
   1 -13  -2 11.6002 4.20040   3
  -1  13  -2 18.2962 6.13598   4
   2 -13   2 10.6335 5.04334   3
  -2  13   2 8.36843 7.87439   4
   2 -13  -2 11.7702 4.49000   3
  -2  13  -2 15.3829 6.90921   4
   3 -13   2 -1.7685 4.63149   3
  -3  13   2 11.6332 8.02170   4
  -3  13  -2 0.78686 6.78677   4
   3 -13  -2 15.7239 5.49052   3
   0 -14  -2 179.503 11.6473   3
   0  14  -2 157.330 12.5119   2
   0 -14   2 171.896 11.5264   3
   0  14   2 212.616 16.1110   4
   0  14  -2 197.889 14.2671   4
  -1  14   2 106.504 14.4503   4
   1  14  -2 123.536 10.8741   4
   1 -14   2 111.053 9.64401   3
   1  14   2 98.9438 10.6861   4
  -1  14  -2 111.660 10.4908   2
   1 -14  -2 121.158 9.75693   3
  -1  14  -2 120.888 13.6394   4
  -2  14   2 8.02649 7.67642   4
   2 -14   2 15.7221 4.86798   3
   2 -14  -2 17.0145 4.91319   3
  -2  14  -2 9.73064 7.66300   4
  -2  14  -2 10.3559 4.71775   2
   0  15  -2 -7.1788 5.59627   4
   0 -15   2 1.92083 3.60069   3
   0 -15  -2 11.6380 3.75208   3
   0  15   2 0.60437 5.79816   4
   1 -15   2 5.47622 4.02440   3
  -1  15   2 3.00067 6.61444   4
  -1  15  -2 2.66796 3.68857   2
   1 -15  -2 8.33716 4.12704   3
  -1  15  -2 5.61477 7.30366   4
   1   0  -3 1.48284 1.21223   1
  -1   0   3 1.75089 2.10911   4
   1   0   3 2.21842 1.22016   3
  -1   0  -3 2.35976 1.12549   3
  -1   0   3 0.85678 1.22085   1
   1   0  -3 2.90682 1.21233   3
   1   0   3 1.54379 1.22049   5
  -1   0   3 2.02687 1.14331   3
   1   0   3 0.79236 1.28478   2
  -1   0  -3 -0.3391 1.38127   2
  -1   0  -3 0.19149 1.10740   5
  -1   0   3 0.87270 1.21269   5
  -1   0  -3 -0.4650 1.36330   1
   1   0   3 0.47915 1.19413   1
   1   0  -3 1.52331 1.91260   4
   2   0  -3 7.91507 2.11370   4
   2   0   3 5.02626 1.85388   5
  -2   0   3 1.99409 1.42701   3
  -2   0  -3 4.53904 1.73628   5
   2   0  -3 2.33092 1.68283   2
  -2   0  -3 3.98626 2.27468   4
   2   0   3 4.21862 1.63075   3
  -2   0  -3 5.75683 2.16425   1
   2   0   3 1.34624 1.66341   2
   2   0   3 3.35375 1.63498   1
   2   0  -3 1.49855 1.70008   1
   2   0  -3 2.32813 1.54430   3
  -2   0   3 2.52329 1.66262   1
  -2   0   3 6.26069 2.82016   4
  -2   0  -3 1.83299 1.42089   3
  -2   0   3 2.88461 1.60286   5
   3   0   3 1.18222 2.36243   5
  -3   0  -3 3.52506 2.78544   1
  -3   0   3 -1.6720 3.23488   1
   3   0   3 -4.3616 1.81035   3
  -3   0   3 2.66229 3.42299   4
   3   0  -3 2.31632 2.09692   3
  -3   0  -3 1.56553 3.01974   4
  -4   0  -3 2.83724 4.48233   4
   4   0   3 0.22728 3.07430   3
  -4   0  -3 5.34060 3.69355   1
   4   0   3 3.94557 3.95321   5
  -4   0   3 11.3054 3.85079   1
   4   0  -3 3.66914 3.71669   3
  -4   0   3 16.3788 5.49232   4
  -5   0   3 -7.5061 7.29181   4
  -5   0  -3 2.04019 5.96260   4
  -5   0   3 1.77715 4.10518   1
  -5   0  -3 4.71550 4.31158   1
   0  -1  -3 0.94606 0.37629   1
   0   1   3 1.51633 1.13149   4
   0   1  -3 -0.8058 0.60862   3
   0   1   3 -0.2105 0.37076   1
   0   1  -3 0.02552 0.52743   2
   0  -1   3 -0.1293 0.56968   5
   0  -1   3 -0.4850 0.64953   3
   0  -1   3 -0.4932 0.43489   2
   0  -1  -3 -0.0995 1.28575   4
   0   1  -3 -0.7623 0.52288   5
  -1   1   3 4785.88 200.308   5
   1  -1   3 4581.22 200.275   2
  -1   1   3 4588.91 200.919   4
   1   1  -3 4556.92 200.404   4
   1  -1   3 4456.62 200.247   5
  -1  -1  -3 4651.32 200.420   1
   1   1  -3 4613.70 200.387   1
  -1   1   3 4590.68 200.281   3
  -1   1   3 4581.16 200.211   1
   1  -1   3 4625.65 200.243   1
   1  -1   3 4601.63 200.297   3
   1  -1  -3 4656.77 200.873   4
   1  -1  -3 4542.90 200.336   2
   1   1   3 4491.18 200.328   1
  -1   1  -3 4604.25 200.270   5
  -1   1  -3 4560.44 200.281   1
   1   1   3 4396.22 200.174   2
  -1  -1   3 4662.25 200.471   4
  -1   1  -3 4496.93 200.315   2
   1  -1  -3 4578.59 200.273   3
  -1   1  -3 4548.61 200.258   3
  -1  -1   3 4603.22 200.363   1
   1  -1  -3 4506.64 200.216   1
  -1  -1   3 4471.20 199.975   3
   1   1   3 4478.03 200.086   5
   2   1  -3 5.61877 1.91600   4
  -2  -1  -3 6.18268 2.17760   1
   2   1  -3 3.14489 1.53886   3
  -2  -1  -3 4.67588 1.41577   3
  -2   1   3 3.83072 2.81696   4
  -2   1   3 3.26807 1.69156   1
   2  -1   3 2.83606 1.66388   1
   2  -1   3 5.42747 1.88184   3
  -2  -1  -3 2.65548 1.94889   4
   2   1  -3 3.51135 1.64084   5
  -2  -1  -3 2.67240 1.68008   5
   2   1  -3 2.98856 1.76755   1
   2  -1   3 6.63738 1.93384   2
  -2   1   3 4.83314 1.75374   5
   2  -1   3 6.97189 2.01814   5
   2   1   3 3.16488 1.67283   2
  -2   1  -3 2.16251 1.66836   5
  -2  -1   3 6.00766 1.67919   5
  -2   1  -3 7.51256 2.29580   2
   2  -1  -3 3.91852 1.79947   1
  -2  -1   3 5.40653 2.65279   4
   2   1   3 4.61958 1.83484   1
   2  -1  -3 2.98921 1.73629   3
  -2   1  -3 7.78892 2.60938   4
  -2  -1   3 4.29142 1.87811   1
   2  -1  -3 5.55331 2.03267   2
   2   1   3 6.48110 1.85000   5
  -2   1  -3 3.87237 2.03861   1
  -2  -1   3 4.13175 1.43733   3
   2  -1  -3 4.14188 2.17110   4
   3  -1   3 114.432 8.11039   5
  -3   1   3 123.186 9.16010   4
  -3  -1  -3 106.683 6.54961   3
  -3   1   3 116.511 7.39816   1
   3   1  -3 118.932 6.71544   3
   3  -1   3 130.666 7.50672   3
  -3  -1  -3 114.998 7.91192   1
  -3  -1   3 115.266 7.70283   1
  -3  -1   3 114.437 8.38555   4
   3   1   3 97.9787 7.86281   5
  -3   1  -3 104.896 8.25494   4
   3  -1  -3 128.297 7.11394   3
   3   1   3 107.945 6.69610   3
  -3  -1   3 107.657 6.56829   3
   4  -1   3 15.2845 4.20129   5
  -4  -1  -3 13.7116 4.94958   4
   4   1  -3 3.89259 3.57736   3
  -4  -1  -3 9.14080 3.98476   1
   4  -1   3 5.94502 3.39251   3
  -4   1   3 4.68689 4.76355   1
  -4   1   3 14.5430 5.41527   4
   4   1   3 11.5383 4.71636   5
  -4  -1   3 20.1002 7.21813   4
  -4   1  -3 12.7302 5.37008   4
  -4   1  -3 4.83956 3.47443   1
  -4  -1   3 11.8804 4.68624   1
   4  -1  -3 8.93443 3.49621   3
   4   1   3 10.0409 3.96599   3
  -5  -1  -3 3.19980 6.38391   1
  -5   1   3 -1.1321 6.12459   4
   5  -1   3 12.3187 5.13711   3
  -5  -1  -3 -2.0899 5.69189   4
  -5  -1   3 22.0357 7.68903   4
  -5  -1   3 5.85192 4.46760   1
  -5   1  -3 1.45189 6.26373   4
   5  -1  -3 3.89359 4.53029   3
  -5   1  -3 5.76673 5.53581   1
   0   2  -3 921.866 39.7376   3
   0   2   3 910.310 39.7378   3
   0  -2   3 889.237 39.6625   2
   0  -2  -3 889.968 39.7122   3
   0   2   3 899.652 40.1084   4
   0   2  -3 897.896 39.6708   2
   0  -2  -3 921.081 40.1079   4
   0  -2   3 869.866 39.7145   3
   1  -2   3 1566.01 68.0733   2
   1  -2   3 1541.93 68.1817   3
  -1   2   3 1573.02 68.0717   5
  -1   2   3 1532.40 68.8486   4
  -1   2   3 1533.62 68.1688   3
   1   2  -3 1546.35 68.1887   1
  -1   2   3 1545.83 67.8561   1
   1  -2   3 1582.37 67.9030   1
   1  -2  -3 1527.36 68.7401   4
  -1   2  -3 1509.01 67.9431   1
   1   2   3 1485.80 68.0877   1
   1  -2  -3 1487.55 67.8437   1
  -1  -2   3 1529.73 68.1798   1
   1  -2  -3 1621.44 68.1646   2
  -1   2  -3 1552.23 68.0790   5
   1  -2  -3 1544.48 68.1829   3
  -1   2  -3 1526.29 68.1141   2
  -1   2  -3 1540.09 68.1431   3
  -2   2   3 0.79536 1.46544   1
   2  -2   3 0.10661 1.40638   1
  -2  -2  -3 0.18866 1.77783   1
  -2   2   3 2.17801 2.79968   4
   2   2  -3 1.11538 1.48500   5
  -2   2   3 -0.6004 1.44941   3
   2  -2   3 0.91019 1.77878   5
   2  -2   3 -1.0610 1.69207   3
   2  -2  -3 1.28368 1.46626   1
  -2  -2   3 0.11587 1.68659   1
  -2   2  -3 -2.2286 2.14264   4
   2   2   3 2.36212 1.58278   5
  -2   2  -3 2.58127 1.99771   2
   2  -2  -3 0.82015 1.99742   4
   2  -2  -3 1.11021 1.71026   3
  -2   2  -3 0.28009 1.81419   1
  -2   2  -3 1.81441 1.62829   3
   2   2   3 -0.6799 1.49872   2
   3  -2   3 1.45374 2.53039   3
  -3  -2  -3 5.03246 2.96715   1
   3  -2   3 3.24064 2.80398   5
  -3   2   3 10.3590 4.26890   4
  -3   2   3 4.55133 2.42904   1
  -3   2  -3 1.45604 2.89519   1
   3  -2  -3 4.97085 2.69095   3
   3   2   3 1.70156 2.31648   5
  -3  -2   3 -0.8126 2.29657   1
  -4   2   3 17.1756 7.02145   4
  -4   2   3 11.2003 5.20586   1
   4  -2   3 8.37391 4.50763   5
  -4  -2  -3 10.2547 5.22725   1
   4  -2   3 10.2764 4.75699   3
   4   2   3 16.6457 5.37020   5
  -4  -2   3 17.8217 4.49115   1
   4  -2  -3 13.0601 3.97617   3
  -4   2  -3 13.2503 3.98407   1
  -4   2  -3 18.7163 6.17765   4
  -5   2   3 21.1148 7.43151   4
  -5  -2  -3 1.34954 4.51253   1
   5  -2   3 10.2948 4.56856   3
  -5   2   3 1.53843 3.95294   1
  -5   2  -3 4.25394 3.72720   1
  -5  -2   3 0.30066 4.94756   1
   5  -2  -3 10.6227 5.39329   3
   0  -3   3 1.29540 1.17681   3
   0   3  -3 0.12042 1.12193   3
   0  -3  -3 0.52102 1.47264   4
   0  -3   3 0.49851 0.92611   2
   0   3   3 -0.5406 1.02514   3
   0  -3  -3 1.06764 1.21740   3
   0   3  -3 0.10387 0.99897   2
   1  -3   3 204.586 9.64786   2
   1  -3   3 211.979 9.32042   1
   1  -3   3 197.321 9.90703   3
  -1   3   3 203.551 9.87478   3
  -1   3   3 199.936 9.65674   5
  -1   3   3 196.264 9.71094   2
   1  -3   3 192.996 9.62777   5
   1   3  -3 198.242 9.77883   1
  -1  -3  -3 202.151 9.80897   1
  -1   3   3 192.216 10.6720   4
   1  -3  -3 204.489 9.88294   3
  -1   3  -3 201.110 9.41492   1
   1  -3  -3 215.282 9.73493   2
  -1  -3   3 203.163 9.79203   1
   1  -3  -3 205.954 10.5399   4
   1   3   3 197.936 9.68836   1
  -1   3  -3 197.921 9.86186   3
  -1   3  -3 199.094 9.66647   5
  -1   3  -3 191.564 9.67649   2
   2  -3   3 619.481 27.6939   3
  -2   3   3 574.714 27.1551   1
  -2  -3  -3 587.531 27.7974   1
  -2   3   3 600.776 28.7994   4
   2  -3   3 652.438 27.3777   1
   2   3  -3 541.917 26.9559   5
   2  -3   3 596.334 27.6508   5
  -2   3  -3 584.896 28.4648   4
   2  -3  -3 608.738 27.5957   3
  -2   3  -3 594.211 27.4271   1
  -2  -3   3 599.532 27.7084   1
   2  -3  -3 602.508 28.4590   4
  -2   3  -3 607.892 27.8679   2
  -3  -3  -3 77.7275 6.67719   1
  -3   3   3 90.9950 6.10465   1
   3  -3   3 76.2877 6.26603   5
  -3   3   3 93.9486 8.96536   4
   3   3   3 73.8951 6.00661   5
  -3   3  -3 96.7488 6.85308   1
  -3   3  -3 83.4090 7.64595   4
  -3  -3   3 78.2266 6.51233   1
  -4   3   3 51.5951 9.38939   4
  -4   3   3 42.6409 7.11008   1
  -4  -3  -3 50.4459 8.05839   1
   4  -3   3 44.8734 6.65277   3
  -4   3  -3 65.1579 9.79400   4
   4  -3  -3 55.4867 6.81056   3
  -4  -3   3 48.3394 7.76394   1
  -4   3  -3 43.7281 6.97489   1
   4   3   3 54.4845 7.80765   5
  -5  -3  -3 2.57505 5.86602   1
  -5   3   3 2.15475 4.88391   1
  -5   3   3 -0.4688 6.44352   4
  -5   3  -3 -6.5459 5.73621   4
  -5  -3   3 4.35063 4.68691   1
   5  -3  -3 9.05194 5.08715   3
   0   4   3 297.176 14.1669   4
   0  -4   3 303.672 13.4328   2
   0   4   3 297.875 13.5635   3
   0   4  -3 302.508 13.5662   3
   0  -4   3 275.617 13.5125   3
   0  -4  -3 292.593 14.0010   4
   0  -4  -3 275.623 13.5027   3
  -1   4   3 245.642 11.9986   5
   1   4  -3 246.313 11.6966   1
  -1   4   3 237.758 11.5852   2
   1  -4   3 239.195 11.9044   3
  -1  -4  -3 242.000 11.6639   1
  -1   4   3 224.905 12.6610   4
   1  -4   3 243.930 11.5635   5
  -1   4   3 243.750 11.8502   3
  -1   4  -3 246.859 11.8611   3
   1  -4  -3 242.901 11.8247   3
   1   4   3 234.332 11.5400   1
  -1  -4   3 249.917 11.6679   1
   1  -4  -3 253.395 12.5962   4
  -1   4  -3 245.394 12.5878   4
  -1   4  -3 230.145 11.6073   2
   1  -4  -3 254.633 11.5875   2
  -1   4  -3 241.872 11.7893   5
  -2   4   3 26.4370 2.78381   1
   2  -4   3 37.3959 3.82278   5
  -2  -4  -3 32.0405 3.62881   1
  -2   4   3 30.3808 3.64634   2
  -2   4   3 32.2830 4.88927   4
   2  -4   3 33.7447 3.76437   3
   2  -4   3 32.0146 2.93972   1
   2   4  -3 20.3157 2.73673   5
  -2   4  -3 23.6392 3.00298   1
  -2   4  -3 31.1376 3.71090   2
  -2  -4   3 32.3696 3.59262   1
   2  -4  -3 34.6700 3.67451   3
  -2   4  -3 31.0233 4.54921   4
   2  -4  -3 29.9475 4.21144   4
   3  -4   3 10.7094 3.60142   5
  -3   4   3 3.21521 4.11404   4
  -3   4   3 4.09148 2.37470   1
  -3  -4  -3 8.08418 3.52685   1
   3  -4   3 6.03788 3.21810   3
  -3   4  -3 7.17695 2.98058   1
   3  -4  -3 10.3903 3.18421   3
  -3  -4   3 4.32387 2.93377   1
  -3   4  -3 6.02269 4.41544   4
  -3   4  -3 9.66028 3.59442   2
  -4  -4  -3 10.1771 4.51363   1
  -4   4   3 1.15533 2.92954   1
   4  -4   3 1.73788 3.87085   3
  -4   4   3 -5.3218 4.38289   4
  -4  -4   3 6.64347 4.84158   1
  -4   4  -3 1.09784 3.29418   1
   4  -4  -3 1.03183 3.53769   3
  -4   4  -3 -1.1583 4.71053   4
   4   4   3 3.85237 4.60628   5
   5  -4   3 -0.9714 5.14779   3
  -5  -4  -3 2.25025 4.83334   1
  -5   4   3 -0.9425 7.02793   4
  -5   4  -3 4.06535 7.85694   4
  -5  -4   3 7.57710 6.20946   1
   0   5  -3 -0.4921 1.27540   3
   0  -5   3 -0.0346 1.40694   3
   0  -5  -3 0.18998 1.42554   3
   0  -5   3 0.38331 1.11602   2
   0   5  -3 1.23187 1.31645   2
   0   5   3 -0.2842 2.02472   4
   0  -5  -3 0.92369 1.56451   4
   0   5   3 0.12711 1.31154   3
  -1  -5  -3 664.659 29.5231   1
  -1   5   3 659.740 29.5073   5
  -1   5   3 641.701 29.7683   3
   1  -5   3 674.569 29.5511   2
  -1   5   3 663.792 29.5304   2
   1   5  -3 640.980 29.5442   1
   1  -5   3 664.202 29.8163   3
  -1   5   3 657.893 30.8385   4
  -1  -5   3 629.863 29.4696   1
  -1   5  -3 625.419 29.4291   5
   1   5   3 617.353 29.3817   1
  -1   5  -3 663.493 29.6133   2
  -1   5  -3 663.079 29.7966   3
  -1   5  -3 665.532 30.6737   4
   1  -5  -3 634.943 29.7200   3
   2  -5   3 168.810 9.00401   5
  -2  -5  -3 156.843 9.14806   1
  -2   5   3 178.344 9.28812   2
  -2   5   3 151.659 10.2532   4
   2  -5   3 166.221 9.23661   3
  -2   5  -3 164.728 9.25389   2
   2  -5  -3 164.108 9.06848   3
  -2   5  -3 150.023 10.0142   4
  -2  -5   3 154.062 8.88571   1
  -3   5   3 107.710 9.84447   4
  -3   5   3 121.810 7.36776   1
   3  -5   3 118.546 8.12149   3
  -3  -5  -3 100.177 8.10517   1
   3  -5  -3 110.309 7.94082   3
  -3   5  -3 105.955 9.56778   4
  -3  -5   3 98.8506 7.86200   1
  -3   5  -3 110.328 7.90945   2
   4  -5   3 45.8976 6.95234   3
   4   5   3 43.3092 7.08794   5
   4  -5  -3 50.4293 6.41138   3
  -4   5  -3 31.5161 6.46604   1
  -5  -5  -3 -0.2429 5.08684   1
  -5   5   3 7.27420 8.22035   4
   5  -5   3 3.88624 5.74218   3
  -5   5  -3 10.5714 8.52236   4
   5  -5  -3 2.84377 4.87454   3
   0  -6   3 148.046 8.21408   2
   0   6   3 164.530 8.40147   3
   0  -6  -3 176.887 8.53041   3
   0   6  -3 165.373 9.11599   4
   0  -6   3 167.040 8.46337   3
   0   6  -3 168.208 8.37255   2
   0   6   3 166.013 9.26946   4
   0   6  -3 172.124 8.44234   3
   1   6  -3 869.117 38.5516   2
  -1   6   3 815.673 38.7384   5
  -1   6   3 856.732 40.0218   4
  -1  -6  -3 837.344 38.4962   1
  -1   6   3 899.000 38.5900   2
   1   6  -3 880.109 38.6934   1
   1  -6   3 881.211 38.9488   3
  -1   6  -3 867.525 39.8711   4
   1  -6  -3 864.496 38.8412   3
  -1   6  -3 857.040 38.6344   2
   1   6   3 721.671 38.3561   1
   1  -6  -3 910.577 38.5268   2
  -2   6   3 5.63094 2.50793   2
  -2  -6  -3 8.36172 2.63654   1
  -2   6   3 4.59649 3.60684   4
  -2  -6   3 9.11422 2.60167   1
  -2   6  -3 5.75868 2.62028   2
  -2   6  -3 9.42075 4.06114   4
  -3   6   3 53.9685 8.26527   4
   3  -6   3 55.4931 6.17686   3
  -3   6   3 48.3544 5.33147   1
  -3  -6  -3 41.5625 7.40996   1
  -3   6  -3 52.5193 7.91041   4
  -3   6  -3 58.8613 7.06232   2
   3  -6  -3 61.0121 6.33306   3
  -3  -6   3 49.2917 6.92832   1
  -4  -6  -3 1.17855 4.13802   1
  -4   6   3 -0.4285 5.90068   4
  -4   6  -3 -2.5587 4.52000   4
  -4   6  -3 3.26638 3.59963   1
  -4  -6   3 3.71122 4.35161   1
   4   6   3 -2.8171 3.83726   5
   5  -6   3 21.4711 8.00338   3
  -5  -6  -3 13.0268 7.41273   1
  -5   6   3 10.9293 9.88111   4
   5  -6  -3 17.4022 6.14063   3
  -5   6  -3 1.23851 8.79840   4
   0  -7   3 -0.1642 1.67940   3
   0   7  -3 2.36390 1.43452   3
   0   7  -3 0.90043 1.54044   2
   0  -7   3 1.44273 1.31219   2
   0   7  -3 -0.2466 2.24432   4
   0   7   3 -0.3223 1.33426   3
   0  -7  -3 -0.4574 1.48201   3
   0   7   3 3.81121 2.53396   4
   1   7  -3 9.16497 2.06973   2
   1  -7   3 6.77728 2.36810   3
  -1   7   3 3.54281 3.48584   4
  -1   7   3 4.50567 1.88839   2
   1   7  -3 4.44701 1.79406   1
   1  -7  -3 11.9860 2.60807   3
   1  -7  -3 4.21900 1.92819   2
  -1   7  -3 6.06973 2.14576   2
  -2   7   3 227.627 13.2171   4
  -2   7   3 194.181 13.0034   2
   2  -7   3 196.396 11.6178   3
  -2  -7  -3 192.899 11.4722   1
   2  -7  -3 214.628 11.5622   3
  -2  -7   3 192.461 11.2880   1
  -2   7  -3 216.092 11.6827   2
  -2   7  -3 210.515 13.1801   4
  -3  -7  -3 77.1557 9.43879   1
  -3   7   3 78.4315 8.60335   2
   3  -7   3 76.0199 7.70449   3
  -3   7   3 82.6222 10.0360   4
  -3   7  -3 80.3305 8.31047   2
  -3   7  -3 72.9456 9.61734   4
   3  -7  -3 80.0865 7.53288   3
  -3  -7   3 67.1949 7.40958   1
   4  -7   3 69.0975 8.18434   3
  -4   7   3 60.4312 10.4411   4
  -4   7  -3 50.3316 9.60548   4
   4  -7  -3 59.4990 7.35061   3
   0  -8  -3 268.710 13.3319   3
   0  -8   3 268.883 13.4128   3
   0   8  -3 271.171 13.2954   2
   0   8   3 253.548 14.2780   4
   0   8  -3 275.466 14.4122   4
   1  -8   3 452.997 22.2382   3
  -1   8   3 466.132 23.7990   4
  -1   8   3 509.202 22.0910   2
   1   8  -3 433.588 21.9139   4
   1   8  -3 447.923 21.8065   2
   1   8  -3 489.660 22.3016   1
  -1   8  -3 451.391 23.5097   4
  -1   8  -3 450.857 21.8915   2
   1  -8  -3 457.210 22.1664   3
  -2  -8  -3 173.050 11.0305   1
  -2   8   3 197.800 13.3055   4
   2  -8   3 180.102 11.4429   3
  -2   8   3 205.355 11.2563   2
  -2   8  -3 201.029 13.3174   4
  -2   8  -3 208.090 11.4591   2
   2  -8  -3 184.236 11.1171   3
   3  -8   3 2.32730 3.44444   3
  -3  -8  -3 1.95807 3.29177   1
  -3   8   3 4.84849 5.53780   4
  -3   8   3 1.61716 4.10620   2
  -3   8  -3 -2.2180 5.75583   4
  -3  -8   3 1.67107 3.38489   1
  -3   8  -3 9.78408 4.14557   2
   3  -8  -3 1.87604 3.30120   3
  -4   8   3 37.6116 9.28642   4
   4  -8   3 11.1635 5.07554   3
  -4  -8  -3 25.2245 6.32531   1
   4  -8  -3 6.65606 4.46395   3
  -4  -8   3 16.1068 5.55094   1
  -4   8  -3 20.5235 7.61188   4
   0   9  -3 0.74040 2.17945   2
   0   9  -3 0.83157 2.92473   4
   0  -9   3 -1.1788 2.07307   3
   0  -9  -3 1.80120 2.05257   3
   0   9   3 -0.5506 3.14286   4
   1   9  -3 263.823 14.6227   4
  -1   9   3 266.443 16.2401   4
   1  -9   3 299.836 14.9970   3
   1   9  -3 275.203 14.1941   2
  -1   9   3 301.992 14.5749   2
   1  -9  -3 293.803 14.7783   3
  -1   9  -3 294.489 16.5382   4
  -2   9   3 89.8936 7.14884   2
  -2   9   3 106.363 9.51648   4
   2  -9   3 83.7871 7.23766   3
   2   9  -3 81.6656 6.75800   2
   2  -9  -3 92.6754 7.25458   3
  -2   9  -3 101.312 10.2396   4
  -2   9  -3 99.9871 7.78990   2
  -3   9   3 96.0197 11.8065   4
  -3   9   3 103.794 10.4304   2
   3  -9   3 102.094 10.8567   3
  -3  -9  -3 91.7748 8.20430   1
  -3   9  -3 97.0770 9.74617   2
  -3  -9   3 93.0861 9.91146   1
  -3   9  -3 105.903 12.0997   4
  -4   9   3 6.96419 7.82664   4
   4  -9   3 5.56212 4.31767   3
  -4   9  -3 15.0446 8.14124   4
  -4  -9   3 4.48306 4.92889   1
   4  -9  -3 11.8966 5.89848   3
   0 -10  -3 8.15981 2.60366   3
   0  10  -3 8.44066 4.14389   4
   0  10   3 3.10400 3.75769   4
   0 -10   3 6.68374 2.74593   3
   1  10  -3 35.1764 5.04300   4
  -1  10   3 52.1595 7.30068   4
   1 -10   3 34.1480 5.01124   3
  -1  10  -3 41.4052 4.70923   2
  -1  10  -3 45.9670 6.91626   4
   1 -10  -3 47.6982 5.35342   3
   2 -10   3 2.47334 3.06395   3
  -2  10   3 7.24369 4.07008   2
  -2 -10  -3 13.4548 3.71869   1
   2  10  -3 6.21589 3.12423   2
  -2  10   3 -1.6998 4.47711   4
   2 -10  -3 8.06120 3.62976   3
  -2  10  -3 10.1233 5.24341   4
  -2  10  -3 8.35472 3.27583   2
  -3 -10  -3 36.5459 6.76944   1
  -3  10   3 20.9843 8.27695   4
   3 -10   3 43.5679 6.43855   3
  -3  10  -3 42.9018 9.04657   4
  -3  10  -3 51.7572 7.92159   2
   3 -10  -3 40.2636 6.06869   3
  -4  10   3 8.70005 6.89219   4
   4 -10   3 1.40593 4.58481   3
  -4 -10  -3 0.12255 5.40633   1
  -4  10  -3 -2.0936 7.87935   4
   4 -10  -3 6.20269 4.37148   3
   0  11  -3 6.87692 4.29762   4
   0 -11   3 0.50682 3.06001   3
   0 -11  -3 0.13474 2.40509   3
   0  11  -3 1.90050 2.81884   2
   0  11   3 -0.4433 3.73773   4
   1  11  -3 34.2115 4.57144   2
   1  11  -3 28.7833 4.88598   4
  -1  11   3 34.8020 6.65301   4
   1 -11   3 36.2678 5.50708   3
   1  11   3 28.2121 5.37813   4
  -1  11  -3 41.6186 5.32316   2
   1 -11  -3 41.5204 5.19832   3
  -1  11  -3 34.8575 6.98407   4
   2 -11   3 6.48868 3.69102   3
  -2  11   3 7.78274 5.34749   4
   2  11  -3 15.0627 3.96307   2
  -2  11   3 5.83871 4.10591   2
  -2  11  -3 4.84208 5.28534   4
   2 -11  -3 4.36242 3.90694   3
  -2  11  -3 6.96547 3.86739   2
  -3 -11  -3 22.1106 5.49314   1
  -3  11   3 26.2253 8.25062   4
   3  11  -3 21.2620 4.98538   2
   3 -11   3 21.2234 5.22730   3
   3 -11  -3 20.9236 6.06149   3
  -3  11  -3 16.7062 7.45459   4
  -3  11  -3 25.7610 6.20301   2
   0  12   3 193.078 14.3468   4
   0 -12   3 184.066 11.2930   3
   0 -12  -3 221.464 11.8805   3
   0  12  -3 176.150 11.2948   2
   0  12  -3 209.196 14.6462   4
  -1  12   3 37.4053 5.48723   2
  -1  12   3 25.9902 7.18578   4
   1  12  -3 33.4523 5.29281   2
   1 -12   3 30.6622 5.52790   3
  -1  12  -3 40.9876 5.56382   2
   1 -12  -3 35.4673 5.31858   3
  -1  12  -3 39.2367 7.84959   4
   2  12  -3 107.350 9.18200   2
  -2  12   3 113.635 12.9568   4
   2 -12   3 111.306 11.5426   3
  -2  12  -3 127.447 11.9462   2
  -2  12  -3 98.6875 12.1909   4
   2 -12  -3 108.367 8.77953   3
   3 -12   3 16.6852 5.51897   3
  -3  12   3 3.27710 7.00854   4
  -3  12  -3 1.03101 6.27590   4
   3 -12  -3 1.00397 4.62113   3
  -3  12  -3 5.75845 4.97056   2
   0  13  -3 1.91097 3.10025   2
   0 -13   3 2.74675 3.26230   3
   0  13  -3 -5.2594 4.14455   4
   0  13   3 6.41908 4.92074   4
   0 -13  -3 1.30497 2.83465   3
   1  13  -3 51.5316 7.57797   4
   1 -13   3 83.8589 8.28265   3
  -1  13   3 81.9844 10.9699   4
   1  13  -3 81.6500 7.99012   2
  -1  13  -3 87.4793 8.90430   2
   1  13   3 57.2524 8.31104   4
   1 -13  -3 90.5581 8.33197   3
  -2  13   3 0.16775 7.21115   4
   2 -13   3 4.62022 4.27696   3
  -2  13  -3 9.00891 6.63281   4
   2 -13  -3 4.20973 4.11219   3
  -2  13  -3 12.5628 4.88404   2
  -3  13   3 8.02672 7.82274   4
   3  13  -3 24.2110 5.30937   2
   3 -13   3 12.5930 6.52434   3
  -3  13  -3 17.9855 8.40158   4
   3 -13  -3 6.44306 5.50808   3
   0  14  -3 3.15090 5.86132   4
   0  14  -3 12.4302 4.77177   2
   0 -14   3 3.00481 3.93645   3
   0  14   3 1.52232 5.20336   4
   0 -14  -3 7.87236 3.30956   3
   1  14  -3 11.8633 4.14044   2
   1 -14   3 11.8395 4.26719   3
  -1  14   3 5.51999 6.56904   4
   1  14  -3 13.7464 5.93285   4
   1 -14  -3 -9.9259 4.34942   3
  -1  14  -3 5.71932 6.49751   4
  -2  14   3 -0.3199 6.49923   4
   2 -14   3 3.11102 4.99450   3
   2 -14  -3 0.86752 3.72124   3
  -2  14  -3 0.62177 7.68909   4
   0  15   3 -1.0789 5.15180   4
   0 -15  -3 5.65191 3.99539   3
   0 -15   3 -1.7803 3.71627   3
   0  15  -3 -10.451 5.02553   4
  -1  15   3 14.8944 8.43625   4
   1 -15   3 1.16103 3.86779   3
   1 -15  -3 2.03681 3.86560   3
  -1  15  -3 5.11366 8.02337   4
   0   0  -4 857.298 38.9724   2
   0   0   4 876.050 39.0632   5
   0   0   4 927.679 39.3852   4
   1   0   4 3646.65 159.044   5
   1   0  -4 3747.25 159.179   1
  -1   0   4 3660.65 159.116   1
  -1   0  -4 3598.59 158.945   3
  -1   0   4 3666.49 158.983   3
   1   0   4 3607.60 159.116   1
   1   0  -4 3634.53 159.555   4
   1   0   4 3685.76 158.993   3
  -1   0  -4 3655.47 159.192   1
  -1   0  -4 3483.60 158.959   5
   1   0   4 3520.45 159.015   2
   1   0  -4 3629.08 158.963   3
  -1   0  -4 3645.46 159.093   2
  -1   0   4 3589.17 158.999   5
  -2   0   4 1832.09 81.4110   3
   2   0   4 1849.59 81.7782   1
   2   0  -4 1832.60 81.4048   3
  -2   0   4 1950.76 82.5922   4
  -2   0   4 1874.09 81.7906   1
  -2   0  -4 1825.57 81.5939   5
  -2   0  -4 1933.40 82.0039   1
  -2   0   4 1839.21 81.5541   5
  -2   0  -4 1830.58 81.9516   4
   2   0   4 1827.33 81.7217   2
  -2   0  -4 1848.75 81.3961   3
   2   0  -4 1719.20 81.8288   2
   2   0   4 1846.89 81.4455   3
   2   0  -4 1775.68 81.7649   1
   2   0  -4 1847.75 82.1198   4
   2   0   4 1835.72 81.6389   5
   3   0   4 39.3147 4.73854   5
   3   0   4 39.2005 4.11443   3
  -3   0  -4 43.5676 5.07981   1
  -3   0   4 59.0521 6.92813   4
  -3   0  -4 45.8666 5.37592   4
  -3   0   4 40.5058 5.31817   1
   3   0  -4 43.5539 4.38250   3
  -4   0   4 91.8076 7.64188   1
   4   0   4 89.4305 9.38398   5
  -4   0   4 101.461 12.2032   4
   4   0   4 77.3956 8.50403   3
  -4   0  -4 77.2854 10.1381   4
  -4   0  -4 91.7836 9.26058   1
  -5   0   4 10.6254 7.62757   4
  -5   0  -4 13.4588 7.19849   4
  -5   0  -4 -2.6774 5.25444   1
   0   1  -4 0.02086 0.63367   2
   0   1   4 0.33562 0.87746   5
   0  -1  -4 0.54115 0.57734   1
   0   1  -4 0.66522 0.75356   3
   0  -1  -4 -0.3936 1.20193   4
   0   1  -4 0.21855 0.74064   5
   0  -1   4 0.71009 0.63558   2
   0  -1   4 -0.2569 0.75915   5
   0   1   4 0.89719 1.45569   4
   0  -1   4 0.64777 0.84505   3
   1   1  -4 2089.70 90.9357   4
   1  -1   4 2005.33 90.6256   5
  -1  -1  -4 2109.25 91.1492   1
   1  -1   4 2080.24 90.6846   3
  -1   1   4 2097.29 91.3855   4
   1   1  -4 2132.60 90.8039   1
   1  -1   4 2018.34 90.6060   2
  -1  -1  -4 1877.34 90.3447   3
  -1   1   4 2089.80 90.5809   1
  -1   1   4 2116.37 90.6835   3
   1  -1   4 2074.06 90.5974   1
  -1   1  -4 1980.89 90.6477   2
  -1  -1   4 2000.58 90.3530   3
  -1   1  -4 2037.28 90.6198   5
   1   1   4 2024.85 90.5320   2
  -1  -1   4 2013.59 90.4462   5
   1  -1  -4 2062.84 90.7139   2
   1  -1  -4 2078.54 90.6442   3
   1   1   4 2064.63 90.4735   5
  -1   1  -4 2048.42 90.6617   1
   1   1   4 2099.39 90.3978   3
   1  -1  -4 2101.75 90.6127   1
   1  -1  -4 2113.08 91.3090   4
  -1  -1   4 2091.79 91.0275   1
   1   1   4 2056.36 90.7060   1
  -1   1  -4 2068.78 90.6423   3
  -1  -1   4 2074.87 90.9321   4
  -2  -1  -4 628.995 28.3647   1
   2  -1   4 625.771 28.0653   1
  -2  -1  -4 599.540 27.9647   4
   2  -1   4 628.769 28.1751   2
   2  -1   4 567.916 27.9187   5
   2   1  -4 605.850 28.2548   1
  -2   1   4 659.498 29.2055   4
   2   1  -4 626.531 28.2494   4
  -2  -1  -4 582.029 27.8093   5
  -2   1   4 589.783 28.0568   5
  -2   1   4 611.864 28.0123   1
  -2  -1  -4 587.969 27.5532   3
   2  -1   4 637.312 28.0136   3
  -2   1  -4 617.873 28.0415   5
  -2  -1   4 619.098 27.7673   5
  -2   1  -4 587.388 28.2364   3
  -2   1  -4 655.221 28.3945   1
   2  -1  -4 638.451 27.9476   3
   2  -1  -4 629.557 28.1476   1
   2  -1  -4 635.845 28.7994   2
  -2   1  -4 610.977 28.5728   4
  -2  -1   4 629.371 28.2112   1
   2   1   4 603.560 28.5170   1
   2   1   4 606.976 27.8734   5
  -2  -1   4 574.575 27.5224   3
  -2   1  -4 617.151 28.2629   2
  -2  -1   4 605.109 28.6264   4
   2  -1  -4 609.740 28.6725   4
   2   1   4 580.485 28.0577   2
  -3  -1  -4 3.58319 1.81942   3
  -3   1   4 2.69862 3.43503   4
   3   1  -4 0.13671 1.90499   3
  -3   1   4 4.14497 2.40443   1
  -3  -1  -4 -0.4765 2.67946   4
  -3  -1  -4 1.40369 2.59253   1
   3  -1   4 2.51828 2.71005   5
   3  -1   4 2.08988 2.32991   3
   3   1   4 2.61573 2.07156   3
  -3  -1   4 4.38483 1.98765   3
  -3  -1   4 5.07759 2.66293   1
  -3   1  -4 9.22571 3.46750   4
   3  -1  -4 2.96843 2.25695   3
   3   1   4 1.53997 2.55050   5
  -3  -1   4 2.19098 3.35256   4
  -4   1   4 34.8619 6.31041   1
   4   1  -4 36.8292 4.96329   3
  -4  -1  -4 34.7234 6.11907   1
   4  -1   4 39.9034 5.86694   3
  -4  -1  -4 29.7689 6.33722   4
   4  -1   4 35.9023 6.80033   5
  -4   1   4 38.6173 7.76663   4
  -4   1  -4 37.0931 7.11185   4
   4   1   4 39.0174 4.99402   3
  -4   1  -4 41.8255 7.33216   1
   4   1   4 38.1344 5.85300   5
  -4  -1   4 35.3675 5.53685   1
   4  -1  -4 41.5011 5.40082   3
  -5   1   4 -3.8902 6.14629   4
   5  -1   4 9.45422 5.41778   3
  -5  -1   4 3.80873 6.36343   4
   5  -1  -4 7.85679 4.97903   3
  -5   1  -4 -1.1354 5.87949   4
   0  -2   4 115.641 5.90925   3
   0   2   4 120.032 6.56071   4
   0  -2  -4 122.691 6.44929   4
   0   2  -4 125.809 5.94252   3
   0   2  -4 128.736 5.87853   2
   0   2   4 126.563 5.93560   3
   0  -2   4 119.103 5.78955   2
   1  -2   4 1618.44 72.9029   2
   1  -2   4 1629.49 73.1373   5
  -1   2   4 1671.93 73.8742   4
   1  -2   4 1661.37 73.0821   3
  -1  -2  -4 1660.84 73.4586   1
   1  -2   4 1664.20 72.7726   1
  -1   2   4 1681.82 73.0852   3
   1   2  -4 1723.01 73.1412   1
  -1  -2   4 1656.54 73.0579   1
   1   2   4 1596.25 72.9666   1
  -1   2  -4 1616.87 72.8439   1
  -1   2  -4 1640.09 73.0415   3
   1  -2  -4 1642.69 73.0477   3
   1  -2  -4 1695.98 73.0127   2
  -1   2  -4 1602.94 72.9732   2
   1  -2  -4 1672.81 73.7904   4
  -1   2  -4 1666.60 72.9797   5
  -2   2   4 121.110 6.86642   3
  -2   2   4 131.361 6.80207   1
   2  -2   4 120.771 6.99804   5
   2  -2   4 128.450 6.79960   1
   2  -2   4 132.856 7.12779   3
  -2  -2  -4 123.482 7.19811   1
  -2   2   4 125.965 8.29398   4
  -2  -2   4 126.091 7.06560   1
  -2   2  -4 124.632 7.78048   4
  -2  -2   4 127.395 7.20881   4
   2   2   4 105.724 6.79981   2
   2  -2  -4 120.345 7.64348   4
   2  -2  -4 121.729 6.81438   1
   2   2   4 125.505 6.67196   5
  -2   2  -4 127.839 7.09903   1
  -2   2  -4 123.140 6.84180   3
  -2   2  -4 125.900 7.23592   2
   2  -2  -4 126.987 6.95335   3
  -3  -2  -4 5.08503 2.95372   1
  -3   2   4 8.50455 2.65631   1
   3  -2   4 6.58657 2.94535   3
   3  -2   4 8.27599 2.99108   5
  -3   2   4 9.27371 4.31701   4
  -3  -2   4 7.47190 3.51892   4
   3   2   4 5.91353 2.75135   5
   3  -2  -4 8.70397 2.80269   3
  -3   2  -4 4.50519 3.05919   1
  -3  -2   4 7.33101 2.94729   1
  -4   2   4 -0.7934 4.56645   1
  -4   2   4 5.98047 6.34299   4
   4  -2   4 1.25816 3.59607   3
  -4  -2  -4 0.02158 3.55808   1
   4  -2   4 2.84322 3.63881   5
   4   2   4 4.90698 3.99063   5
  -4   2  -4 -2.2087 4.25581   1
  -4   2  -4 6.65193 5.17715   4
   4  -2  -4 6.48353 3.15020   3
  -5  -2  -4 16.6535 6.95123   1
  -5   2   4 3.93019 7.61341   4
  -5  -2   4 3.18700 4.49169   1
   5  -2  -4 10.6423 4.66223   3
   0  -3  -4 -0.0624 1.18788   3
   0   3  -4 0.90038 1.04616   2
   0   3   4 1.36539 1.93758   4
   0  -3   4 -1.4069 1.14717   3
   0  -3  -4 0.35004 1.69034   4
   0   3   4 -0.4456 1.13032   3
   0  -3   4 0.16409 0.89625   2
   0   3  -4 -0.2972 1.14832   3
   1  -3   4 761.624 32.6042   1
  -1   3   4 721.286 33.9358   4
   1  -3   4 726.956 32.9170   5
  -1  -3  -4 724.423 33.0429   1
   1  -3   4 722.413 33.0974   3
   1  -3   4 737.584 32.8948   2
   1   3  -4 758.816 33.1103   1
  -1   3   4 733.709 32.9697   2
  -1   3   4 741.687 33.1382   3
   1  -3  -4 786.602 32.9929   2
   1  -3  -4 753.813 33.8661   4
  -1  -3   4 752.024 33.0150   1
  -1   3  -4 694.967 32.6600   1
   1   3   4 704.423 32.8891   1
  -1   3  -4 734.161 32.9445   5
  -1   3  -4 739.680 33.0936   3
   1  -3  -4 735.405 33.0953   3
  -1   3  -4 689.986 32.9209   2
   2  -3   4 558.692 26.3058   5
   2  -3   4 599.364 26.1088   1
   2  -3   4 584.564 26.4903   3
  -2  -3  -4 566.022 26.6715   1
  -2   3   4 567.102 27.7019   4
  -2   3   4 577.245 26.1323   1
  -2   3  -4 566.172 27.3441   4
  -2   3  -4 537.990 26.5298   2
   2  -3  -4 578.188 26.4317   3
   2  -3  -4 576.028 27.3319   4
  -2  -3   4 560.262 26.4547   1
  -2   3  -4 567.654 26.3105   1
   3  -3   4 1.43304 2.88018   5
  -3  -3  -4 -3.1512 2.48702   1
  -3   3   4 1.65834 3.83517   4
  -3   3   4 -0.3395 2.05919   1
  -3   3  -4 2.53167 2.72729   1
   3   3   4 1.59708 2.81616   5
  -3  -3   4 2.74652 2.65719   1
  -3   3  -4 3.81188 2.79294   2
  -3   3  -4 2.50782 3.71060   4
  -4   3   4 69.7377 9.02399   1
   4  -3   4 72.6392 8.02052   5
   4  -3   4 86.7374 9.96731   3
  -4   3   4 100.998 13.0507   4
  -4  -3  -4 78.3757 9.87364   1
   4   3   4 88.3739 10.3670   5
  -4  -3   4 82.8589 8.93955   1
  -4   3  -4 106.855 11.9738   4
   4  -3  -4 87.7647 8.67140   3
  -4   3  -4 70.1291 9.15632   1
  -5  -3   4 -11.018 4.66557   1
  -5   3  -4 -2.7821 6.24423   4
   0  -4   4 5.92743 1.22416   2
   0  -4   4 4.15202 1.48616   3
   0   4  -4 3.63902 1.37482   2
   0   4  -4 5.06546 1.45446   3
   0  -4  -4 4.82790 1.62325   3
   0   4   4 6.19707 1.51997   3
   0   4   4 2.73330 2.17285   4
   0  -4  -4 3.95464 1.94220   4
  -1   4   4 354.318 16.6893   2
  -1  -4  -4 359.207 16.7945   1
  -1   4   4 357.504 17.9118   4
   1  -4   4 350.885 16.6621   5
   1   4  -4 372.740 16.8725   1
   1  -4   4 361.796 16.6941   2
   1  -4   4 352.110 16.9677   3
  -1   4   4 356.785 16.9724   3
   1  -4  -4 381.268 17.8438   4
  -1  -4   4 365.515 16.7650   1
  -1   4  -4 357.695 16.8016   2
  -1   4  -4 352.224 16.6888   5
   1  -4  -4 379.970 16.6732   2
   1   4   4 332.337 16.5945   1
  -1   4  -4 368.734 16.9587   3
   1  -4  -4 362.791 16.9821   3
   2  -4   4 596.281 27.5397   3
  -2  -4  -4 568.018 27.6035   1
   2  -4   4 583.435 27.3023   5
  -2   4   4 610.564 27.5600   2
  -2   4   4 594.718 26.9144   1
   2  -4   4 654.339 26.9705   1
  -2   4   4 567.547 28.7020   4
   2  -4  -4 592.236 27.4666   3
  -2   4  -4 612.200 27.2308   1
  -2   4  -4 557.002 28.4175   4
  -2  -4   4 556.766 27.3744   1
   2  -4  -4 604.112 29.2426   4
  -2   4  -4 562.773 27.6060   2
  -3  -4  -4 52.1299 6.14724   1
  -3   4   4 58.1935 8.37986   4
  -3   4   4 52.2848 5.77774   1
   3  -4   4 55.9584 5.71483   3
   3  -4   4 55.5968 6.50840   5
   3   4   4 40.7469 4.72616   5
  -3   4  -4 70.4104 7.12565   2
   3  -4  -4 55.6863 5.92484   3
  -3   4  -4 65.0272 5.98675   1
  -3   4  -4 47.8541 7.13654   4
  -3  -4   4 48.7050 5.80324   1
  -4   4   4 14.8406 4.62610   1
  -4   4   4 26.4407 7.82619   4
  -4  -4  -4 19.3759 5.29927   1
   4  -4   4 22.8219 5.26727   3
  -4   4  -4 18.8233 5.07423   1
   4   4   4 15.6578 5.38510   5
  -4   4  -4 17.2505 6.49167   4
   4  -4  -4 15.7976 5.01153   3
   5  -4   4 -1.1991 4.93411   3
  -5  -4  -4 4.62328 6.89662   1
  -5   4   4 9.29843 8.16137   4
  -5   4  -4 0.39206 8.13934   4
   0   5   4 -0.7610 1.24267   3
   0   5  -4 -2.2131 1.27176   3
   0   5   4 0.99295 2.19092   4
   0  -5  -4 -0.5569 1.35250   3
   0  -5   4 -0.0794 1.36825   3
   0   5  -4 -0.3565 1.29946   2
   0  -5  -4 -0.7490 1.55578   4
   0  -5   4 0.91481 1.19272   2
  -1   5   4 146.099 8.96025   4
   1  -5   4 145.646 7.57992   2
  -1   5   4 153.614 7.94749   3
   1  -5   4 149.981 8.06542   3
   1  -5   4 154.291 7.59791   5
  -1   5   4 143.251 7.52243   2
  -1  -5  -4 148.626 7.64116   1
  -1   5  -4 147.570 7.71547   2
  -1   5  -4 146.999 8.78156   4
   1  -5  -4 147.729 7.83801   2
   1  -5  -4 144.807 7.91042   3
   1   5   4 140.420 7.37786   1
  -1   5  -4 146.041 7.85442   3
  -1   5  -4 137.807 7.46907   5
   2  -5   4 8.13697 2.60967   3
   2  -5   4 6.83466 1.61612   1
   2  -5   4 4.84000 2.26368   5
  -2   5   4 1.94468 2.08100   2
  -2  -5  -4 0.44651 2.09282   1
  -2   5   4 9.34143 3.90309   4
  -2   5  -4 9.47960 3.55528   4
  -2  -5   4 8.93943 2.42610   1
   2  -5  -4 5.67719 2.28137   3
  -2   5  -4 3.34000 1.91357   1
  -2   5  -4 9.02595 2.60826   2
  -3   5   4 3.45270 4.67930   4
   3  -5   4 -1.3455 2.80500   3
  -3  -5  -4 6.45254 3.35665   1
   3  -5   4 -1.3506 2.53270   5
  -3   5   4 -1.2980 1.89432   1
  -3   5  -4 5.11335 4.44036   4
   3  -5  -4 -0.5614 2.77905   3
  -3   5  -4 -2.1989 2.70243   2
  -3   5  -4 0.70557 2.69542   1
  -3  -5   4 3.36949 2.84209   1
  -4   5   4 -1.3750 3.24991   1
   4  -5   4 -3.5862 3.40631   3
  -4   5   4 2.37119 5.43476   4
   4   5   4 0.12132 4.35492   5
   4  -5  -4 2.10582 3.56823   3
  -5   5   4 6.82634 8.21879   4
  -5  -5  -4 -0.1163 5.32655   1
   5  -5  -4 -0.3239 4.23085   3
  -5  -5   4 4.54577 6.43047   1
  -5   5  -4 25.7486 9.75315   4
   0  -6  -4 56.8463 4.25948   4
   0  -6   4 49.7596 3.80531   3
   0  -6   4 51.9869 3.49708   2
   0   6  -4 55.8867 3.78257   2
   0  -6  -4 52.3288 3.78577   3
   0   6  -4 53.2085 3.96864   3
   0   6   4 54.4618 4.71264   4
   0   6   4 52.9507 3.97937   3
  -1   6   4 114.634 7.75662   4
   1   6  -4 117.534 6.28421   1
  -1   6   4 108.938 6.11215   2
  -1  -6  -4 104.840 6.06066   1
   1   6  -4 114.175 6.25289   2
   1  -6   4 110.088 6.62920   3
   1   6   4 94.6131 5.87935   1
   1  -6  -4 118.339 6.12144   2
  -1   6  -4 113.365 6.36878   2
  -1   6  -4 105.179 7.41083   4
   1  -6  -4 111.746 6.58009   3
   1  -6  -4 108.207 7.20384   4
  -2   6   4 -1.4005 3.14060   4
   2  -6   4 1.24888 2.63142   3
  -2   6   4 -1.2019 2.03349   2
  -2  -6  -4 5.20424 2.46576   1
   2  -6  -4 1.23409 2.39600   3
  -2   6  -4 -0.4266 3.04960   4
  -2  -6   4 -0.6572 1.97180   1
   3  -6   4 29.1776 5.39199   3
  -3  -6  -4 33.5283 5.39433   1
  -3   6   4 31.9077 6.86155   4
  -3   6   4 39.2020 4.31956   1
  -3  -6   4 26.0071 4.75794   1
  -3   6  -4 30.8403 5.44478   2
  -3   6  -4 33.1212 6.58879   4
   3  -6  -4 40.6195 5.42580   3
  -3   6  -4 37.6824 5.52539   1
  -4   6   4 -2.7280 5.44428   4
  -4  -6  -4 0.96017 4.16641   1
  -4   6   4 3.56266 3.56708   1
  -4   6  -4 3.17537 5.05149   4
   4  -6  -4 13.9987 4.83897   3
  -4   6  -4 3.59244 3.48128   1
  -4  -6   4 0.46881 5.11084   1
  -5  -6  -4 -2.8510 5.02045   1
   5  -6   4 11.3013 6.48714   3
  -5   6   4 2.20162 8.10525   4
  -5   6  -4 -1.9694 10.2969   4
   5  -6  -4 12.6938 6.19599   3
   0  -7  -4 -1.5622 1.57355   3
   0   7   4 0.38219 1.22014   3
   0   7  -4 1.02178 2.27714   4
   0   7  -4 -0.1571 1.46037   3
   0   7   4 0.19077 2.43884   4
   0   7  -4 1.18929 1.56484   2
   0  -7   4 0.79455 1.70114   3
   1  -7   4 39.4832 4.14364   3
   1   7  -4 36.9893 3.50717   2
  -1  -7  -4 34.6216 3.36095   1
  -1   7   4 43.1565 7.19723   4
   1   7  -4 33.6810 3.41607   1
  -1   7  -4 38.3561 3.76340   2
   1  -7  -4 42.9510 4.23616   3
   1  -7  -4 36.9540 3.32161   2
  -2   7   4 49.5456 7.02695   4
  -2   7   4 47.4008 5.12633   2
   2  -7   4 50.8997 5.42121   3
  -2  -7  -4 44.1896 5.03098   1
  -2   7  -4 51.0561 6.90994   4
  -2   7  -4 56.7838 5.42935   2
  -2  -7   4 45.3879 4.94515   1
   2  -7  -4 49.6555 5.24628   3
  -3  -7  -4 23.7987 5.18914   1
   3  -7   4 29.0846 4.94140   3
  -3   7   4 24.9135 5.08416   2
  -3   7   4 24.7167 6.26362   4
  -3   7  -4 23.1847 4.54110   2
   3  -7  -4 24.9447 4.51487   3
  -3  -7   4 24.7490 4.54530   1
  -3   7  -4 32.6464 6.89933   4
  -4   7   4 7.57389 6.56154   4
   4  -7   4 2.96115 4.10668   3
  -4  -7  -4 2.71835 4.28239   1
  -4   7  -4 13.5489 7.05584   4
   4  -7  -4 14.0164 5.23399   3
  -4  -7   4 23.6388 6.54445   1
   0   8   4 487.615 25.0956   4
   0   8  -4 535.903 25.3674   4
   0  -8  -4 503.454 23.9437   3
   0   8  -4 522.727 24.0963   2
   0  -8   4 524.118 24.0691   3
  -1   8   4 23.5304 3.18037   2
  -1   8   4 23.1170 4.78882   4
   1   8  -4 23.6560 3.27161   4
   1   8  -4 19.5343 2.85461   1
   1  -8   4 16.9981 3.33862   3
   1   8  -4 23.1670 2.99379   2
  -1   8  -4 29.2924 4.94778   4
   1  -8  -4 18.9431 3.34997   3
  -1   8  -4 25.0209 3.31283   2
   1   8   4 13.1320 2.18661   1
  -2   8   4 137.068 10.7589   4
  -2  -8  -4 131.041 8.64815   1
  -2   8   4 141.582 9.13079   2
   2  -8   4 119.598 8.66662   3
  -2   8  -4 144.773 9.01397   2
  -2   8  -4 123.398 10.1627   4
   2  -8  -4 128.038 8.47787   3
  -3   8   4 0.14725 5.59393   4
  -3  -8  -4 4.80301 3.45746   1
  -3   8   4 -1.2704 3.75398   2
   3  -8   4 2.75207 3.92821   3
  -3   8  -4 8.27331 4.05780   2
  -3  -8   4 2.33454 3.01077   1
   3  -8  -4 2.94362 3.44618   3
  -3   8  -4 13.2440 6.67183   4
   4  -8   4 0.83552 4.19581   3
  -4   8   4 -0.4157 6.71019   4
  -4  -8  -4 1.92144 4.79216   1
   4  -8  -4 1.11697 3.57316   3
  -4  -8   4 -0.1125 4.00506   1
  -4   8  -4 5.82194 7.34589   4
   0  -9   4 1.34350 2.14368   3
   0   9  -4 -0.1265 2.07899   2
   0  -9  -4 3.39677 2.16698   3
   0   9   4 -1.8326 2.96751   4
   0   9  -4 4.03757 3.23944   4
   1   9  -4 23.6318 3.63005   2
  -1   9   4 35.1111 4.52982   2
   1  -9   4 37.7487 4.57430   3
  -1   9   4 38.2096 6.06825   4
   1   9  -4 33.2159 4.18809   4
   1  -9  -4 25.4658 4.09670   3
  -1   9  -4 24.9584 3.88181   2
  -1   9  -4 36.2719 5.78500   4
  -2   9   4 17.3091 4.42226   2
  -2   9   4 20.3558 5.72080   4
   2   9  -4 8.01914 3.35211   2
   2  -9   4 10.8413 3.79215   3
   2  -9  -4 12.6061 3.74835   3
  -2   9  -4 12.3342 3.51120   2
  -2   9  -4 19.5756 5.61966   4
  -3  -9  -4 2.69909 3.97796   1
  -3   9   4 7.80935 5.73588   4
  -3   9  -4 8.64767 4.44115   2
  -3   9  -4 2.45966 4.87255   4
  -4   9   4 11.1628 9.51567   4
   4  -9   4 7.64325 5.70411   3
  -4   9  -4 3.72620 7.12742   4
   4  -9  -4 11.8578 4.60266   3
   0  10  -4 0.89799 2.44222   2
   0 -10  -4 1.85145 2.25763   3
   0 -10   4 4.00644 2.76976   3
   0  10  -4 -1.9004 3.47393   4
   0  10   4 1.35408 3.48403   4
  -1  10   4 107.020 7.26584   2
   1  10  -4 88.6142 6.60946   2
  -1  10   4 98.1362 9.17510   4
   1 -10   4 101.936 7.51240   3
   1  10  -4 89.3345 7.15609   4
   1 -10  -4 89.5651 7.05841   3
  -1  10  -4 100.714 9.01591   4
  -1  10  -4 113.994 7.50349   2
   2  10  -4 85.3768 7.18133   2
  -2  10   4 119.727 10.1792   2
  -2 -10  -4 87.1198 7.41904   1
  -2  10   4 128.761 12.2574   4
   2 -10   4 89.4621 7.77573   3
  -2  10  -4 99.5886 8.35789   2
  -2  10  -4 106.014 11.0815   4
   2 -10  -4 86.1488 7.84590   3
  -3  10   4 5.77590 6.21425   4
  -3 -10  -4 14.4413 5.17044   1
   3 -10   4 5.72186 3.62794   3
  -3  10   4 6.25724 4.85671   2
  -3  10  -4 4.60500 4.03301   2
  -3  10  -4 -3.0360 5.35862   4
   3 -10  -4 7.63541 3.89336   3
  -4  10   4 -3.6516 6.22365   4
  -4 -10  -4 0.97490 5.82069   1
   4 -10   4 -1.9619 4.01454   3
   4 -10  -4 5.09664 4.70500   3
  -4  10  -4 -0.8617 6.99533   4
   0  11  -4 0.88403 3.61504   4
   0  11  -4 0.66236 2.69290   2
   0 -11  -4 1.16305 2.57998   3
   0  11   4 2.29789 4.23078   4
   0 -11   4 -0.8381 2.53061   3
   1  11  -4 28.4859 4.23497   2
   1  11  -4 23.3465 4.82100   4
   1 -11   4 26.0689 4.92237   3
  -1  11   4 23.8712 6.32448   4
  -1  11  -4 28.1348 6.27939   4
   1 -11  -4 27.2986 4.54551   3
  -1  11  -4 26.7673 4.23320   2
  -2  11   4 99.1874 9.19395   2
  -2  11   4 84.4225 10.3999   4
   2  11  -4 67.6513 7.26418   2
   2 -11   4 86.2656 8.43072   3
   2 -11  -4 91.6493 8.98185   3
  -2  11  -4 75.2618 10.7380   4
  -2  11  -4 87.1252 8.21195   2
  -3  11   4 18.5546 10.0937   4
  -3 -11  -4 21.2963 5.33401   1
   3 -11   4 18.2865 4.98801   3
   3  11  -4 9.24322 4.24695   2
  -3  11  -4 8.49026 5.35158   2
  -3  11  -4 15.2566 7.53383   4
   3 -11  -4 15.4097 5.77880   3
   0 -12   4 50.8064 5.70533   3
   0  12   4 49.7827 7.51791   4
   0 -12  -4 51.7275 5.80223   3
   0  12  -4 49.6003 5.63923   2
   0  12  -4 47.1211 7.30752   4
   1 -12   4 65.0811 7.30513   3
   1  12  -4 51.3365 7.54463   4
   1  12  -4 62.1049 6.86835   2
  -1  12   4 82.7186 9.98688   4
  -1  12  -4 71.3587 6.91631   2
   1 -12  -4 69.1461 7.42066   3
  -1  12  -4 70.7292 9.07302   4
   2  12  -4 27.5311 4.85981   2
  -2  12   4 8.22656 5.88835   4
  -2  12   4 12.6828 4.68114   2
   2 -12   4 8.15210 4.59682   3
  -2  12  -4 14.8710 4.96613   2
  -2  12  -4 10.1193 5.89474   4
   2 -12  -4 19.9535 4.37652   3
  -3  12   4 2.51966 6.75137   4
   3 -12   4 2.20546 4.56540   3
   3  12  -4 5.25879 4.55704   2
  -3  12  -4 1.14099 4.82686   2
  -3  12  -4 -0.1045 6.15875   4
   3 -12  -4 -1.6765 3.83787   3
   0 -13   4 5.58744 3.42893   3
   0 -13  -4 -1.8204 2.49082   3
   0  13   4 18.6384 5.46296   4
   0  13  -4 3.18508 3.09013   2
   0  13  -4 0.43835 4.23899   4
   1 -13   4 15.5585 4.58668   3
   1  13  -4 8.44784 4.71904   4
  -1  13   4 7.00550 6.91988   4
   1  13  -4 7.62807 4.10342   2
  -1  13  -4 10.6135 4.42161   2
   1 -13  -4 16.5441 4.24025   3
  -1  13  -4 10.3829 5.95579   4
   2  13  -4 5.31407 3.92807   2
  -2  13   4 4.61497 7.17677   4
   2 -13   4 5.10675 4.67888   3
  -2  13  -4 4.77711 6.72339   4
   2 -13  -4 7.37869 4.69902   3
   3  13  -4 11.9577 5.02709   2
  -3  13   4 17.4723 9.30043   4
   3 -13   4 1.39949 5.03247   3
   3 -13  -4 4.39647 5.69780   3
  -3  13  -4 10.0317 7.11406   4
   0 -14   4 5.89141 3.81028   3
   0  14   4 4.85063 5.63511   4
   0  14  -4 0.82095 4.05095   2
   0 -14  -4 5.10345 3.16214   3
   0  14  -4 7.54410 5.29845   4
   1  14  -4 45.0099 7.86225   4
   1  14  -4 55.8202 7.23590   2
   1 -14   4 56.0865 7.44509   3
  -1  14   4 56.7451 9.72234   4
   1 -14  -4 65.0998 7.46425   3
  -1  14  -4 57.9559 10.6063   4
  -2  14   4 70.1737 11.6723   4
   2 -14   4 76.8057 9.97345   3
  -2  14  -4 51.3250 11.1796   4
   2 -14  -4 78.9316 9.31706   3
   0 -15   4 -2.4650 3.32075   3
   0  15   4 -0.4519 6.19374   4
   0  15  -4 -2.5066 5.89809   4
   0 -15  -4 4.43031 3.15720   3
   1 -15   4 3.21049 3.90092   3
   1  15  -4 5.35542 5.51248   4
   1  15  -4 6.31220 4.34003   2
  -1  15   4 4.99143 8.01350   4
  -1  15  -4 6.89200 7.58574   4
  -1  15  -4 -0.4188 3.94363   2
   0   0   5 7.39865 1.53907   4
   0   0   5 6.54952 1.18966   5
  -1   0  -5 1.37504 1.17574   3
   1   0   5 0.91548 1.27922   5
   1   0  -5 1.20093 1.95112   4
  -1   0  -5 0.71142 1.11709   5
   1   0   5 -0.5023 1.16641   2
   1   0  -5 -0.0463 1.24507   1
  -1   0   5 2.41886 2.35741   4
   1   0   5 1.64305 1.15689   1
   1   0   5 1.50525 1.26950   3
  -1   0   5 -0.1717 1.15877   3
  -1   0   5 2.09820 1.33889   1
  -1   0  -5 1.16686 1.59622   1
  -1   0  -5 0.11051 1.33312   2
   2   0  -5 9.02688 1.90732   3
  -2   0   5 5.73700 1.86388   5
  -2   0   5 2.42215 3.04004   4
  -2   0  -5 4.84402 2.23329   1
   2   0   5 2.30326 1.74439   1
  -2   0  -5 3.46237 1.64936   3
   2   0  -5 3.05645 1.78706   1
  -2   0  -5 8.18631 2.46441   4
  -2   0   5 6.98342 1.74092   3
  -2   0  -5 6.35052 1.87872   5
   2   0  -5 4.48025 2.31051   4
   2   0   5 7.68300 2.12910   5
   2   0   5 4.17481 1.75314   3
  -2   0   5 6.23885 1.96877   1
   2   0   5 7.61920 1.99481   2
   3   0   5 -1.0595 2.39691   5
  -3   0   5 3.35851 3.84355   4
   3   0  -5 -1.6063 1.94980   3
  -3   0  -5 2.91056 2.96747   4
  -3   0   5 2.54923 2.33730   1
   3   0   5 -2.1633 1.95002   3
   3   0  -5 -0.6871 1.96168   4
  -3   0  -5 4.48289 2.79079   1
   4   0   5 4.61640 3.85621   5
  -4   0  -5 -0.0233 3.72183   4
  -4   0   5 1.18054 5.06444   4
  -5   0  -5 15.3330 6.50469   4
  -5   0   5 -2.2890 3.44329   1
  -5   0   5 8.43597 7.97345   4
   0  -1   5 -0.0382 0.70972   2
   0  -1   5 1.35438 0.98989   3
   0  -1  -5 0.65835 0.73111   1
   0   1  -5 2.32771 0.93950   5
   0   1   5 1.26557 1.69508   4
   0  -1   5 2.29127 1.00514   5
   0  -1  -5 -0.9846 1.49631   4
   0   1   5 1.91446 1.05013   5
   0   1  -5 1.54855 0.78603   2
   0  -1  -5 1.29971 0.89757   5
   1  -1   5 42.2654 2.75143   1
   1  -1   5 45.7100 3.00405   5
  -1  -1  -5 39.6937 2.61275   5
   1   1  -5 46.8663 3.13170   1
  -1   1   5 42.7780 2.79351   1
  -1   1   5 41.9749 2.98788   3
  -1  -1  -5 37.5420 2.55679   3
  -1   1   5 51.0867 4.44582   4
   1  -1   5 40.5204 3.06904   3
   1   1  -5 42.0475 3.84497   4
   1  -1   5 43.7167 2.84544   2
   1   1   5 40.3686 2.69096   2
  -1   1  -5 39.6880 2.79546   5
   1  -1  -5 41.4117 3.73577   4
   1   1   5 39.6350 2.70046   3
  -1   1  -5 41.8787 2.92055   1
  -1  -1   5 41.0958 3.26908   1
  -1  -1   5 39.4966 2.56649   3
  -1   1  -5 47.0713 3.06290   3
   1   1   5 38.9493 2.84062   1
  -1  -1   5 39.3207 2.97077   5
  -1  -1   5 46.3863 4.21129   4
   1   1   5 41.8544 2.74040   5
  -1   1  -5 42.0376 3.11270   2
   1  -1  -5 42.2744 3.04470   3
   1  -1  -5 38.9890 2.79371   1
   2   1  -5 176.179 9.09538   3
   2  -1   5 171.710 9.46767   5
  -2   1   5 207.444 10.9515   4
   2  -1   5 193.230 9.59375   3
   2   1  -5 186.172 9.85915   4
  -2   1   5 185.026 9.56847   5
  -2   1   5 182.775 9.48865   1
  -2  -1  -5 194.624 10.0756   1
  -2  -1  -5 174.964 9.25445   5
   2   1  -5 195.196 10.4485   1
  -2  -1  -5 182.881 9.51017   4
   2  -1   5 180.515 9.60580   2
   2  -1   5 189.960 9.56989   1
  -2   1   5 184.170 9.46350   3
  -2  -1  -5 180.175 9.09360   3
  -2   1  -5 195.474 10.2116   4
   2   1   5 189.448 9.20366   3
  -2   1  -5 191.501 9.46323   3
   2  -1  -5 188.751 10.2936   4
  -2  -1   5 188.259 9.67009   1
   2   1   5 191.595 9.48335   5
  -2  -1   5 183.887 9.09381   3
  -2   1  -5 186.016 9.56403   5
  -2  -1   5 189.672 10.4006   4
  -2  -1   5 186.624 9.41756   5
  -2   1  -5 199.734 9.92657   1
  -2   1  -5 192.607 9.83860   2
   2  -1  -5 195.610 9.53571   3
   2   1   5 176.343 9.44089   2
   2  -1  -5 185.254 9.52956   1
  -3  -1  -5 86.4768 6.24189   3
   3   1  -5 100.327 6.25018   3
   3  -1   5 102.469 6.71348   3
  -3   1   5 111.180 8.40626   4
  -3  -1  -5 103.184 7.35276   1
   3   1  -5 98.7997 6.61294   4
  -3  -1  -5 106.271 7.05150   4
  -3   1   5 105.733 7.38966   1
  -3   1  -5 116.415 8.27293   1
  -3   1  -5 102.589 7.50425   4
   3   1   5 95.4222 6.15542   3
  -3  -1   5 87.6447 6.00907   3
  -3  -1   5 105.767 6.86767   1
   3  -1  -5 106.173 6.65988   3
  -3  -1   5 93.8713 7.86491   4
   3  -1  -5 99.1420 8.26651   4
   3   1   5 93.6972 6.74146   5
  -4   1   5 0.95154 5.25236   4
  -4   1   5 3.28100 2.67113   1
  -4  -1  -5 9.27320 4.58332   4
   4  -1   5 2.10539 3.17704   3
   4  -1   5 6.05501 4.19969   5
  -4  -1  -5 4.31426 3.96051   1
  -4  -1   5 6.37717 5.88068   4
  -4   1  -5 -0.2978 3.25281   1
   4   1   5 3.77018 3.31092   3
  -4   1  -5 5.20930 4.66631   4
   4  -1  -5 1.62728 2.98955   3
   4   1   5 9.35828 4.40898   5
  -5   1   5 -5.8334 7.81846   4
   5  -1   5 9.37178 5.35943   3
  -5   1   5 5.55019 3.80294   1
  -5  -1  -5 1.99106 4.94616   1
  -5   1  -5 -2.5789 6.54843   4
  -5   1  -5 1.41014 4.31643   1
  -5  -1   5 18.1187 7.06896   4
   0  -2   5 4.67787 1.02916   2
   0   2  -5 2.83504 1.13311   3
   0  -2   5 3.24557 1.02954   5
   0   2  -5 2.06873 1.05734   2
   0   2   5 4.20039 1.18481   3
   0   2  -5 2.42411 1.03832   5
   0  -2   5 2.86471 1.26496   3
   0   2   5 2.75750 2.07297   4
  -1   2   5 30.9685 2.75367   3
   1   2  -5 36.0839 3.35262   4
  -1   2   5 32.3298 2.35562   1
   1   2  -5 31.5349 2.81328   1
   1  -2   5 31.4712 2.30649   1
   1  -2   5 38.7765 3.18644   3
  -1  -2  -5 36.4158 3.06214   1
  -1   2   5 42.6758 4.40610   4
   1  -2   5 32.4573 2.71742   5
   1  -2   5 32.0754 2.55204   2
   1  -2  -5 33.9064 2.38647   1
   1   2   5 30.0626 2.53194   1
  -1   2  -5 32.2882 2.59158   5
  -1   2  -5 38.6541 3.00139   2
  -1  -2   5 37.2886 3.41089   4
   1  -2  -5 42.0716 3.18976   3
  -1   2  -5 32.4433 2.80236   3
  -1   2  -5 27.7365 2.44930   1
   1  -2  -5 31.5815 2.68226   2
  -1  -2   5 33.1228 2.76336   1
   1  -2  -5 38.7425 3.98383   4
   2  -2   5 297.089 14.7737   5
   2   2  -5 299.622 14.7433   4
   2  -2   5 316.037 14.8472   3
  -2   2   5 306.431 14.5260   1
  -2  -2  -5 309.302 15.1091   1
  -2   2   5 303.707 14.7047   3
   2  -2   5 307.800 14.5906   1
  -2   2   5 323.051 16.1692   4
  -2   2  -5 301.621 15.4866   4
   2   2   5 301.410 14.4370   5
  -2   2  -5 306.449 14.9750   2
   2   2   5 269.011 14.6136   2
  -2  -2   5 305.274 15.0647   4
   2  -2  -5 313.877 16.2667   4
   2  -2  -5 318.784 14.7490   1
  -2   2  -5 302.683 14.6522   3
  -2  -2   5 296.970 14.7986   1
   2  -2  -5 303.675 14.7105   3
  -2   2  -5 312.493 14.8864   1
   3  -2   5 64.0061 5.60736   3
  -3   2   5 84.3603 8.68529   4
   3  -2   5 66.3400 5.40677   5
  -3   2   5 64.8035 5.21511   1
  -3  -2  -5 61.3986 6.42984   1
   3   2  -5 52.6843 4.85090   4
  -3   2  -5 72.2996 8.38238   4
  -3  -2   5 63.4021 6.79631   4
   3  -2  -5 56.6785 5.14252   3
  -3  -2   5 67.5966 5.39651   1
   3   2   5 57.7356 5.46635   5
  -4  -2  -5 4.81637 4.40903   1
   4  -2   5 2.92381 3.96503   3
   4  -2   5 -0.6399 3.75967   5
  -4   2   5 1.09967 5.58460   4
  -4   2  -5 11.4976 5.31618   4
  -4   2  -5 3.79889 3.51863   1
   4   2   5 0.30814 4.21681   5
  -4  -2   5 1.35872 3.09661   1
  -4  -2   5 0.61926 4.42121   4
   4  -2  -5 -2.2126 2.96026   3
  -5  -2  -5 1.39395 5.07702   1
   5  -2   5 7.82911 4.71335   3
  -5   2   5 6.29537 6.60451   4
   5   2   5 3.72640 5.10130   5
   5  -2  -5 10.0783 4.99829   3
   0  -3   5 0.14989 1.23068   3
   0  -3  -5 0.37986 1.19103   3
   0  -3   5 -0.8240 0.94549   2
   0   3   5 -0.4144 2.14750   4
   0   3   5 -0.1164 1.22548   3
   0  -3  -5 -0.1173 1.61373   4
   0   3  -5 1.61995 1.21810   3
  -1   3   5 309.176 15.9292   4
   1   3  -5 329.840 14.9495   1
   1  -3   5 313.120 14.6773   2
   1  -3   5 302.821 14.6845   5
  -1  -3  -5 322.773 14.9380   1
  -1   3   5 319.833 14.9466   3
   1  -3   5 312.483 14.9366   3
  -1   3   5 307.105 14.7171   2
   1  -3   5 340.044 14.4071   1
  -1   3  -5 333.749 15.0143   5
  -1   3  -5 309.379 14.8770   3
  -1  -3   5 320.192 14.8038   1
   1   3   5 302.049 14.6750   1
   1  -3  -5 306.205 14.8869   3
  -1   3  -5 303.621 14.4739   1
   1  -3  -5 336.550 14.7657   2
  -1   3  -5 306.261 14.7685   2
   1  -3  -5 322.391 15.7824   4
  -2   3   5 7.21964 3.48407   4
   2  -3   5 5.56028 2.13588   5
  -2  -3  -5 5.80095 2.27044   1
   2  -3   5 6.40619 2.32038   3
   2  -3   5 5.22013 1.66024   1
  -2   3   5 4.53453 1.64391   1
   2   3   5 5.36057 1.87463   2
  -2   3  -5 5.09321 2.79006   4
   2  -3  -5 6.72293 2.76788   4
  -2   3  -5 7.03880 2.13030   1
  -2   3  -5 2.20036 2.04257   2
  -2  -3   5 6.00166 2.17153   1
   2  -3  -5 6.18288 2.22373   3
  -3   3   5 117.266 7.16923   1
  -3  -3  -5 110.721 8.20787   1
   3  -3   5 98.2064 8.03471   5
  -3   3   5 112.957 9.70302   4
  -3  -3   5 112.149 7.66510   1
  -3   3  -5 122.171 8.78586   4
  -3   3  -5 109.675 8.05482   2
   3   3   5 98.0158 7.08567   5
  -4  -3  -5 16.3882 5.71932   1
  -4   3   5 25.3417 6.03570   1
   4  -3   5 28.1575 5.56033   5
  -4   3   5 34.4860 8.32084   4
   4  -3   5 32.1836 5.46281   3
  -4  -3   5 28.2828 5.49028   1
   4  -3  -5 26.4399 6.01733   3
  -4   3  -5 30.9442 5.61761   1
   4   3   5 28.3284 5.95354   5
  -4   3  -5 26.5630 6.93543   4
  -5  -3  -5 0.37475 6.43093   1
   5  -3   5 10.4641 5.71329   3
  -5   3  -5 -3.0362 6.06959   4
   5  -3  -5 7.78606 5.36285   3
  -5  -3   5 9.43211 6.71843   1
   0   4   5 312.190 15.7302   4
   0   4  -5 336.090 15.0567   3
   0   4  -5 338.680 14.9830   2
   0  -4   5 319.145 14.8766   2
   0   4   5 318.147 15.0201   3
   0  -4  -5 322.968 15.6521   4
  -1  -4  -5 167.445 8.38863   1
  -1   4   5 162.201 9.56496   4
   1  -4   5 157.530 8.20035   5
   1  -4   5 166.429 8.57971   3
   1  -4   5 170.396 7.74610   1
   1   4  -5 161.521 8.40525   1
  -1   4   5 170.420 8.56548   3
   1  -4   5 165.333 8.18108   2
  -1   4  -5 160.436 8.21236   5
   1   4   5 157.976 8.10425   1
   1  -4  -5 154.781 8.47703   3
  -1   4  -5 167.008 8.36089   2
   1  -4  -5 177.140 8.26203   2
  -1   4  -5 161.055 8.46988   3
   1  -4  -5 161.814 9.28172   4
  -2  -4  -5 8.52148 2.60776   1
  -2   4   5 7.50815 1.87733   1
   2  -4   5 10.2653 2.61622   3
   2  -4   5 11.2505 2.44908   5
  -2   4   5 14.6756 4.15802   4
   2  -4   5 13.0149 1.97443   1
  -2   4  -5 6.99449 2.46371   2
  -2  -4   5 15.8415 2.65902   1
  -2   4  -5 6.57320 3.23188   4
   2  -4  -5 9.25607 2.49191   3
  -2   4  -5 9.06400 2.25961   1
  -3   4   5 2.18019 2.20225   1
   3  -4   5 3.64124 3.14389   3
   3  -4   5 4.30428 3.00616   5
  -3   4   5 0.22421 4.12226   4
  -3  -4  -5 8.75107 3.44552   1
  -3  -4   5 -0.0496 2.52791   1
  -3   4  -5 6.15023 3.27421   2
   3  -4  -5 3.68031 2.73636   3
  -3   4  -5 3.59844 4.17904   4
  -4  -4  -5 2.66213 4.11701   1
   4  -4   5 2.44677 4.05176   3
  -4   4   5 0.67204 3.74603   1
  -4   4   5 -6.3818 4.67905   4
  -4  -4   5 0.21775 3.47813   1
   4   4   5 6.41477 4.69361   5
   4  -4  -5 4.26988 3.46225   3
  -4   4  -5 -0.8229 5.03576   4
  -5   4   5 10.7983 7.57296   4
   5  -4   5 6.74498 5.62707   3
  -5  -4  -5 5.10509 5.39716   1
   5  -4  -5 1.35996 4.16761   3
  -5   4  -5 -6.4119 7.76011   4
   0   5  -5 0.20561 1.32954   3
   0  -5  -5 1.80192 1.45692   3
   0  -5   5 0.48774 1.41343   3
   0   5   5 2.25224 2.27132   4
   0   5   5 2.75442 1.43233   3
   0  -5  -5 0.07693 1.75614   4
   0   5  -5 -0.0036 1.39045   2
   1  -5   5 467.804 21.7697   3
   1   5  -5 451.211 21.8081   1
  -1   5   5 472.827 21.8040   3
  -1   5   5 461.029 22.8493   4
   1  -5   5 469.023 21.4343   2
  -1  -5  -5 458.402 21.4836   1
   1  -5   5 493.605 21.4583   5
  -1   5   5 480.714 21.4438   2
   1  -5  -5 497.326 21.3654   2
  -1   5  -5 435.265 21.3478   5
   1  -5  -5 459.996 21.7040   3
  -1   5  -5 459.131 21.6957   3
   1  -5  -5 463.225 23.2975   4
   1   5   5 433.945 21.2265   1
  -1   5  -5 477.763 21.5600   2
  -2   5   5 75.4791 6.94410   4
   2  -5   5 75.3692 5.40957   5
  -2  -5  -5 70.4480 5.63348   1
  -2   5   5 91.8277 5.67838   2
   2  -5   5 74.9217 5.62464   3
  -2   5  -5 83.5364 6.82929   4
  -2   5  -5 77.3092 5.04714   1
  -2   5  -5 72.4874 5.37127   2
  -2  -5   5 63.8005 5.33979   1
   2  -5  -5 75.4706 5.48760   3
  -3  -5  -5 4.84035 3.39430   1
  -3   5   5 2.32249 2.21174   1
   3  -5   5 1.34310 3.18002   3
  -3   5   5 3.58079 4.58624   4
   3  -5   5 0.05211 3.17757   5
  -3   5  -5 2.14572 2.79615   1
  -3   5  -5 0.63877 2.68819   2
  -3  -5   5 6.15539 3.15882   1
   3  -5  -5 0.80334 2.82411   3
  -3   5  -5 -3.7662 3.80633   4
   4  -5   5 38.6561 6.86553   3
  -4   5   5 46.8651 9.78276   4
   4   5   5 42.6134 6.56416   5
   4  -5  -5 41.6469 5.81467   3
  -5   5   5 -11.473 6.07739   4
   5  -5   5 30.7380 7.34770   3
  -5  -5  -5 8.63958 6.68184   1
  -5  -5   5 2.42050 5.25584   1
   5  -5  -5 4.34820 4.89454   3
  -5   5  -5 10.2796 8.72000   4
   0  -6   5 349.985 16.9779   3
   0  -6   5 355.988 16.8666   2
   0  -6  -5 370.664 17.6899   4
   0   6  -5 388.833 17.0143   2
   0   6   5 356.884 17.9715   4
   0  -6  -5 353.829 16.9239   3
  -1   6   5 28.6260 2.82606   2
   1   6  -5 24.7322 2.90746   2
   1  -6   5 26.2886 3.25560   3
  -1   6   5 26.6866 4.39831   4
  -1  -6  -5 24.0270 2.69842   1
   1   6  -5 22.7184 2.68196   1
   1  -6  -5 30.9916 3.53286   3
   1   6   5 17.8745 2.22938   1
  -1   6  -5 27.3683 3.10217   2
   1  -6  -5 27.4327 2.66378   2
   1  -6  -5 24.5653 4.00775   4
  -1   6  -5 28.3067 4.18417   4
   2  -6   5 259.004 13.0661   5
   2  -6   5 242.723 13.2612   3
  -2  -6  -5 237.299 13.0791   1
  -2   6   5 252.763 14.7426   4
  -2   6   5 276.171 13.2838   2
   2  -6  -5 251.530 13.1262   3
  -2  -6   5 227.832 12.6883   1
  -2   6  -5 249.675 14.4652   4
  -3  -6  -5 56.8613 7.84601   1
  -3   6   5 51.3843 6.01565   1
  -3   6   5 53.9163 7.95342   4
   3  -6   5 51.6321 6.24390   3
  -3   6  -5 68.4697 8.70674   4
  -3  -6   5 46.6913 5.93690   1
   3  -6  -5 58.5001 6.29223   3
  -3   6  -5 51.2157 6.65678   2
  -3   6  -5 68.7046 7.12974   1
  -4   6   5 -0.0156 5.44622   4
  -4  -6  -5 -2.1812 4.64142   1
  -4   6  -5 -1.4471 5.48137   4
  -4   6  -5 1.78728 3.57773   1
  -4  -6   5 1.62085 4.71514   1
   5  -6   5 11.8670 7.04087   3
  -5   6   5 -0.6880 8.92446   4
  -5   6  -5 9.94170 9.94726   4
  -5  -6   5 5.73068 5.69846   1
   0   7   5 3.65986 2.75870   4
   0  -7   5 1.74160 1.77923   3
   0   7  -5 -0.4553 1.57995   2
   0   7   5 1.03835 1.38424   3
   0   7  -5 -0.6816 1.42433   3
   0  -7  -5 -1.6928 1.52155   3
  -1  -7  -5 97.0995 5.85241   1
   1   7  -5 93.3670 6.03181   2
   1  -7   5 99.3130 6.42018   3
   1   7  -5 105.803 6.00261   1
   1  -7  -5 102.915 6.47309   3
  -1   7  -5 100.609 8.43341   4
   1  -7  -5 95.0901 5.68661   2
  -1   7  -5 111.680 6.40780   2
   2  -7   5 11.0426 3.02866   3
  -2   7   5 10.0289 4.53521   4
  -2   7   5 11.9672 2.84413   2
   2  -7  -5 14.3114 3.44674   3
  -2   7  -5 7.04733 2.55937   2
  -2   7  -5 15.3374 4.71860   4
  -3   7   5 43.4136 8.25769   4
   3  -7   5 37.3126 5.57195   3
  -3  -7  -5 29.7220 5.33184   1
  -3  -7   5 35.6731 5.28076   1
   3  -7  -5 41.2519 5.38225   3
  -3   7  -5 38.9366 7.24323   4
  -3   7  -5 36.6592 6.14723   2
   4  -7   5 2.43478 4.08826   3
  -4   7   5 0.82759 5.65864   4
  -4  -7  -5 6.68465 5.30740   1
  -4   7  -5 0.20783 6.49188   4
  -4   7  -5 2.00550 3.65657   2
   4  -7  -5 -0.6193 3.70593   3
  -4  -7   5 11.4871 4.88332   1
   0  -8  -5 3.36197 1.90142   3
   0   8  -5 2.49600 2.03431   2
   0   8  -5 1.37092 2.65956   4
   0   8   5 0.57799 2.90208   4
   0  -8   5 2.88806 2.08696   3
   1   8  -5 64.3920 6.08496   1
   1   8  -5 79.4684 5.64419   4
   1  -8   5 80.4799 6.05350   3
   1   8  -5 82.9020 5.68548   2
  -1   8   5 91.6679 7.51853   4
  -1   8   5 89.9667 5.51091   2
  -1   8  -5 89.0802 7.34866   4
   1  -8  -5 76.8957 5.80038   3
  -1   8  -5 82.8005 5.71417   2
  -2   8   5 345.820 16.7689   2
  -2   8   5 297.997 17.7034   4
   2  -8   5 291.524 15.7282   3
  -2  -8  -5 242.351 15.4110   1
   2  -8  -5 282.360 15.4285   3
  -2   8  -5 296.308 15.5834   2
  -2   8  -5 288.118 17.3459   4
  -3  -8  -5 5.41531 4.06676   1
  -3   8   5 -2.4025 4.41588   4
   3  -8   5 1.92232 3.26173   3
  -3   8  -5 4.88907 5.71567   4
  -3   8  -5 -0.1275 3.21167   2
   3  -8  -5 0.81747 3.03627   3
  -3  -8   5 8.09019 3.13707   1
  -4   8   5 -0.8221 6.36339   4
   4  -8   5 4.39296 4.87765   3
  -4   8  -5 1.49254 6.20723   4
  -4  -8   5 4.11029 4.09812   1
   4  -8  -5 1.77831 3.53991   3
   0  -9  -5 -2.9097 1.80176   3
   0   9   5 3.32827 3.34614   4
   0   9  -5 0.57572 2.14298   2
   0  -9   5 -2.0390 2.18251   3
  -1   9   5 170.060 11.6946   4
   1  -9   5 166.108 10.0718   3
   1   9  -5 152.936 9.53889   4
   1   9  -5 150.684 9.15207   2
  -1   9  -5 168.341 9.61404   2
  -1   9  -5 168.162 11.2479   4
   1  -9  -5 155.041 9.42707   3
  -2   9   5 83.2587 9.55086   4
   2  -9   5 77.5813 6.98866   3
  -2   9   5 91.9040 7.57886   2
   2   9  -5 74.6124 6.77857   2
  -2   9  -5 85.9832 9.66125   4
   2  -9  -5 74.0303 7.18711   3
  -2   9  -5 84.1252 6.71995   2
  -3  -9  -5 -2.2094 3.55704   1
  -3   9   5 3.05902 5.40735   4
  -3   9  -5 2.19647 4.11668   2
  -3   9  -5 1.31990 4.76885   4
  -4  -9  -5 10.9490 5.47721   1
  -4   9   5 12.6996 7.61081   4
   4  -9   5 12.5430 5.40443   3
   4  -9  -5 5.98457 4.33337   3
  -4   9  -5 -4.0574 8.03977   4
   0  10   5 31.6880 5.68428   4
   0  10  -5 28.9702 4.07944   2
   0 -10  -5 25.6926 4.02054   3
   0 -10   5 19.8168 3.95430   3
   0  10  -5 27.4039 5.43102   4
   1 -10   5 12.6870 3.62956   3
   1  10  -5 12.4641 3.81577   4
   1  10  -5 16.4942 3.34306   2
  -1  10   5 5.92567 4.49545   4
  -1  10  -5 13.2190 3.56908   2
  -1  10  -5 6.10791 4.64762   4
   1 -10  -5 14.7116 3.48594   3
   2  10  -5 63.6741 6.68673   2
  -2 -10  -5 68.5750 7.04737   1
  -2  10   5 86.3760 8.60429   2
  -2  10   5 82.5376 9.94932   4
   2 -10   5 67.9076 7.27075   3
  -2  10  -5 78.5617 9.76634   4
   2 -10  -5 89.5581 7.78771   3
  -2  10  -5 71.0962 7.16593   2
  -3  10   5 4.07854 4.00710   2
  -3  10   5 4.03919 5.55492   4
  -3 -10  -5 6.87142 4.28995   1
   3 -10   5 1.32277 4.40740   3
  -3  10  -5 4.79240 3.81518   2
   3 -10  -5 3.09618 3.34885   3
  -3  10  -5 4.09880 5.54975   4
   4 -10   5 3.63613 5.22298   3
  -4  10   5 -2.5886 6.42610   4
  -4  10  -5 2.76374 7.60277   4
   4 -10  -5 9.74434 5.85466   3
   0  11  -5 -1.8748 2.75438   2
   0 -11   5 4.10174 2.69381   3
   0  11  -5 -2.8344 3.76834   4
   0 -11  -5 1.24180 2.67776   3
   0  11   5 -1.1634 3.76672   4
   1  11  -5 18.4136 4.19887   4
   1 -11   5 11.3973 3.87548   3
  -1  11   5 3.47409 4.83635   4
   1  11  -5 9.59611 3.36039   2
   1 -11  -5 15.7852 3.78617   3
  -1  11  -5 15.4371 3.62964   2
  -1  11  -5 13.6673 4.98965   4
   2 -11   5 -3.4631 3.46512   3
  -2  11   5 -3.8156 3.19322   2
  -2 -11  -5 1.31454 2.90977   1
  -2  11   5 4.37828 5.11454   4
   2  11  -5 6.79313 3.57593   2
  -2  11  -5 1.27142 3.48152   2
   2 -11  -5 0.18251 3.13359   3
  -2  11  -5 -4.6561 4.53518   4
  -3 -11  -5 11.7770 4.43138   1
  -3  11   5 7.91082 6.55697   4
   3 -11   5 12.4788 5.79533   3
   3 -11  -5 9.12731 4.40689   3
  -3  11  -5 2.23059 6.51961   4
  -3  11  -5 16.4792 4.87762   2
   0  12  -5 9.06939 5.04965   4
   0  12  -5 3.77681 3.27087   2
   0  12   5 14.3918 5.80641   4
   0 -12  -5 4.73312 2.81790   3
   0 -12   5 6.97244 3.61453   3
   1  12  -5 6.87388 4.23080   4
   1 -12   5 5.68030 3.31955   3
   1  12  -5 3.89892 3.29434   2
  -1  12   5 9.52967 5.32069   4
   1 -12  -5 8.70417 3.47948   3
  -1  12  -5 4.84271 5.34437   4
  -1  12  -5 8.90481 3.34528   2
   2  12  -5 39.5128 5.65485   2
   2 -12   5 38.6671 6.04290   3
  -2  12   5 59.9056 7.35331   2
  -2  12   5 43.1735 9.64606   4
   2 -12  -5 46.9677 6.79954   3
  -2  12  -5 34.7609 8.17707   4
   3 -12   5 -3.0889 4.43142   3
  -3  12   5 4.59554 4.28540   2
   3  12  -5 1.87128 4.25308   2
   3 -12  -5 -5.8096 3.47177   3
  -3  12  -5 4.01863 7.65791   4
   0  13  -5 -5.0979 4.06688   4
   0 -13  -5 3.36708 2.70590   3
   0  13   5 8.05457 5.84370   4
   0  13  -5 1.92064 3.12464   2
   0 -13   5 -0.4285 2.78140   3
   1  13  -5 30.2205 5.32160   2
   1 -13   5 40.5893 6.38308   3
   1  13  -5 35.1501 6.34678   4
  -1  13   5 34.4727 8.55953   4
   1 -13  -5 39.4230 6.20859   3
  -1  13  -5 46.0362 8.95203   4
  -1  13  -5 44.4780 6.71855   2
  -2  13   5 -3.0664 3.24096   2
   2  13  -5 -1.5461 3.70960   2
   2 -13   5 5.37068 4.11868   3
  -2  13   5 1.37374 6.60526   4
  -2  13  -5 4.56859 7.59746   4
   2 -13  -5 -0.9553 3.57291   3
  -3  13   5 19.5320 8.15329   4
   3 -13   5 22.6433 6.06506   3
   3  13  -5 26.8358 5.71021   2
   3 -13  -5 23.4042 5.77290   3
  -3  13  -5 19.5594 8.60364   4
   0 -14   5 47.5069 6.82490   3
   0  14  -5 66.9239 9.70951   4
   0  14  -5 65.4124 7.34463   2
   0 -14  -5 64.8693 6.73079   3
   0  14   5 65.0687 9.82325   4
  -1  14   5 46.5689 9.01015   4
   1 -14   5 4.70917 3.87265   3
   1  14  -5 11.6252 4.54768   2
   1  14  -5 14.2568 5.89535   4
   1 -14  -5 3.30961 4.03841   3
  -1  14  -5 -2.5394 6.25877   4
   2  14  -5 25.3749 5.21008   2
  -2  14   5 7.58014 7.30502   4
   2 -14   5 3.89888 4.79060   3
   2 -14  -5 10.3144 5.45353   3
  -2  14  -5 -2.6810 8.56103   4
   0  15   5 -3.8247 5.46889   4
   0  15  -5 -11.433 4.31211   4
   0  15  -5 -1.0147 4.02843   2
   0 -15   5 -1.8658 3.73584   3
   1 -15   5 8.44498 4.23674   3
  -1  15   5 6.60656 8.01792   4
  -1  15  -5 -3.0772 6.97488   4
   1 -15  -5 -0.4912 3.63631   3
  -1  15  -5 4.28723 4.66867   2
   0   0  -6 294.443 13.0407   5
   0   0   6 295.275 12.9687   5
   0   0  -6 285.898 13.4561   4
   0   0  -6 255.063 12.6436   2
   0   0   6 290.937 13.4069   4
  -1   0   6 2016.49 88.6419   4
  -1   0   6 1973.29 87.8242   3
   1   0   6 1970.28 87.9092   1
  -1   0  -6 2051.89 88.2742   1
  -1   0  -6 1971.74 87.8259   5
   1   0  -6 1999.92 88.5816   4
  -1   0  -6 1971.18 87.8154   3
  -1   0  -6 1946.13 87.8568   2
   1   0  -6 2100.01 88.0389   1
   1   0   6 2068.96 87.9025   3
   1   0   6 1907.74 87.7624   2
   1   0   6 1980.28 87.8769   5
  -2   0  -6 2108.18 91.2453   2
   2   0   6 2074.33 90.8645   3
  -2   0   6 2113.87 91.1274   1
   2   0   6 1926.19 91.0818   2
  -2   0  -6 2011.80 90.9749   5
  -2   0   6 2026.56 91.0910   5
   2   0  -6 2092.48 91.8005   4
  -2   0   6 2016.79 90.8158   3
   2   0   6 2031.55 91.0694   5
  -2   0  -6 2152.84 91.4593   1
  -2   0   6 2097.21 92.0836   4
  -2   0  -6 2023.66 90.7748   3
   2   0  -6 2023.42 91.1988   1
   2   0  -6 2074.38 90.8145   3
  -3   0   6 27.3425 5.39445   4
   3   0  -6 32.4759 3.70725   3
  -3   0   6 32.7685 4.21257   1
  -3   0  -6 25.9642 4.40900   4
   3   0  -6 22.6625 3.95243   4
  -3   0  -6 27.6925 4.14481   1
   3   0   6 36.0158 3.81809   3
  -4   0   6 -2.1368 2.45487   1
  -4   0   6 -1.4349 4.70746   4
  -4   0  -6 2.55043 4.27056   4
   4   0   6 6.01574 4.37749   5
  -5   0  -6 9.58434 5.94928   4
  -5   0  -6 1.29053 4.11817   1
   5   0   6 -5.3385 3.97509   3
  -5   0   6 9.31284 6.69200   4
   5   0   6 7.73299 5.21262   5
  -5   0   6 0.34838 3.64065   1
   0   1   6 2.20355 1.92962   4
   0  -1  -6 -0.6624 0.80321   1
   0  -1   6 0.00623 0.76324   2
   0   1   6 1.17071 1.18806   5
   0  -1  -6 0.58343 1.82547   4
   0  -1   6 1.30904 1.16971   5
   0  -1  -6 -0.0486 1.14984   5
   0  -1   6 -0.2365 1.08390   3
   0   1  -6 -0.2526 0.81445   2
   0   1  -6 0.80346 1.09604   5
  -1  -1  -6 168.290 8.35748   1
   1  -1   6 157.047 8.00561   2
   1   1  -6 169.093 8.78032   4
   1  -1   6 167.640 8.03746   1
  -1  -1  -6 163.542 7.93610   5
   1   1  -6 171.314 8.31493   1
  -1   1   6 166.343 9.29855   4
  -1   1   6 169.858 8.21976   3
   1  -1  -6 170.839 9.07704   4
   1   1   6 169.035 8.02520   5
   1  -1  -6 178.088 8.17157   1
   1   1   6 164.312 8.14106   1
  -1   1  -6 169.309 8.19783   3
  -1   1  -6 164.272 8.12083   5
  -1  -1   6 162.089 8.81094   4
   1   1   6 169.837 7.97950   3
  -2  -1  -6 204.422 10.3113   3
   2  -1   6 204.998 10.7680   5
  -2   1   6 227.233 10.7542   1
  -2  -1  -6 224.489 11.2074   1
   2   1  -6 208.943 11.1680   4
  -2   1   6 217.177 12.0968   4
   2  -1   6 208.482 10.6610   1
   2  -1   6 194.837 10.6623   2
   2  -1   6 212.921 10.7642   3
  -2   1   6 211.007 10.6675   3
  -2   1   6 213.003 10.9720   5
  -2  -1  -6 205.755 10.4810   5
   2  -1  -6 230.269 11.7071   4
  -2   1  -6 220.089 10.7737   5
  -2  -1   6 216.302 11.5693   4
  -2  -1   6 219.896 10.8890   1
  -2  -1   6 204.581 10.2791   3
   2  -1  -6 222.381 10.7107   3
   2  -1  -6 220.208 10.8832   1
  -2   1  -6 219.127 11.0298   2
  -2   1  -6 216.743 10.6172   3
   2   1   6 211.499 10.6514   5
   2   1   6 215.226 10.4213   3
  -2   1  -6 229.670 11.1257   1
   2   1   6 202.299 10.6757   2
  -3   1   6 8.62578 4.62721   4
  -3  -1  -6 2.19387 2.85069   1
   3  -1   6 4.89683 2.53479   3
  -3  -1  -6 6.00315 2.89553   4
  -3  -1  -6 9.39275 2.22942   3
  -3   1   6 6.74667 3.27555   1
  -3  -1   6 6.94627 1.94337   3
  -3  -1   6 3.45684 3.66099   4
  -3   1  -6 4.00506 2.78429   1
  -3   1  -6 14.9300 3.83088   4
   3  -1  -6 5.04743 2.57582   3
  -3  -1   6 3.40446 2.49678   1
   3   1   6 1.87166 2.56831   5
   3   1   6 2.15027 2.14366   3
   4  -1   6 1.00504 3.24402   3
   4  -1   6 3.78857 3.57685   5
  -4   1   6 -1.4951 2.49249   1
  -4   1   6 -3.3588 5.21672   4
  -4  -1  -6 -1.9761 4.07324   4
  -4  -1   6 -1.4627 2.58107   1
   4   1   6 3.14308 2.71861   3
  -4  -1   6 0.15875 4.61823   4
  -4   1  -6 -1.7479 4.20565   4
   4   1   6 3.99715 4.01567   5
  -4   1  -6 1.54372 3.10974   1
   4  -1  -6 2.77591 2.94115   3
  -5   1   6 33.9386 9.52208   4
  -5   1   6 23.2976 6.08601   1
  -5  -1   6 19.3239 7.95317   4
  -5   1  -6 23.8924 7.35956   1
  -5  -1   6 35.4474 8.06998   1
  -5   1  -6 38.6712 8.84098   4
   5   1   6 31.9130 7.40419   5
   0  -2   6 1.04999 0.91476   2
   0   2  -6 0.04430 1.06975   2
   0  -2  -6 0.50093 1.83767   4
   0   2  -6 3.20227 1.20660   3
   0  -2   6 0.84752 1.26201   3
   0   2  -6 1.21610 1.06627   5
   0  -2  -6 1.67610 0.81332   1
   0  -2   6 1.27349 1.12465   5
   1  -2   6 4.46169 1.58585   5
  -1  -2  -6 1.69840 1.60819   1
   1   2  -6 4.00345 1.59180   5
   1  -2   6 2.47572 1.11985   1
   1  -2   6 5.47487 1.77574   3
   1  -2   6 4.53832 1.39040   2
   1   2  -6 4.65052 1.60966   1
  -1   2   6 4.23518 1.64666   3
  -1   2   6 3.98055 2.74890   4
   1   2  -6 2.94126 2.09832   4
   1  -2  -6 4.36340 1.52247   2
  -1   2  -6 4.47183 1.44892   5
  -1   2  -6 2.62914 1.47088   3
  -1   2  -6 3.96197 1.54506   2
   1  -2  -6 4.62513 1.25832   1
   1  -2  -6 4.03994 2.33245   4
   1  -2  -6 3.13110 1.63372   3
   1   2   6 7.09276 1.31955   3
   1   2   6 5.48495 1.39806   1
  -2   2   6 361.606 18.0074   4
   2  -2   6 352.414 16.4387   1
  -2  -2  -6 370.956 17.0674   1
   2  -2   6 335.768 16.5478   5
  -2   2   6 348.162 16.3496   1
   2  -2   6 352.759 16.6525   3
  -2   2   6 339.912 16.5677   3
   2   2  -6 334.628 16.7343   4
   2   2   6 346.988 16.2951   5
  -2  -2   6 344.702 16.6594   1
  -2  -2   6 326.656 16.8857   4
  -2   2  -6 380.282 16.7853   1
  -2   2  -6 349.173 16.5026   3
   2   2   6 309.919 16.3181   2
  -2   2  -6 337.454 16.7405   2
   2  -2  -6 355.090 16.5770   3
   3  -2   6 15.2443 3.39686   5
   3  -2   6 20.2041 3.68902   3
  -3   2   6 13.7217 4.90502   4
  -3   2   6 16.5482 3.13829   1
  -3  -2  -6 12.3444 3.55754   1
   3   2  -6 11.5268 2.95300   4
  -3   2  -6 20.2201 4.02857   2
   3  -2  -6 16.6935 3.27561   3
  -3  -2   6 18.2966 3.54844   1
  -3   2  -6 19.1971 4.45944   1
  -3  -2   6 12.3781 4.11540   4
   3   2   6 14.6101 3.20267   5
  -3   2  -6 20.9275 4.65645   4
   4  -2   6 3.99599 4.61996   3
  -4   2   6 2.40818 5.05937   4
   4  -2   6 -2.0063 4.19801   5
  -4   2   6 -0.8251 4.11011   1
  -4  -2  -6 0.90997 4.23660   1
  -4  -2   6 -1.4442 4.42942   1
  -4   2  -6 0.58913 3.21045   1
  -4  -2   6 1.05114 4.39744   4
   4  -2  -6 -4.4395 2.78512   3
  -4   2  -6 1.14687 5.28469   4
  -5   2   6 -4.1423 6.15536   4
   5  -2   6 -3.4911 3.53780   3
  -5  -2  -6 3.76872 6.36026   1
  -5   2  -6 -1.4824 6.38599   4
   5  -2  -6 4.87398 3.50192   3
  -5   2  -6 -1.1075 3.98780   1
  -5  -2   6 -3.8084 4.93652   1
   0   3   6 -0.9101 1.08054   3
   0  -3  -6 0.97706 1.92086   4
   0   3  -6 -0.6040 1.08713   2
   0   3  -6 0.04254 0.98442   5
   0  -3   6 0.66059 0.99822   2
   0  -3   6 -0.5046 1.20643   3
   0   3  -6 0.98450 1.21647   3
   0   3   6 2.18106 2.28155   4
   1   3  -6 354.740 16.7429   4
   1  -3   6 345.679 16.3750   2
  -1   3   6 351.943 16.4257   2
  -1  -3  -6 366.300 16.6607   1
   1   3  -6 377.678 16.6516   1
   1  -3   6 353.523 16.4616   5
   1  -3   6 343.280 16.6492   3
   1  -3   6 352.495 16.0579   1
  -1   3   6 342.888 17.5785   4
  -1   3   6 364.568 16.6662   3
   1  -3  -6 375.178 16.4433   2
   1   3   6 343.747 16.3607   1
  -1   3  -6 336.453 16.4409   2
  -1   3  -6 354.455 16.6073   3
   1  -3  -6 348.705 16.5681   3
   1  -3  -6 368.276 17.6069   4
  -2  -3  -6 17.4539 3.07465   1
   2  -3   6 14.4753 2.77668   3
  -2   3   6 12.0078 3.84132   4
   2  -3   6 17.3286 2.32989   1
   2  -3   6 21.3830 3.02482   5
  -2   3   6 17.2165 2.41806   1
  -2   3  -6 15.3730 2.60858   1
  -2   3  -6 18.0036 3.75804   4
   2   3   6 13.9678 2.43316   2
   2  -3  -6 19.2910 2.94297   3
   2  -3  -6 17.1050 2.59434   1
   2  -3  -6 16.2135 3.46651   4
  -2  -3   6 19.2391 2.84096   1
  -2   3  -6 14.5345 2.88181   2
  -3   3   6 136.812 7.94102   1
  -3  -3  -6 123.904 8.99266   1
   3  -3   6 132.308 9.51795   3
   3  -3   6 133.386 8.20979   5
  -3   3   6 121.817 9.77602   4
  -3   3  -6 117.291 8.55867   2
  -3  -3   6 128.281 8.38775   1
   3  -3  -6 122.939 8.77148   3
  -3   3  -6 125.666 9.64573   4
   3   3   6 123.206 7.95509   5
  -4  -3  -6 2.67395 4.45509   1
   4  -3   6 1.70209 3.48557   3
  -4   3   6 -1.6352 4.91614   4
   4  -3   6 3.50105 4.07511   5
  -4   3   6 -0.8952 3.77341   1
  -4   3  -6 3.53496 4.75694   1
   4  -3  -6 0.45189 3.23629   3
   4   3   6 2.33762 4.39020   5
  -4   3  -6 0.21487 4.86082   4
  -4  -3   6 -0.1922 4.08878   1
   5  -3   6 14.7934 5.59738   3
  -5  -3  -6 20.4939 7.55637   1
  -5   3   6 12.7723 4.52318   1
  -5   3   6 3.00191 7.38848   4
   5  -3  -6 20.2302 5.10640   3
  -5  -3   6 6.93407 5.44703   1
  -5   3  -6 15.9758 5.10708   1
  -5   3  -6 21.9822 8.36232   4
   0  -4  -6 61.5234 4.52894   4
   0   4   6 66.5607 3.85070   3
   0   4  -6 64.4411 3.73737   2
   0  -4  -6 59.1591 3.77646   3
   0  -4   6 54.9473 3.81474   3
   0  -4   6 59.6285 3.58723   2
   0   4  -6 63.4838 3.82166   3
   0   4   6 60.8765 4.87719   4
  -1  -4  -6 110.793 6.23100   1
  -1   4   6 116.066 6.30259   3
  -1   4   6 112.694 7.60270   4
   1   4  -6 107.739 6.16050   4
   1  -4   6 112.444 5.95136   2
   1  -4   6 110.573 6.37229   3
   1  -4   6 110.570 6.02530   5
   1   4  -6 115.733 7.00617   1
   1  -4  -6 113.538 7.16299   4
  -1   4  -6 105.819 6.04474   2
   1  -4  -6 119.533 5.91662   2
   1   4   6 109.087 5.84113   1
  -1   4  -6 114.243 6.03511   5
   1  -4  -6 109.450 6.31188   3
  -1   4  -6 108.313 6.24440   3
  -1   4  -6 105.766 5.82252   1
  -2   4   6 490.824 21.5192   1
   2  -4   6 460.811 22.1287   3
  -2   4   6 463.183 23.6752   4
   2  -4   6 480.672 22.1801   5
   2  -4   6 487.186 21.4564   1
  -2  -4  -6 435.538 22.3536   1
  -2   4  -6 474.587 23.1845   4
  -2   4  -6 437.267 22.0313   2
  -2  -4   6 436.807 21.9157   1
  -2   4  -6 465.323 21.7110   1
   2  -4  -6 460.409 21.9556   3
  -3  -4  -6 69.7359 7.53283   1
  -3   4   6 64.8745 5.18211   1
   3  -4   6 72.8468 6.63192   3
   3  -4   6 62.6204 6.30898   5
  -3   4   6 72.8492 8.39089   4
  -3   4  -6 92.7878 9.23919   4
  -3  -4   6 59.6428 6.36890   1
  -3   4  -6 65.2931 7.25273   2
   3   4   6 54.4697 5.59003   5
   3  -4  -6 66.8718 6.56865   3
  -3   4  -6 72.6437 7.88242   1
   4  -4   6 8.24203 4.60473   5
   4  -4   6 3.66551 3.71752   3
  -4   4   6 4.98562 5.98291   4
  -4  -4  -6 6.39177 4.36424   1
   4   4   6 3.62869 4.47368   5
   4  -4  -6 3.51657 3.40568   3
  -4   4  -6 9.89151 4.25714   1
  -4  -4   6 3.05511 3.62149   1
  -4   4  -6 6.54298 5.12146   4
  -5   4   6 12.1256 9.86262   4
   5  -4   6 -2.7217 5.28883   3
  -5   4  -6 2.02831 8.01632   4
  -5  -4   6 -0.6165 5.37246   1
   5  -4  -6 2.36728 4.15968   3
   0  -5   6 -0.3371 1.12725   2
   0   5  -6 2.53543 1.44914   3
   0   5   6 -0.1215 2.30962   4
   0  -5  -6 0.97796 1.42455   3
   0   5   6 0.64055 1.33559   3
   0  -5  -6 -0.1209 1.79872   4
   0   5  -6 -0.3593 1.35778   2
   0  -5   6 0.30044 1.41778   3
  -1   5   6 1.27542 2.74604   4
   1  -5   6 -0.0599 1.47315   5
   1  -5   6 1.93075 1.86724   3
  -1   5   6 -0.5368 1.63671   3
  -1   5   6 1.19548 1.45934   2
  -1  -5  -6 1.47104 1.58782   1
   1   5  -6 6.31164 1.75452   1
   1  -5   6 1.80260 1.46538   2
   1  -5  -6 -0.3341 1.77254   3
  -1   5  -6 -1.1280 1.22744   5
  -1   5  -6 0.70220 1.57193   3
   1  -5  -6 0.32972 2.03752   4
   1   5   6 1.49904 1.20641   1
  -1   5  -6 -1.1228 1.49241   2
   1  -5  -6 -0.1661 1.23978   2
   2  -5   6 0.55874 2.17989   3
  -2   5   6 1.61034 2.25779   2
  -2   5   6 -1.1201 3.17021   4
  -2  -5  -6 3.05473 2.39593   1
   2  -5   6 3.35580 1.36294   1
   2  -5   6 3.07378 2.19454   5
  -2   5  -6 3.71507 2.24753   2
  -2   5  -6 0.53784 2.89880   4
  -2   5  -6 0.68340 1.83518   1
  -2  -5   6 1.02513 2.07799   1
   2  -5  -6 2.37107 2.27690   3
  -3  -5  -6 59.5510 6.98497   1
  -3   5   6 61.5030 8.80524   4
   3  -5   6 54.5041 6.53132   5
   3  -5   6 58.0912 6.56749   3
  -3   5   6 59.0202 5.63375   1
  -3   5  -6 63.4199 7.04211   2
  -3  -5   6 49.2952 6.45047   1
   3  -5  -6 68.8737 6.46730   3
  -3   5  -6 56.7410 8.00407   4
  -4   5   6 21.6399 7.44801   4
   4  -5   6 19.9301 5.19982   3
  -4   5   6 25.6506 4.52632   1
  -4   5  -6 21.5466 5.39758   1
   4   5   6 29.5737 6.31713   5
   4  -5  -6 26.4229 5.36874   3
   5  -5   6 -5.2312 6.02711   3
  -5   5   6 25.5950 12.2123   4
  -5  -5  -6 12.3395 5.97960   1
  -5   5  -6 3.29881 7.68065   4
   5  -5  -6 1.24371 4.72421   3
  -5  -5   6 19.1056 7.58775   1
   0  -6  -6 168.017 9.21470   4
   0   6  -6 175.701 8.50753   2
   0  -6   6 157.746 8.52242   3
   0  -6  -6 160.321 8.42445   3
   0   6   6 171.204 9.59332   4
   0  -6   6 162.131 8.29019   2
   0   6   6 163.543 8.82340   3
   0   6  -6 163.724 8.81821   3
   1  -6   6 3.13566 1.79554   5
  -1  -6  -6 4.12855 1.74690   1
  -1   6   6 3.83285 3.02075   4
   1  -6   6 2.75907 2.01615   3
  -1   6   6 3.99271 1.68118   2
   1   6  -6 2.68725 1.81503   2
   1   6  -6 3.46354 1.66065   1
   1  -6  -6 1.84584 1.43834   2
   1   6   6 1.95844 1.16765   1
  -1   6  -6 1.52176 1.69598   2
   1  -6  -6 3.00428 2.02913   3
   1  -6  -6 3.93049 2.36968   4
  -2   6   6 91.7661 6.43675   2
   2  -6   6 96.4618 6.65633   5
   2  -6   6 96.8326 6.63376   3
  -2  -6  -6 94.1781 6.74118   1
  -2   6   6 95.2374 8.23509   4
  -2   6  -6 83.9925 6.41646   2
  -2   6  -6 91.7114 7.95024   4
  -2  -6   6 89.2591 6.39954   1
   2  -6  -6 101.891 6.58729   3
   3  -6   6 1.70855 3.13211   5
   3  -6   6 4.08091 3.74372   3
  -3  -6  -6 5.12855 3.32602   1
  -3   6   6 4.46377 2.35911   1
  -3   6   6 3.23256 4.57325   4
  -3  -6   6 10.0739 3.48948   1
   3  -6  -6 2.16601 3.01238   3
  -3   6  -6 3.51680 4.65889   4
  -3   6  -6 4.88757 3.48429   2
  -4  -6  -6 -2.1075 3.81062   1
  -4   6   6 0.97729 5.98235   4
  -4   6  -6 2.62548 5.41361   4
  -4  -6   6 1.04223 4.35647   1
  -4   6  -6 -0.2246 4.06792   1
  -4   6  -6 -2.0211 3.83715   2
   5  -6   6 1.64215 6.73238   3
   5  -6  -6 11.5500 6.13099   3
   0   7   6 -0.6835 1.33415   3
   0   7  -6 -1.6092 1.53936   2
   0   7   6 -1.8998 2.45380   4
   0  -7  -6 -0.4990 1.57013   3
   0   7  -6 -1.0979 1.46650   3
   0  -7   6 -0.4843 1.65880   3
   0  -7  -6 0.47676 1.71187   4
   1   7  -6 89.3260 5.75058   2
   1  -7   6 80.5033 6.05367   3
   1   7  -6 84.4144 5.58665   1
  -1   7   6 119.361 11.6649   4
   1  -7  -6 99.6574 6.16381   3
  -1   7  -6 89.6895 7.05269   4
  -1   7  -6 91.6919 5.88066   2
   2  -7   6 4.42779 2.95566   3
  -2   7   6 4.36948 2.87548   2
  -2  -7  -6 4.98479 2.68870   1
  -2   7   6 3.92540 4.03539   4
   2  -7  -6 4.65349 2.64906   3
  -2   7  -6 10.5435 3.02111   2
  -2   7  -6 5.69268 4.13871   4
  -3  -7  -6 43.2545 6.95566   1
  -3   7   6 48.5739 8.08443   4
   3  -7   6 36.4606 5.45914   3
  -3  -7   6 37.0616 5.97537   1
   3  -7  -6 40.8174 5.60281   3
  -3   7  -6 42.7696 6.38172   2
  -3   7  -6 37.3219 7.39033   4
   4  -7   6 1.54025 4.58943   3
  -4   7   6 1.90518 5.85241   4
  -4  -7   6 4.87622 4.43503   1
  -4   7  -6 6.15945 6.15194   4
  -4   7  -6 1.31290 4.02208   2
   4  -7  -6 0.25984 4.39875   3
   0  -8   6 227.582 11.8681   3
   0  -8  -6 237.843 12.0088   3
   0   8   6 233.847 13.1432   4
   0   8  -6 234.668 11.8639   2
   1   8  -6 2.16090 2.19902   2
   1  -8   6 -1.4948 2.26375   3
  -1   8   6 4.51760 3.72626   4
  -1   8  -6 -1.0569 2.94204   4
  -1   8  -6 4.08188 2.48242   2
   1  -8  -6 -1.0590 2.20137   3
   2  -8   6 3.01005 3.12639   3
  -2   8   6 3.31775 2.97190   2
  -2  -8  -6 4.26583 2.76941   1
  -2   8   6 1.93905 4.32090   4
   2  -8  -6 -1.5272 2.52010   3
  -2   8  -6 3.08987 2.60200   2
  -2   8  -6 0.72398 3.94117   4
  -3   8   6 26.8996 7.18492   4
  -3  -8  -6 31.6035 6.07262   1
   3  -8   6 11.6883 4.18377   3
   3  -8  -6 13.6062 4.07354   3
  -3   8  -6 18.3228 4.67973   2
  -3   8  -6 9.29561 5.66712   4
   4  -8   6 3.58691 3.95334   3
  -4   8   6 14.3858 7.78953   4
  -4  -8  -6 8.27526 4.77043   1
  -4   8  -6 -5.2818 5.79023   4
   4  -8  -6 3.87453 3.83182   3
  -4   8  -6 -0.6134 4.86503   2
   0   9  -6 1.09751 2.36648   2
   0  -9  -6 0.17515 2.07417   3
   0  -9   6 0.17913 2.16823   3
   0   9   6 0.25892 3.21394   4
   1   9  -6 38.0048 4.70228   4
   1  -9   6 39.9232 5.13512   3
  -1   9   6 36.1178 6.36203   4
   1  -9  -6 48.6599 5.12692   3
  -1   9  -6 48.7661 4.91539   2
  -1   9  -6 41.8528 6.28323   4
  -2   9   6 121.847 10.0077   2
   2  -9   6 79.7193 8.02602   3
   2   9  -6 85.8222 7.16192   2
  -2   9   6 114.855 11.4246   4
   2  -9  -6 79.4514 7.05389   3
  -2   9  -6 92.0623 7.33212   2
  -2   9  -6 106.117 10.7187   4
  -3  -9  -6 22.9286 5.84832   1
  -3   9   6 23.2384 7.49466   4
  -3   9  -6 23.4860 6.75009   4
  -3   9  -6 13.4477 4.78820   2
  -4   9   6 6.92448 7.60210   4
   4  -9   6 11.2567 5.98458   3
  -4   9  -6 10.9265 7.96514   4
   4  -9  -6 6.89603 4.41949   3
   0 -10  -6 309.665 15.6031   3
   0  10  -6 294.883 16.9129   4
   0  10  -6 276.794 15.3488   2
   0 -10   6 312.326 15.9363   3
   0  10   6 313.096 17.7723   4
   1 -10   6 49.7846 6.06338   3
   1  10  -6 48.9348 5.22584   2
   1  10  -6 54.4388 5.98097   4
  -1  10   6 58.5898 7.99844   4
  -1  10  -6 51.9700 7.19827   4
  -1  10  -6 53.7344 5.70009   2
   1  10   6 53.5485 6.37414   4
   1 -10  -6 60.5258 6.02717   3
   2 -10   6 32.3202 5.60748   3
  -2 -10  -6 28.8178 4.77076   1
  -2  10   6 51.3511 6.88890   2
   2  10  -6 30.9461 5.04698   2
  -2  10   6 44.8655 8.19492   4
  -2  10  -6 36.8325 7.94975   4
   2 -10  -6 34.2008 5.07277   3
  -2  10  -6 31.2948 5.59335   2
  -3  10   6 6.71660 4.57315   2
   3  10  -6 5.05719 3.81708   2
  -3 -10  -6 -1.1864 3.81615   1
   3 -10   6 3.71384 3.90977   3
  -3  10   6 6.36284 5.86346   4
  -3  10  -6 5.96111 4.33809   2
   3 -10  -6 7.15119 3.65296   3
  -3  10  -6 1.81382 5.34864   4
   4 -10   6 -1.8883 5.57653   3
  -4  10   6 1.35178 7.22294   4
  -4 -10  -6 -0.3270 4.51078   1
  -4  10  -6 2.96504 5.42095   2
  -4  10  -6 11.6155 7.99520   4
   0 -11  -6 -0.5625 2.08581   3
   0  11  -6 4.46294 3.02053   2
   0 -11   6 -5.7858 2.39978   3
   0  11  -6 -5.6531 4.03282   4
   0  11   6 1.94183 3.96575   4
   1  11  -6 42.2825 5.19098   2
   1  11  -6 28.2110 5.31731   4
   1 -11   6 36.5354 5.68850   3
  -1  11   6 42.9934 7.65277   4
   1  11   6 30.4720 5.63121   4
  -1  11  -6 46.0111 7.90710   4
   1 -11  -6 33.1597 4.84126   3
  -1  11  -6 32.5159 4.95558   2
  -2 -11  -6 2.36430 2.93194   1
  -2  11   6 3.73122 3.51526   2
  -2  11   6 5.93345 5.97463   4
   2 -11   6 0.44783 3.59417   3
   2  11  -6 4.79741 3.43777   2
  -2  11  -6 6.84680 5.47186   4
   2 -11  -6 0.72221 3.30823   3
  -2  11  -6 2.18001 3.62728   2
  -3 -11  -6 100.513 10.4051   1
  -3  11   6 112.597 13.5313   4
   3 -11   6 104.672 10.3572   3
   3 -11  -6 97.0143 8.70977   3
  -3  11  -6 105.580 13.2541   4
   0  12  -6 158.276 12.1174   4
   0 -12   6 178.862 11.3899   3
   0  12  -6 168.782 10.8249   2
   0 -12  -6 171.095 10.4589   3
   0  12   6 173.044 12.5180   4
   1 -12   6 6.40184 3.77759   3
  -1  12   6 7.24216 5.39619   4
   1  12  -6 -1.2848 3.06052   2
   1  12  -6 4.54136 3.98160   4
   1  12   6 2.43536 3.78074   4
  -1  12  -6 4.18931 3.13311   2
  -1  12  -6 -0.1205 5.08720   4
   1 -12  -6 4.15251 3.16507   3
   2 -12   6 12.3609 4.61701   3
  -2  12   6 11.3157 6.92756   4
  -2  12   6 15.6877 5.01396   2
   2  12  -6 12.0543 4.04346   2
  -2  12  -6 17.9557 6.62595   4
   2 -12  -6 12.5694 4.64753   3
  -3  12   6 -0.3159 6.29699   4
   3  12  -6 -1.4348 3.97832   2
  -3  12   6 0.77007 3.97871   2
   3 -12   6 -4.8604 3.83786   3
  -3  12  -6 -3.1045 7.89273   4
   3 -12  -6 5.97894 4.24225   3
   0  13   6 10.6388 6.46081   4
   0 -13   6 1.69398 3.11815   3
   0  13  -6 -3.3113 4.04845   4
   0  13  -6 6.73412 3.77714   2
   0 -13  -6 0.68763 2.35168   3
   1 -13   6 17.2373 4.23854   3
   1  13  -6 20.3588 5.78247   4
  -1  13   6 23.8589 6.99129   4
   1  13  -6 14.3313 4.91706   2
  -1  13  -6 18.5567 5.29223   2
  -1  13  -6 16.6477 7.00409   4
   1 -13  -6 26.9298 4.91899   3
   1  13   6 19.3269 5.51531   4
   2 -13   6 8.53799 5.09169   3
  -2  13   6 6.50520 7.22522   4
   2  13  -6 8.42581 4.66528   2
  -2  13  -6 3.96811 4.50846   2
  -2  13  -6 4.77140 6.64582   4
   2 -13  -6 10.5000 4.74517   3
  -3  13   6 17.6560 8.36554   4
   3 -13   6 7.84093 6.30440   3
   3  13  -6 7.75836 4.85077   2
  -3  13  -6 7.67817 8.56456   4
   3 -13  -6 11.9179 5.54166   3
   0  14   6 139.106 12.4431   4
   0  14  -6 109.788 14.9097   4
   0 -14   6 118.203 10.0161   3
   0  14  -6 109.357 9.34565   2
  -1  14   6 7.71239 7.14247   4
   1  14  -6 16.5098 5.68275   4
   1  14  -6 18.0990 4.72336   2
   1 -14   6 13.2961 4.80500   3
   1 -14  -6 16.6564 4.92239   3
  -1  14  -6 14.2461 7.61190   4
   2  14  -6 32.0975 5.68726   2
  -2  14   6 28.5664 9.45933   4
   2 -14   6 22.4507 6.34572   3
  -2  14  -6 18.8783 5.66381   2
  -2  14  -6 15.3874 8.76172   4
   2 -14  -6 17.9291 6.26644   3
   0  15   6 5.28039 5.29250   4
   0  15  -6 3.53577 4.08852   2
   0 -15   6 -0.6281 3.43335   3
   0  15  -6 7.41924 6.35854   4
   1  15  -6 7.02198 6.14287   4
   1 -15   6 26.7825 5.92518   3
   1  15  -6 17.2422 5.56891   2
  -1  15  -6 -3.7477 8.11577   4
   1 -15  -6 11.4198 4.53508   3
  -1  15  -6 23.1951 5.69102   2
   0   0  -7 13.9002 1.79370   5
   0   0  -7 8.12914 2.16128   4
   0   0   7 15.2095 1.83500   5
   1   0   7 0.29278 1.35471   5
   1   0  -7 -0.6611 1.26318   1
   1   0   7 0.72903 1.08509   2
   1   0   7 2.37894 1.15958   1
  -1   0  -7 0.14077 1.18061   3
  -1   0  -7 -1.2452 1.26385   5
   1   0  -7 0.33646 2.09757   4
  -1   0   7 0.94582 2.34484   4
   1   0   7 -0.2957 1.41915   3
  -1   0  -7 -0.7139 1.29589   1
  -1   0  -7 -0.8788 1.20117   2
  -1   0   7 1.72843 1.22752   3
  -2   0   7 3.02260 1.63111   3
   2   0   7 5.38713 1.83023   2
  -2   0  -7 2.44845 2.14276   1
  -2   0   7 2.58418 3.01054   4
   2   0   7 2.51027 1.79035   3
  -2   0  -7 2.27728 1.79263   5
   2   0  -7 4.69847 1.73896   3
   2   0   7 1.56618 1.95820   5
  -2   0  -7 6.14417 2.09059   2
   2   0  -7 0.75572 2.11013   4
  -2   0   7 4.45820 1.92734   1
  -2   0   7 3.73206 1.72580   5
   2   0  -7 1.31647 1.60927   1
  -2   0  -7 1.91400 1.57028   3
   3   0  -7 2.49724 2.70230   4
  -3   0   7 0.05786 3.64646   4
  -3   0  -7 -0.6853 2.72107   1
   3   0   7 -1.7496 2.04823   3
   3   0   7 1.21465 2.63489   5
   3   0  -7 -0.5798 1.95334   3
  -3   0   7 0.20592 2.16257   1
  -3   0  -7 -0.8079 2.73705   4
  -4   0   7 -1.1698 4.70075   4
   4   0   7 9.87140 4.79088   5
   4   0   7 -0.5986 3.35380   3
  -4   0   7 2.82175 2.87000   1
  -4   0  -7 6.35534 4.31668   1
  -4   0  -7 1.53387 3.78348   4
  -5   0  -7 7.26035 6.21439   4
   5   0   7 -10.063 3.98704   5
  -5   0   7 -1.6630 3.57820   1
   5   0   7 -8.1017 3.15438   3
   0  -1   7 -0.4244 1.25862   3
   0  -1  -7 0.63989 1.98331   4
   0   1   7 -1.6788 1.23362   5
   0  -1   7 0.07537 0.80755   2
   0  -1  -7 0.33402 1.25366   5
   0   1  -7 0.72013 0.89127   2
   0  -1  -7 -0.3227 0.79484   1
   0  -1   7 -0.6126 1.23513   5
   0   1  -7 -0.8299 1.10275   5
   1   1  -7 2.73578 2.17181   4
   1  -1   7 2.52950 1.47851   3
  -1   1   7 3.99226 1.50353   3
   1  -1   7 4.66206 1.23908   1
  -1  -1  -7 4.00644 1.57037   1
   1   1  -7 2.06831 1.46452   1
   1  -1   7 2.98350 1.54142   5
  -1   1   7 3.30410 2.75422   4
  -1  -1  -7 3.03524 1.37149   5
   1  -1   7 3.54697 1.27004   2
  -1   1  -7 5.35441 1.49123   1
   1   1   7 5.12717 1.40669   3
  -1  -1   7 6.17345 2.53980   4
  -1  -1   7 -0.3951 1.55529   5
   1  -1  -7 3.97480 2.34775   4
   1  -1  -7 4.82254 1.41095   1
   1   1   7 2.77000 1.25353   1
  -1   1  -7 3.98329 1.63282   2
  -1   1  -7 3.80075 1.40059   5
   1   1   7 5.17476 1.50521   5
  -1   1  -7 5.76719 1.51378   3
  -2  -1  -7 111.868 6.65502   5
   2  -1   7 126.578 7.05933   5
  -2   1   7 126.639 6.81006   1
   2  -1   7 129.836 6.92547   2
  -2  -1  -7 124.792 6.46563   3
   2  -1   7 126.249 6.92878   3
   2   1  -7 123.754 7.43854   4
  -2   1   7 132.043 8.44409   4
  -2   1   7 129.431 6.81016   3
  -2  -1  -7 132.700 7.48586   1
  -2   1  -7 126.171 7.08699   2
  -2  -1   7 111.001 6.89669   5
   2   1   7 115.886 6.76154   5
   2  -1  -7 128.962 6.96480   1
   2   1   7 108.437 6.58196   2
   2  -1  -7 125.138 6.81730   3
  -2   1  -7 123.268 6.68085   3
   2  -1  -7 119.180 7.69240   4
  -2  -1   7 124.618 6.95252   1
  -2  -1   7 113.104 6.91414   5
   2   1   7 126.157 6.62254   3
  -2   1  -7 121.670 7.06622   5
  -2  -1   7 111.423 6.33608   3
  -2  -1   7 116.877 7.77897   4
  -2   1  -7 125.508 7.23962   1
  -3  -1  -7 4.96062 3.20929   1
   3  -1   7 5.56805 2.75348   3
  -3  -1  -7 4.19785 2.09401   3
  -3  -1  -7 3.77146 2.78632   4
   3   1  -7 2.98030 2.51372   4
  -3   1   7 8.15626 4.91052   4
   3  -1   7 4.90233 3.52673   5
   3  -1  -7 4.62310 2.53134   3
   3   1   7 3.04619 2.16319   3
  -3  -1   7 4.10976 2.58333   1
  -3  -1   7 -0.5631 3.48798   4
  -3   1  -7 -0.8974 3.02736   4
  -3   1  -7 3.70591 3.01641   1
   3   1   7 0.26483 2.46923   5
  -3  -1   7 3.29514 2.12198   3
   4  -1   7 -3.5887 3.03587   3
  -4  -1  -7 3.12708 3.70894   1
   4  -1   7 1.35140 3.79052   5
  -4   1   7 1.95482 2.64908   1
  -4  -1  -7 0.68341 3.93571   4
  -4   1   7 7.32403 5.80767   4
  -4   1  -7 1.44000 3.86275   4
   4   1   7 -3.0269 3.99804   5
  -4  -1   7 -0.7025 4.77198   4
   4  -1  -7 1.22201 3.03315   3
   4   1   7 -3.0418 2.73723   3
  -4   1  -7 1.01752 3.57405   1
   5  -1   7 0.30943 3.89539   3
  -5  -1  -7 0.89613 5.77188   1
  -5   1   7 -2.1658 4.46686   1
  -5   1  -7 -9.1246 7.90046   4
  -5  -1   7 2.29090 7.18419   4
   5   1   7 -2.0481 4.64596   3
  -5  -1   7 16.7228 6.54864   1
   5   1   7 1.58913 5.93640   5
   0   2  -7 217.840 10.1550   3
   0  -2   7 214.277 10.1910   3
   0   2   7 210.967 10.9249   4
   0  -2  -7 217.434 10.9125   4
   0   2   7 208.523 10.1368   5
   0  -2   7 204.375 9.96757   2
   0   2  -7 211.833 10.0504   2
   0   2  -7 218.275 10.0433   5
   0  -2   7 210.376 10.0165   5
   0  -2  -7 248.127 9.90377   1
  -1  -2  -7 256.358 12.0341   1
  -1   2   7 255.597 13.1716   4
   1  -2   7 236.569 11.6933   2
   1   2  -7 247.226 12.3785   4
   1  -2   7 257.013 11.6046   1
  -1   2   7 252.057 11.9867   3
   1  -2   7 253.700 11.9984   3
   1   2  -7 263.113 12.0321   1
   1  -2   7 252.366 11.8889   5
  -1  -2  -7 238.467 12.2314   4
   1  -2  -7 263.684 11.6753   1
  -1   2  -7 226.578 11.7599   2
   1  -2  -7 254.189 11.9597   3
  -1   2  -7 249.929 11.9230   3
   1  -2  -7 265.887 12.9821   4
  -1   2  -7 240.325 11.7037   1
   1   2   7 243.712 11.7551   1
  -1  -2   7 253.528 12.3233   4
  -1   2  -7 242.877 11.7971   5
   1   2   7 250.428 11.5687   3
   2   2  -7 200.245 10.6198   4
   2  -2   7 209.152 10.4507   3
  -2  -2  -7 197.115 10.7789   1
  -2   2   7 202.190 10.3289   3
   2  -2   7 202.377 10.1305   1
  -2   2   7 204.274 10.1033   1
  -2   2   7 212.799 11.9360   4
   2  -2   7 184.878 10.2616   5
   2   2   7 195.146 10.1366   5
  -2  -2   7 201.630 10.8486   4
  -2   2  -7 201.601 10.4807   2
   2  -2  -7 199.329 10.2457   1
  -2  -2   7 202.300 10.3763   1
   2  -2  -7 207.823 11.3823   4
   2   2   7 186.342 10.0034   2
   2  -2  -7 212.402 10.3583   3
  -2   2  -7 202.899 10.2544   3
  -2  -2   7 182.837 9.58099   3
  -2   2  -7 213.766 10.5529   1
   3  -2   7 -1.7964 2.35762   5
   3  -2   7 0.13760 2.49076   3
  -3   2   7 1.41854 2.12589   1
   3   2  -7 -1.3883 2.11278   4
  -3  -2  -7 0.62022 2.72944   1
  -3   2   7 1.63284 4.15106   4
  -3   2  -7 0.19242 2.76440   1
  -3  -2   7 1.22752 2.28910   1
  -3   2  -7 -2.1840 3.03564   4
   3   2   7 -1.9092 2.29297   5
  -3  -2   7 -2.3886 2.92077   4
   3   2   7 -3.1559 1.75766   3
  -3   2  -7 2.32538 2.88769   2
   3  -2  -7 -1.3832 2.26840   3
   4  -2   7 2.71208 4.20944   3
  -4   2   7 10.5968 5.71155   4
   4  -2   7 9.29617 5.77026   5
  -4  -2  -7 6.65456 4.52595   1
  -4   2  -7 -1.3247 4.49080   4
  -4   2  -7 3.83600 4.90241   1
   4   2   7 8.05956 4.65909   5
  -4  -2   7 7.08030 5.07184   4
  -4  -2   7 6.78329 3.26491   1
   4  -2  -7 5.99680 3.94344   3
  -5  -2  -7 3.02391 5.36816   1
  -5   2   7 -10.048 6.43554   4
  -5   2  -7 -0.1349 5.06823   1
  -5   2  -7 1.07701 6.23149   4
  -5  -2   7 -2.7740 5.65199   1
   5   2   7 -2.2925 4.12897   5
   0   3   7 -0.2574 1.21381   3
   0  -3  -7 -1.6837 1.90618   4
   0   3  -7 -0.0785 1.08173   5
   0  -3   7 0.38466 1.36547   3
   0   3   7 -1.5574 2.25838   4
   0   3  -7 -0.4557 1.12477   2
   0  -3   7 -0.4730 1.00383   2
   0   3  -7 -1.0442 1.15652   3
   1  -3   7 413.035 18.0082   1
  -1  -3  -7 402.836 18.5884   1
   1  -3   7 407.947 18.6405   3
   1   3  -7 406.670 18.8112   4
   1   3  -7 414.169 18.5771   1
   1  -3   7 384.138 18.3490   5
  -1   3   7 403.186 19.7226   4
   1  -3  -7 396.397 18.5347   3
  -1   3  -7 404.865 18.4323   5
  -1   3  -7 401.607 18.1598   1
  -1   3  -7 393.762 18.4115   2
  -1  -3   7 353.657 17.9548   3
   1   3   7 380.744 18.2398   1
   1  -3  -7 422.089 19.6211   4
   2  -3   7 404.521 18.2500   1
  -2   3   7 388.345 20.1268   4
   2  -3   7 402.737 18.7816   3
  -2   3   7 385.089 18.1232   1
   2  -3   7 385.107 18.6297   5
  -2  -3  -7 390.341 18.9960   1
  -2   3  -7 369.902 18.4339   1
  -2   3  -7 400.117 18.8966   2
   2  -3  -7 389.021 18.5550   3
   2  -3  -7 385.802 19.6529   4
  -2  -3   7 376.228 18.5623   1
  -3   3   7 69.2178 8.70715   4
   3  -3   7 59.9581 5.73766   5
  -3   3   7 56.2977 4.86172   1
  -3  -3  -7 56.3816 6.38317   1
   3  -3   7 54.9582 5.82490   3
   3  -3  -7 50.6824 5.62757   3
  -3  -3   7 49.4807 5.75868   1
  -3   3  -7 65.3276 6.86454   2
  -3   3  -7 69.8573 7.48958   4
  -3   3  -7 50.8233 6.93527   1
   3   3   7 60.4426 5.52686   5
   4  -3   7 14.2106 4.95219   5
   4  -3   7 15.5969 4.61363   3
  -4   3   7 5.45643 4.35827   1
  -4   3   7 10.2221 6.16163   4
  -4  -3  -7 9.04935 4.45584   1
  -4   3  -7 7.07937 5.34818   4
   4  -3  -7 11.0863 3.98950   3
  -4   3  -7 6.76847 4.71749   1
  -4  -3   7 8.64434 4.02478   1
   4   3   7 11.4267 4.65353   5
  -5   3   7 7.93986 7.51651   4
   5  -3   7 8.60346 5.06590   3
   5  -3  -7 14.4619 6.00421   3
  -5  -3   7 10.6488 5.04575   1
  -5   3  -7 14.1077 7.27536   4
   0  -4   7 153.128 8.06442   3
   0  -4  -7 160.415 8.82515   4
   0   4   7 167.285 8.11602   3
   0  -4   7 155.596 7.87554   2
   0   4   7 156.631 8.99753   4
   0   4  -7 168.117 7.97492   2
   0   4  -7 170.598 8.07992   3
   1  -4   7 207.881 10.1834   2
  -1   4   7 214.104 11.7898   4
   1  -4   7 205.688 10.2894   5
   1   4  -7 215.391 10.5014   1
  -1   4   7 208.664 10.1877   2
   1  -4   7 216.578 10.6348   3
  -1   4   7 205.168 10.5178   3
  -1  -4  -7 210.942 10.4834   1
   1   4  -7 213.871 10.6109   4
  -1   4  -7 209.699 9.94352   1
  -1   4  -7 215.799 10.5313   3
   1  -4  -7 215.220 11.6022   4
  -1   4  -7 204.969 10.2593   5
   1   4   7 200.121 10.0861   1
   1  -4  -7 207.611 10.5104   3
  -1   4  -7 214.581 10.4098   2
   2  -4   7 327.884 15.8653   3
  -2   4   7 277.777 20.3697   4
  -2  -4  -7 307.712 15.8948   1
   2  -4   7 337.106 15.8377   5
   2  -4   7 326.374 15.1415   1
  -2  -4   7 312.934 15.6082   1
  -2   4  -7 299.629 15.5993   2
  -2   4  -7 322.185 16.8950   4
  -2   4  -7 330.289 15.4496   1
   2  -4  -7 314.703 15.6504   3
  -3   4   7 -1.9176 1.98315   1
   3  -4   7 5.31594 3.13225   3
   3  -4   7 1.33011 3.21026   5
  -3   4   7 -1.2279 4.27924   4
  -3  -4  -7 1.97808 3.25443   1
  -3   4  -7 3.53090 2.96286   2
  -3   4  -7 3.81290 4.02590   4
   3  -4  -7 2.19484 2.71259   3
  -3  -4   7 1.56814 2.72483   1
   4  -4   7 0.68214 4.09735   3
  -4  -4  -7 7.82552 5.05910   1
   4  -4   7 0.91300 4.45601   5
  -4   4   7 0.29991 5.30456   4
  -4   4   7 -1.8297 2.61785   1
  -4   4  -7 -1.3481 4.95297   4
   4  -4  -7 4.14877 3.51073   3
  -4  -4   7 2.83602 4.10221   1
  -4   4  -7 -0.5584 4.39852   1
  -5   4   7 9.34861 9.42970   4
   5  -4   7 -1.2343 4.67170   3
  -5  -4  -7 0.11545 6.43291   1
   5  -4  -7 -0.6292 3.67337   3
  -5  -4   7 3.02720 4.53046   1
  -5   4  -7 1.58233 6.68392   4
  -5   4  -7 -1.4990 4.39611   1
   0  -5   7 0.07035 1.45197   3
   0   5  -7 0.58314 1.43806   3
   0   5   7 -0.3813 1.33727   3
   0   5   7 -1.5692 2.42729   4
   0  -5   7 -0.3479 1.08947   2
   0  -5  -7 0.09567 1.34463   3
   0  -5  -7 0.91497 2.01768   4
   0   5  -7 -0.6852 1.39830   2
  -1  -5  -7 17.2600 2.61770   1
  -1   5   7 16.6201 3.83662   4
   1   5  -7 17.0847 2.39100   1
   1  -5   7 21.0342 2.59227   5
   1  -5   7 15.4093 2.54673   3
   1  -5  -7 15.6999 3.38506   4
   1  -5  -7 16.4394 2.65915   3
   1   5   7 16.6013 1.97721   1
  -1   5  -7 13.9966 2.47496   5
  -1   5  -7 16.5636 2.50044   2
   2  -5   7 20.5625 2.28269   1
  -2   5   7 24.5847 5.02206   4
   2  -5   7 14.3656 2.84508   5
  -2  -5  -7 22.4573 3.48659   1
   2  -5   7 18.6513 3.42165   3
  -2   5  -7 20.6215 2.75963   1
  -2   5  -7 19.3220 3.13126   2
  -2  -5   7 18.5010 3.00505   1
   2  -5  -7 22.4184 3.49103   3
  -2   5  -7 17.2953 4.11280   4
  -3   5   7 409.087 19.0630   1
   3  -5   7 325.931 18.6897   5
  -3  -5  -7 327.621 19.1548   1
   3  -5   7 366.770 18.7294   3
  -3   5   7 349.666 20.8671   4
   3  -5  -7 361.379 18.3790   3
  -3   5  -7 356.541 20.6666   4
  -3   5  -7 374.903 19.3969   2
  -3  -5   7 346.314 18.5358   1
   4  -5   7 31.2921 5.81504   3
   4   5   7 28.6940 6.46811   5
  -4   5  -7 35.7099 8.70939   4
  -4   5  -7 22.5504 5.55541   1
  -4  -5   7 32.9778 6.11053   1
   4  -5  -7 29.4558 5.32924   3
  -5   5   7 5.10722 9.81365   4
   5  -5   7 8.19378 7.02468   3
  -5  -5   7 6.04908 6.09117   1
   5  -5  -7 11.4757 5.65728   3
  -5   5  -7 2.84194 9.56926   4
   0  -6  -7 89.7712 5.44179   3
   0   6  -7 97.0675 5.48227   3
   0  -6   7 95.1279 5.58739   3
   0   6  -7 98.4955 5.46278   2
   0   6   7 90.9907 5.43752   3
   0   6   7 85.8722 6.55020   4
   0  -6  -7 98.9165 6.22802   4
   1  -6   7 321.800 14.3478   5
   1  -6   7 291.842 14.5780   3
   1   6  -7 317.590 14.4309   2
  -1   6   7 276.544 15.7890   4
   1   6  -7 300.784 14.4107   1
  -1  -6  -7 286.564 14.2147   1
   1   6   7 253.913 13.8655   1
   1  -6  -7 300.237 15.6130   4
   1  -6  -7 294.806 14.5079   3
  -1   6  -7 305.347 14.4103   2
  -2   6   7 453.504 20.2501   2
   2  -6   7 361.163 18.0248   1
  -2  -6  -7 377.722 19.5764   1
  -2   6   7 368.128 20.8993   4
   2  -6   7 416.762 19.6470   5
   2  -6   7 404.812 19.7619   3
  -2   6  -7 381.130 19.4843   2
   2  -6  -7 376.943 19.2029   3
  -2   6  -7 400.957 20.8369   4
   3  -6   7 21.6961 4.78753   5
   3  -6   7 21.4033 4.66402   3
  -3  -6  -7 24.3494 4.93256   1
  -3   6   7 16.1453 6.02532   4
  -3   6  -7 22.0243 5.79202   4
  -3  -6   7 21.5493 4.37539   1
   3  -6  -7 17.4385 4.00792   3
  -3   6  -7 24.1825 4.87323   2
  -4   6   7 -4.6120 4.80278   4
  -4  -6  -7 4.81275 4.63673   1
  -4   6   7 0.90152 3.27731   1
  -4  -6   7 1.91060 4.49963   1
  -4   6  -7 1.52920 5.35764   4
   4  -6  -7 -2.8234 4.57136   3
   5  -6   7 6.86550 5.91642   3
   5  -6  -7 -4.8042 5.21348   3
   0  -7  -7 -0.0970 1.50810   3
   0  -7  -7 2.39501 2.09009   4
   0   7  -7 1.56624 1.55396   3
   0   7   7 0.02122 2.67056   4
   0   7  -7 1.63459 1.79342   2
   0  -7   7 0.32937 1.79246   3
   0   7   7 1.76560 1.49858   3
  -1   7   7 329.721 18.0629   4
   1   7  -7 339.442 16.3422   2
   1  -7   7 342.259 16.7459   3
  -1   7  -7 336.750 16.4825   2
   1  -7  -7 327.651 16.4249   3
   2  -7   7 99.2007 7.29423   5
  -2   7   7 89.8206 8.47040   4
  -2   7   7 118.953 7.62175   2
  -2  -7  -7 94.9834 7.11503   1
   2  -7   7 95.0603 7.02075   3
  -2   7  -7 94.0626 6.92716   2
  -2   7  -7 94.9592 8.18883   4
   2  -7  -7 93.2877 7.00806   3
  -3   7   7 5.72168 5.12173   4
  -3  -7  -7 7.61500 3.97690   1
   3  -7   7 3.42836 3.56734   3
  -3   7  -7 7.33295 3.64227   2
   3  -7  -7 7.58769 3.44470   3
  -3  -7   7 5.15612 3.24096   1
  -3   7  -7 4.68196 5.22536   4
  -4  -7  -7 23.8750 6.50600   1
   4  -7   7 17.5848 5.47280   3
  -4   7   7 13.5621 6.86503   4
   4  -7  -7 12.6340 5.27082   3
  -4   7  -7 9.54797 6.93701   4
  -4  -7   7 14.3787 5.60522   1
   0  -8  -7 184.770 10.7846   4
   0   8   7 178.676 11.2488   4
   0  -8   7 196.244 10.1428   3
   0  -8  -7 187.764 9.96797   3
   0   8  -7 202.613 10.1449   2
  -1   8   7 138.803 9.95676   4
   1   8  -7 138.352 8.22610   2
  -1   8  -7 144.949 9.78056   4
   2  -8   7 192.733 11.5847   3
  -2   8   7 191.191 13.3949   4
  -2   8   7 242.200 12.6202   2
  -2  -8  -7 176.868 11.3276   1
  -2   8  -7 199.846 13.2421   4
   2  -8  -7 186.975 11.3164   3
  -2   8  -7 186.350 11.1984   2
  -3   8   7 7.89540 5.45857   4
   3  -8   7 6.88219 4.00569   3
  -3  -8  -7 12.9256 4.59509   1
   3  -8  -7 8.41886 3.50119   3
  -3   8  -7 1.41693 3.46842   2
  -3   8  -7 4.60221 5.17981   4
  -4   8   7 2.86021 7.33547   4
   4  -8   7 2.55617 4.59579   3
  -4   8  -7 6.72704 7.31421   4
   4  -8  -7 5.91836 3.89354   3
   0   9  -7 -5.0566 2.64557   4
   0   9   7 -4.3729 3.02033   4
   0  -9   7 3.63122 2.43404   3
   0  -9  -7 -0.7058 1.72227   3
   1  -9   7 317.278 16.3886   3
  -1   9   7 321.435 18.2162   4
   1   9  -7 305.593 16.5996   4
   1   9  -7 301.576 16.1343   2
  -1   9  -7 334.901 16.5475   2
  -1   9  -7 378.758 18.9850   4
   1  -9  -7 340.479 16.4889   3
   1   9   7 263.005 16.4285   4
   2  -9   7 5.64171 3.43956   3
  -2   9   7 11.4134 4.20624   2
  -2   9   7 10.4199 5.28850   4
   2   9  -7 7.87892 3.63946   2
   2  -9  -7 6.41642 3.11608   3
  -2   9  -7 -0.4801 4.20927   4
  -2   9  -7 8.75029 3.41368   2
  -3  -9  -7 95.9409 10.3144   1
  -3   9   7 98.7992 11.6075   4
   3  -9   7 109.465 12.6444   3
   3  -9  -7 69.2064 10.1822   3
  -3   9  -7 94.3190 11.5825   4
  -4   9   7 17.6119 8.62245   4
   4  -9   7 20.4114 5.42787   3
   4  -9  -7 22.0747 6.80571   3
  -4   9  -7 20.1627 8.87879   4
   0  10  -7 61.0805 5.77738   2
   0 -10  -7 61.8240 5.73196   3
   0  10  -7 52.2919 6.61607   4
   0  10   7 53.2237 6.95362   4
   0 -10   7 54.0626 5.68227   3
   1 -10   7 42.6320 5.24974   3
   1  10  -7 29.9443 4.46858   2
   1  10  -7 31.6689 5.01738   4
  -1  10   7 50.0206 7.44639   4
   1 -10  -7 31.9175 4.59355   3
  -1  10  -7 44.1565 5.07773   2
  -1  10  -7 36.6645 6.24090   4
   1  10   7 25.3048 3.20925   3
  -2  10   7 85.4789 8.36326   2
   2  10  -7 66.7988 6.76245   2
   2 -10   7 56.0782 7.47457   3
  -2  10   7 51.9672 8.81824   4
  -2 -10  -7 64.2973 6.86080   1
  -2  10  -7 65.7221 7.12926   2
   2 -10  -7 66.4848 7.54635   3
  -3  10   7 7.31708 5.93320   4
  -3 -10  -7 5.60043 4.41828   1
   3  10  -7 12.9892 4.71851   2
   3 -10   7 12.0302 4.44991   3
   3 -10  -7 12.1644 4.19847   3
  -3  10  -7 15.4396 6.00180   2
  -3  10  -7 8.48965 5.66793   4
   4 -10   7 16.5311 6.12704   3
  -4  10   7 9.13506 8.13280   4
  -4  10  -7 8.58555 8.09849   4
   4 -10  -7 4.73137 4.51829   3
   0  11  -7 -1.9799 2.79077   2
   0 -11  -7 2.54668 2.38662   3
   0 -11   7 -4.2394 2.61608   3
   0  11   7 0.18215 3.68051   4
   0  11  -7 -1.5876 3.81989   4
   1 -11   7 145.877 9.62302   3
   1  11  -7 125.612 8.55342   2
   1  11  -7 103.007 10.9330   4
  -1  11   7 126.157 10.8410   4
   1  11   7 115.123 9.36226   4
   1 -11  -7 130.120 9.32803   3
  -1  11  -7 112.558 8.58769   2
  -1  11  -7 128.209 10.5010   4
  -2  11   7 3.96398 5.27601   4
   2 -11   7 8.65879 3.95851   3
   2  11  -7 0.86896 3.39993   2
   2 -11  -7 10.1416 3.75254   3
  -2  11  -7 8.71814 3.59544   2
  -2  11  -7 4.70069 4.89323   4
  -3  11   7 0.25713 5.83063   4
   3 -11   7 -1.4769 3.80531   3
  -3 -11  -7 -3.8459 3.90585   1
  -3  11  -7 6.14976 4.74559   2
  -3  11  -7 2.81227 5.99042   4
   3 -11  -7 3.85873 3.59751   3
   0  12  -7 6.24844 3.46927   2
   0  12   7 4.04726 5.02617   4
   0 -12  -7 2.24450 2.55719   3
   0  12  -7 1.65670 4.74960   4
   0 -12   7 8.56851 3.61366   3
   1  12  -7 11.7119 3.86006   2
   1  12  -7 15.2979 4.85519   4
  -1  12   7 9.52281 5.32278   4
   1 -12   7 3.44745 3.59935   3
   1 -12  -7 4.39693 3.55614   3
  -1  12  -7 7.36659 3.38760   2
  -1  12  -7 8.22950 5.54446   4
  -2  12   7 15.8452 6.75309   4
   2 -12   7 25.6116 5.29783   3
   2  12  -7 25.5007 5.05234   2
  -2  12  -7 18.2920 6.89145   4
  -2  12  -7 23.3577 5.87808   2
   2 -12  -7 21.1429 5.49276   3
   3  12  -7 4.16706 4.62199   2
  -3  12   7 6.61841 8.98230   4
   3 -12   7 6.07105 4.62594   3
   3 -12  -7 5.03038 5.40823   3
  -3  12  -7 10.3533 5.76236   2
   0  13  -7 -0.6596 3.24147   2
   0  13  -7 5.67658 5.26799   4
   0 -13   7 -0.8709 3.33316   3
   0  13   7 19.6019 6.06742   4
   1 -13   7 12.0249 3.72509   3
  -1  13   7 6.49945 5.96650   4
   1  13  -7 9.09513 4.08618   2
   1  13  -7 7.34863 4.84078   4
  -1  13  -7 2.32430 6.00856   4
  -1  13  -7 5.05512 4.47950   2
   1  13   7 6.31615 4.64255   4
   1 -13  -7 7.54193 3.84114   3
   2 -13   7 17.6410 5.07617   3
  -2  13   7 14.2708 9.20841   4
  -2  13  -7 9.22149 4.95716   2
  -2  13  -7 4.17815 6.57987   4
   2 -13  -7 3.58246 4.14870   3
   3 -13   7 15.7715 6.44990   3
  -3  13   7 41.8321 13.4417   4
   3  13  -7 10.3422 5.20032   2
  -3  13  -7 6.84484 7.67892   4
  -3  13  -7 14.0591 6.64867   2
   0 -14   7 45.9619 6.09328   3
   0  14   7 49.4366 8.75515   4
   1 -14   7 -0.7710 3.81964   3
  -1  14   7 -4.5446 4.96890   4
   1  14  -7 -2.5883 4.01101   4
  -1  14  -7 1.02730 3.87443   2
   1 -14  -7 -0.2624 3.27647   3
  -1  14  -7 -4.9628 6.37521   4
  -2  14   7 -1.4704 8.42135   4
   2  14  -7 5.42936 4.63422   2
   2 -14   7 13.3638 6.67063   3
  -2  14  -7 8.27738 5.06515   2
   2 -14  -7 11.1606 5.35630   3
   0  15   7 11.7769 6.19238   4
   0  15  -7 27.3800 7.00965   4
   0  15  -7 0.52316 4.53358   2
  -1  15   7 57.4198 11.2350   4
   1  15  -7 33.2993 6.52950   2
   1  15  -7 16.0917 6.30966   4
   1 -15   7 43.4815 7.86807   3
   1 -15  -7 34.5919 5.76807   3
  -1  15  -7 31.4890 6.31630   2
  -1  15  -7 29.1364 10.8000   4
   0   0  -8 363.489 16.7535   5
   0   0   8 371.208 16.6994   5
   0   0  -8 359.454 17.2965   4
   0   0   8 368.342 17.2447   4
  -1   0  -8 1004.49 46.4945   2
   1   0   8 999.116 46.3638   2
  -1   0  -8 1039.64 46.5611   3
   1   0  -8 1131.48 46.7577   1
  -1   0  -8 1051.01 46.5331   5
  -1   0   8 1047.86 46.5349   3
  -1   0   8 1057.32 47.5213   4
  -1   0  -8 1071.87 46.7283   1
   1   0   8 1059.86 46.5592   1
  -1   0   8 1037.42 46.8090   5
   1   0  -8 1040.52 47.4609   4
   2   0   8 41.2144 3.58856   3
  -2   0  -8 40.9065 3.90010   2
   2   0  -8 47.2824 5.10171   4
  -2   0   8 48.2458 5.49339   4
  -2   0  -8 42.2358 3.62919   5
  -2   0   8 39.1080 3.52295   1
   2   0   8 38.6010 3.54232   2
   2   0  -8 44.1098 5.72477   1
  -2   0  -8 49.5954 4.42911   1
   2   0   8 39.2170 3.87069   5
  -2   0   8 43.9029 3.74234   5
  -3   0  -8 121.826 8.28951   1
  -3   0   8 121.897 9.28380   4
  -3   0   8 109.778 7.12229   1
   3   0   8 116.797 7.15117   3
   3   0  -8 100.867 7.54117   4
   3   0   8 101.978 8.15803   5
  -3   0  -8 104.910 7.64179   4
  -4   0  -8 14.7725 5.18894   4
  -4   0  -8 12.4711 5.46539   1
  -4   0   8 14.2078 6.25665   4
   4   0   8 11.2721 4.33142   5
   4   0   8 11.1022 3.91053   3
  -5   0  -8 -4.0860 5.76822   1
   5   0   8 -0.3486 4.04946   3
  -5   0   8 0.20303 3.56033   1
  -5   0  -8 5.59667 6.08872   4
  -5   0   8 7.01512 7.24090   4
   0   1  -8 0.04661 1.22096   5
   0  -1  -8 -1.5890 1.23078   5
   0   1  -8 -1.5777 1.72463   4
   0  -1   8 0.75832 0.85962   2
   0  -1  -8 -0.5803 2.06415   4
   0  -1  -8 -0.0397 0.87397   1
   0   1  -8 1.17621 0.98010   2
   0   1   8 0.50225 1.46556   5
   0  -1   8 0.14707 1.33672   5
   0   1   8 0.94840 1.84918   4
   1  -1   8 638.635 31.0253   2
   1  -1   8 699.453 31.3084   5
  -1   1   8 723.051 32.4197   4
  -1  -1  -8 671.697 31.0768   5
  -1  -1  -8 707.669 31.4128   1
   1  -1   8 694.383 31.1212   1
   1   1  -8 733.348 31.4268   1
   1  -1   8 705.411 31.3605   3
  -1   1   8 670.662 31.2486   3
   1  -1  -8 688.899 32.2333   4
   1   1   8 674.194 31.1780   1
  -1  -1   8 722.062 31.6080   5
  -1   1  -8 694.094 31.2257   5
  -1   1  -8 697.448 31.2766   1
  -1   1  -8 689.503 31.2711   3
  -1  -1   8 680.831 31.9732   4
   1  -1  -8 750.860 31.2952   1
  -1   1  -8 655.377 31.1656   2
   1   1   8 714.569 31.1835   3
   1   1   8 724.071 31.2160   5
  -2   1   8 48.8409 3.78197   1
  -2   1   8 55.4712 5.97702   4
  -2   1   8 55.2383 3.81689   3
   2   1  -8 46.3039 4.44714   4
  -2  -1  -8 52.7075 4.46386   1
   2  -1   8 47.4876 3.98171   2
  -2  -1  -8 48.7607 3.51210   3
   2  -1   8 50.5645 4.10561   3
   2  -1   8 48.8436 4.07114   5
   2  -1  -8 47.5612 3.75920   1
  -2  -1   8 54.9605 3.83913   5
  -2  -1   8 48.9244 3.49162   3
  -2   1  -8 55.2494 4.65754   2
   2   1   8 48.1471 3.72811   3
  -2  -1   8 50.4410 5.51755   4
   2   1   8 49.1937 3.99590   5
  -2  -1   8 57.0552 4.02228   1
  -2   1  -8 55.5818 4.61652   1
   2   1   8 50.6846 3.62477   2
  -2  -1   8 45.4294 4.49445   5
   2  -1  -8 50.1415 4.76564   4
  -2   1  -8 48.3981 3.75390   3
   2  -1  -8 50.4189 3.94481   3
  -3  -1  -8 0.17726 2.04940   3
  -3  -1  -8 4.90396 3.26094   1
   3  -1   8 5.21149 2.69582   3
  -3  -1  -8 2.86756 2.75260   4
   3   1  -8 0.19168 2.31507   4
   3  -1   8 0.88705 2.91313   5
  -3   1  -8 -2.9225 2.51383   1
   3  -1  -8 4.94430 2.58597   3
  -3   1  -8 5.64032 3.35597   4
  -3  -1   8 5.39815 2.68700   1
  -3  -1   8 3.42618 3.11710   5
   3   1   8 3.07461 2.78440   5
   3   1   8 2.75464 2.31139   3
  -3  -1   8 1.53587 1.99407   3
  -3  -1   8 7.25730 3.82746   4
  -4  -1  -8 34.8523 6.15999   4
   4  -1   8 36.1452 7.34586   5
  -4   1   8 51.7407 8.67970   4
  -4  -1  -8 54.6818 7.48785   1
   4  -1   8 56.5931 6.94182   3
   4  -1  -8 42.0077 5.99628   3
   4   1   8 43.0504 5.39620   3
  -4  -1   8 38.6532 5.98063   1
   4   1   8 31.1941 6.10768   5
  -4   1  -8 49.6727 7.10053   1
  -4   1  -8 47.7010 7.51887   4
  -4  -1   8 48.8540 7.84445   4
  -4  -1   8 71.8355 9.34505   5
  -5  -1  -8 4.67937 5.51034   1
  -5   1   8 2.18989 5.00570   1
   5  -1   8 7.63738 5.85224   5
   5  -1   8 10.9025 5.22367   3
  -5  -1   8 15.9707 7.94245   4
  -5   1  -8 8.64490 6.82906   4
  -5   1  -8 1.25502 4.75402   1
   5   1   8 14.3421 5.67709   3
  -5  -1   8 9.65750 6.43813   1
   0   2  -8 278.878 12.4600   5
   0   2   8 264.182 12.5408   5
   0   2  -8 253.972 12.5119   3
   0  -2  -8 283.554 13.4332   4
   0   2  -8 272.447 12.6415   2
   0  -2  -8 294.835 12.2692   1
   0   2   8 270.006 13.3952   4
   0  -2   8 262.822 12.4297   5
   0  -2   8 269.262 12.5920   3
   0  -2   8 250.340 12.3146   2
   1  -2   8 458.498 21.2450   3
  -1   2   8 471.672 22.4315   4
   1  -2   8 459.247 21.1665   5
  -1  -2  -8 482.607 21.4382   4
   1  -2   8 456.965 20.8494   1
   1  -2   8 433.958 20.9227   2
  -1  -2  -8 476.481 21.2929   1
  -1   2   8 454.857 21.2076   3
   1   2  -8 479.425 21.2970   1
   1   2  -8 446.112 21.6802   4
   1  -2  -8 463.695 21.0918   2
   1   2   8 449.950 21.0072   1
  -1   2  -8 457.802 21.1929   3
  -1   2  -8 466.272 21.3174   5
   1  -2  -8 504.780 20.9935   1
  -1   2  -8 446.882 21.0941   2
   1  -2  -8 477.215 21.2210   3
  -1  -2   8 457.028 21.6341   4
   1  -2  -8 461.310 22.2435   4
  -1   2  -8 442.406 20.9598   1
  -2   2   8 1482.57 64.5792   1
   2  -2   8 1462.08 64.9211   3
  -2  -2  -8 1519.44 65.2791   1
  -2   2   8 1551.02 66.5574   4
   2  -2   8 1422.56 64.9069   5
   2   2  -8 1439.53 65.2642   4
   2   2   8 1437.22 64.2969   3
   2   2   8 1313.45 64.5014   2
   2  -2  -8 1493.85 64.8439   3
  -2  -2   8 1473.34 65.4248   4
   2   2   8 1411.85 64.5765   5
  -2  -2   8 1350.32 64.2275   3
  -2   2  -8 1484.52 65.0309   1
  -2   2  -8 1408.97 64.9147   2
   2  -2  -8 1519.13 66.2072   4
  -2  -2   8 1456.19 64.8931   1
   2  -2  -8 1454.49 64.7812   1
   3   2  -8 5.78631 2.75600   4
  -3   2   8 8.06876 4.55260   4
  -3  -2  -8 -0.6778 2.75430   1
   3  -2   8 1.05741 2.94451   5
   3  -2   8 3.00503 2.79036   3
  -3   2   8 3.01372 2.43839   1
  -3  -2   8 2.18018 1.98097   3
  -3  -2   8 4.17983 2.75610   1
  -3   2  -8 7.72502 3.10815   1
  -3   2  -8 -0.7801 2.71138   2
  -3   2  -8 2.26232 3.58937   4
  -3  -2   8 7.32925 3.88253   4
   3   2   8 1.62880 2.77902   5
   3  -2  -8 -0.3679 2.49558   3
   4  -2   8 18.0790 4.85218   3
   4  -2   8 11.0447 5.64278   5
  -4   2   8 29.4456 7.59632   4
  -4  -2   8 29.2910 7.02332   4
   4  -2  -8 23.7136 5.24790   3
  -4   2  -8 25.3060 6.32212   4
  -4  -2   8 27.9498 6.29042   1
  -5  -2  -8 -4.0007 4.40832   1
  -5   2   8 -4.1140 3.56668   1
  -5   2   8 -7.7852 6.64468   4
  -5  -2   8 0.46459 5.45322   1
   5   2   8 14.9340 7.46985   5
  -5   2  -8 1.85113 5.98727   4
   0   3  -8 -0.0563 1.19683   2
   0  -3   8 -1.6424 1.08468   5
   0   3  -8 0.28232 1.23950   3
   0  -3  -8 0.74457 2.03729   4
   0   3   8 3.23030 2.32875   4
   0  -3   8 0.46363 1.07600   2
   0   3  -8 -0.0987 1.13426   5
   0  -3   8 0.39832 1.49210   3
   0   3   8 0.87616 1.23158   3
   1   3  -8 196.063 9.86002   4
   1  -3   8 186.977 9.50756   3
  -1   3   8 186.306 10.7251   4
   1  -3   8 182.073 9.26007   5
   1  -3   8 180.187 9.27205   2
  -1  -3  -8 186.887 9.42792   1
   1  -3   8 198.838 8.86995   1
  -1   3   8 191.096 9.48419   3
   1  -3  -8 191.101 10.4976   4
   1   3   8 178.369 9.04646   1
  -1   3  -8 177.550 8.97862   1
   1  -3  -8 191.601 9.44455   3
  -1   3  -8 183.466 9.26165   2
  -1   3  -8 185.034 9.21220   5
   1  -3  -8 187.847 9.13475   2
  -1   3  -8 190.953 9.41231   3
  -2   3   8 834.770 36.3176   1
   2  -3   8 825.888 36.8980   3
  -2   3   8 804.206 38.2867   4
   2   3  -8 774.652 36.8226   4
   2  -3   8 807.289 36.9177   5
  -2  -3  -8 799.709 37.1499   1
   2  -3  -8 808.997 36.7154   3
  -2   3  -8 839.140 36.7421   1
   2  -3  -8 803.547 37.9976   4
   2  -3  -8 799.138 36.5089   1
  -2  -3   8 807.086 36.9446   4
  -2  -3   8 747.581 36.7077   1
  -2   3  -8 803.707 36.8367   2
  -3   3   8 93.7364 8.89752   4
  -3  -3  -8 98.0053 7.96492   1
   3  -3   8 86.4167 8.51617   5
  -3   3   8 99.0352 6.46067   1
   3  -3   8 84.2924 7.20603   3
  -3  -3   8 86.7932 6.82089   1
  -3   3  -8 85.9553 7.24201   2
   3   3   8 95.7992 7.05349   5
   3  -3  -8 88.5923 6.98846   3
  -3   3  -8 91.9801 7.61213   1
  -3   3  -8 98.3159 8.18002   4
   4  -3   8 35.1712 6.02981   3
  -4   3   8 40.0260 8.55100   4
  -4   3   8 36.8059 5.16350   1
  -4  -3  -8 22.7622 5.67450   1
   4  -3   8 12.2326 4.60983   5
   4  -3  -8 29.8246 5.01671   3
  -4   3  -8 15.9328 4.91034   1
  -4  -3   8 19.3381 4.95497   1
   4   3   8 27.0141 6.11952   5
  -4   3  -8 34.3328 7.85818   4
  -5  -3  -8 -0.6598 6.38192   1
   5  -3   8 -2.3334 4.31409   3
  -5   3   8 7.20794 7.51459   4
   5  -3  -8 -4.0028 5.03106   3
  -5   3  -8 -0.8284 5.71149   4
   0  -4   8 226.402 11.2968   3
   0   4  -8 239.473 11.2950   3
   0   4  -8 210.568 10.9436   5
   0  -4  -8 251.319 12.2422   4
   0   4   8 246.669 12.3908   4
   0   4  -8 239.204 11.2488   2
   0   4   8 240.872 11.3096   3
   1  -4   8 540.829 25.4705   2
   1   4  -8 584.405 25.8747   1
   1   4  -8 560.559 26.0303   4
  -1   4   8 554.678 27.0419   4
  -1   4   8 560.622 25.8415   3
  -1  -4  -8 572.926 25.7850   1
   1  -4   8 582.299 25.7154   5
   1  -4   8 564.853 25.8945   3
  -1  -4   8 546.634 25.1836   3
   1  -4  -8 564.009 25.7865   3
  -1   4  -8 578.595 25.8321   3
  -1   4  -8 555.079 25.6348   2
   1   4   8 546.392 25.3736   1
  -1   4  -8 545.022 25.5494   5
   1  -4  -8 564.147 26.9586   4
  -1   4  -8 553.840 25.2509   1
   2  -4   8 41.4776 3.65428   1
  -2  -4  -8 45.2103 4.65733   1
   2  -4   8 44.2751 4.34588   5
   2  -4   8 50.2671 4.66053   3
  -2  -4   8 42.7918 4.20460   1
   2  -4  -8 45.9204 4.44147   3
  -2   4  -8 45.7516 4.40530   2
  -2   4  -8 41.3302 3.72320   1
   3  -4   8 2.33769 3.01778   3
  -3   4   8 3.49450 2.23222   1
   3  -4   8 3.59969 3.03989   5
  -3  -4  -8 7.17640 3.65757   1
  -3   4   8 1.95347 4.60064   4
   3   4   8 4.95879 3.02283   5
  -3   4  -8 3.00722 3.08288   1
   3  -4  -8 -0.3769 2.46444   3
  -3   4  -8 6.90989 4.24722   4
  -3   4  -8 0.72661 3.13926   2
  -3  -4   8 -0.0801 2.58551   1
   4  -4   8 6.16124 4.19931   3
  -4   4   8 2.08192 4.06926   1
   4  -4   8 6.35848 4.73422   5
  -4   4   8 1.15484 5.16230   4
   4  -4  -8 0.81578 3.15290   3
  -4   4  -8 -0.3025 4.86745   4
  -4   4  -8 0.20322 3.94282   1
  -5  -4  -8 1.71257 5.01756   1
  -5   4   8 9.44033 9.51127   4
   5  -4  -8 -5.7559 4.09372   3
  -5  -4   8 14.4207 6.93593   1
  -5   4  -8 4.78492 7.11714   4
   0   5  -8 1.34385 1.52148   2
   0  -5   8 0.64681 1.18039   2
   0   5   8 3.82838 2.63826   4
   0  -5  -8 0.83160 1.94319   4
   0   5  -8 2.16969 1.45134   3
   0   5   8 1.56117 1.44142   3
   0  -5   8 -1.0465 1.52633   3
   1   5  -8 469.898 21.3424   1
   1  -5   8 476.365 21.1152   5
  -1  -5  -8 423.203 21.2154   1
  -1   5   8 440.254 22.6332   4
   1  -5   8 459.786 21.4291   3
   1  -5  -8 464.233 21.3465   3
   1   5   8 444.599 20.6379   3
  -1  -5   8 444.375 20.6811   3
  -1   5  -8 473.265 21.2107   2
   1  -5  -8 476.280 22.5916   4
   1   5   8 437.436 20.8082   1
   2  -5   8 4.61929 1.42779   1
   2  -5   8 1.57809 2.19740   5
   2  -5   8 3.80350 2.44893   3
  -2  -5  -8 3.54632 2.52512   1
  -2   5   8 5.15140 3.79695   4
  -2   5  -8 4.19556 2.30849   2
   2  -5  -8 0.58919 2.12912   3
  -2   5  -8 2.98728 1.97946   1
  -2   5  -8 0.36375 3.15160   4
  -3  -5  -8 55.6298 7.01975   1
  -3   5   8 58.2778 6.31502   1
  -3   5   8 66.6851 8.86816   4
   3  -5   8 55.3688 6.60753   5
   3  -5   8 60.6323 6.91068   3
  -3  -5   8 57.0990 6.18092   1
  -3   5  -8 59.3570 8.18403   4
  -3   5  -8 61.0007 7.16173   2
   3  -5  -8 67.3562 6.21288   3
  -4   5   8 21.0021 7.28184   4
  -4  -5  -8 6.48901 4.91196   1
   4  -5   8 0.54257 3.71697   3
   4  -5  -8 -1.1420 3.21516   3
  -4   5  -8 -0.1737 5.65263   4
  -4   5  -8 7.64783 5.95023   2
  -4  -5   8 0.42489 4.33003   1
   4   5   8 3.47177 4.99346   5
  -4   5  -8 0.14677 4.20988   1
  -5   5   8 7.39925 9.16720   4
   5  -5   8 -3.7234 4.99460   3
  -5  -5   8 1.79741 4.55515   1
  -5   5  -8 -6.7621 7.77502   4
   5  -5  -8 -5.5966 3.84983   3
   0  -6  -8 76.8135 5.56417   4
   0   6  -8 76.6373 4.69711   3
   0   6   8 72.1649 5.95235   4
   0  -6   8 75.2746 4.79055   3
   0  -6  -8 67.4455 4.57379   3
   0   6  -8 74.1090 4.70426   2
   0   6   8 77.0138 4.71650   3
  -1  -6  -8 0.36792 1.66052   1
   1   6  -8 0.92209 1.82554   2
  -1   6   8 1.68153 3.14738   4
   1   6  -8 0.80629 1.46424   1
   1  -6   8 3.64389 2.19614   3
   1  -6   8 1.42143 1.65417   5
  -1   6  -8 -0.8878 1.65157   2
   1  -6  -8 1.31311 2.11999   4
   1  -6  -8 3.50014 1.92832   3
  -2  -6  -8 333.979 18.0844   1
   2  -6   8 387.897 18.1830   5
   2  -6   8 364.322 18.1928   3
  -2   6   8 352.026 19.7769   4
   2  -6  -8 354.467 17.7668   3
  -2   6  -8 339.837 17.8648   2
  -2   6  -8 379.060 19.7014   4
  -3   6   8 0.03617 4.75799   4
   3  -6   8 2.40045 3.10276   5
  -3  -6  -8 2.59361 3.77008   1
   3  -6   8 -1.5568 3.04621   3
  -3  -6   8 -0.6496 2.78716   1
  -3   6  -8 -0.9277 2.99886   2
   3  -6  -8 3.78629 2.89031   3
  -3   6  -8 6.49087 4.56912   4
   4  -6   8 26.4164 6.20118   3
  -4   6   8 16.9459 7.82002   4
  -4   6  -8 16.2161 4.84309   1
  -4   6  -8 6.17319 5.98999   4
  -4  -6   8 18.4510 6.04704   1
  -4   6  -8 17.7158 6.18945   2
   4  -6  -8 13.4453 5.46842   3
   0  -7  -8 -0.2193 1.56856   3
   0   7  -8 2.05417 1.58296   3
   0   7  -8 0.20917 1.68501   2
   0  -7   8 -1.3229 1.69770   3
   0   7   8 -1.4675 2.68862   4
   0   7   8 1.92969 1.68482   3
   1  -7   8 77.5067 5.55128   3
   1   7  -8 66.5885 5.22565   2
  -1   7   8 75.2507 6.86231   4
   1   7   8 79.7140 4.71072   1
   1  -7  -8 72.7307 5.30863   3
  -1   7  -8 68.3651 5.10906   2
  -2  -7  -8 17.7137 3.66937   1
  -2   7   8 13.8443 4.77100   4
  -2   7   8 13.1297 3.45488   2
   2  -7   8 16.5696 3.85744   3
  -2   7  -8 13.7957 4.54924   4
  -2   7  -8 15.5174 3.27647   2
   2  -7  -8 13.6511 3.29626   3
  -3  -7  -8 16.1007 4.47449   1
  -3   7   8 17.8399 6.38767   4
   3  -7   8 13.5775 4.62149   3
  -3   7  -8 17.3156 6.15426   4
   3  -7  -8 18.1479 3.99049   3
  -3   7  -8 18.7984 4.88461   2
   4  -7   8 6.50956 4.54694   3
  -4   7   8 -1.4489 5.50181   4
  -4   7  -8 7.43773 6.97496   4
  -4   7  -8 1.72256 4.15095   2
   4  -7  -8 -1.4535 3.51894   3
   0  -8   8 9.56605 2.41187   3
   0   8  -8 6.72089 2.40351   2
   0  -8  -8 6.07568 2.57944   4
   0  -8  -8 4.62410 2.10276   3
   0   8   8 4.81210 3.39725   4
   1   8  -8 -1.5741 2.24279   2
  -1   8   8 1.17544 3.52726   4
  -1   8  -8 -0.7270 3.29039   4
  -1   8  -8 2.28946 2.40321   2
  -2   8   8 157.779 9.96783   2
   2  -8   8 123.156 8.90928   3
  -2   8   8 128.889 10.4257   4
  -2  -8  -8 115.570 8.73731   1
  -2   8  -8 121.106 9.91051   4
  -2   8  -8 123.615 8.42703   2
   2  -8  -8 116.614 8.29738   3
  -3   8   8 13.0784 5.74540   4
   3  -8   8 19.1151 5.09502   3
  -3  -8  -8 22.5180 4.95460   1
  -3   8  -8 19.4341 4.87205   2
   3  -8  -8 13.0955 3.94704   3
  -3   8  -8 7.54807 5.71695   4
  -4  -8  -8 4.83611 4.32612   1
  -4   8   8 -7.9625 7.03082   4
   4  -8   8 -2.6309 3.94216   3
   4  -8  -8 -5.0382 3.38243   3
  -4   8  -8 -0.0030 6.13609   4
   0  -9  -8 0.10787 1.77097   3
   0   9   8 -0.5833 3.68933   4
   0  -9   8 -3.7879 1.96276   3
   0   9  -8 -2.0155 2.13675   2
   1  -9   8 90.1781 7.04218   3
   1   9  -8 80.0831 6.55478   2
  -1   9   8 92.4708 8.53510   4
  -1   9  -8 91.3192 8.09778   4
  -1   9  -8 98.3090 6.58966   2
   1  -9  -8 83.6536 6.53104   3
  -2   9   8 1.35247 3.09219   2
   2  -9   8 0.14567 3.06293   3
   2   9  -8 0.32289 3.26438   2
  -2   9   8 -3.9131 4.18706   4
   2  -9  -8 1.50007 2.81476   3
  -2   9  -8 -3.2608 4.11926   4
  -2   9  -8 -1.4681 2.54758   2
  -3  -9  -8 11.3343 4.82970   1
   3  -9   8 18.5970 5.34386   3
  -3   9   8 12.0396 6.34890   4
  -3   9  -8 15.5045 6.20102   4
   3  -9  -8 15.4910 4.59361   3
  -4   9   8 19.4389 11.3486   4
  -4  -9  -8 -2.6185 4.47414   1
   4  -9   8 5.65782 5.76143   3
  -4   9  -8 10.9430 7.63667   4
   4  -9  -8 5.26423 6.02174   3
  -4   9  -8 0.47978 4.26691   2
   0  10   8 91.1560 8.75765   4
   0 -10   8 76.4252 6.14362   3
   0 -10  -8 71.5028 5.52533   3
   0  10  -8 73.6934 5.98164   2
   0  10  -8 75.0492 7.71710   4
   1  10  -8 51.1964 5.14748   3
   1  10  -8 73.8922 6.40302   4
  -1  10   8 95.0178 9.69761   4
   1 -10   8 60.8979 6.54544   3
   1  10  -8 68.4261 6.17186   2
   1 -10  -8 69.7437 6.58827   3
   1  10   8 75.7780 7.32507   4
  -1  10  -8 74.7831 8.59857   4
  -1  10  -8 74.7255 6.08134   2
  -1 -10   8 57.6301 5.19278   3
  -2 -10  -8 19.9306 4.05407   1
  -2  10   8 18.4630 4.85033   2
   2 -10   8 22.6036 5.03604   3
   2  10  -8 27.5100 4.68736   2
   2 -10  -8 8.52341 3.52650   3
  -2  10  -8 14.1073 3.88451   2
  -3  10   8 23.4373 7.43519   4
  -3 -10  -8 20.7550 5.80569   1
   3 -10   8 20.2087 6.20614   3
   3  10  -8 23.8521 5.59434   2
  -3  10  -8 19.6912 5.64985   2
   3 -10  -8 28.6069 4.87960   3
  -3  10  -8 15.7183 7.12586   4
  -4  10   8 -3.5414 6.08007   4
  -4 -10  -8 3.68354 5.46553   1
   4 -10   8 1.82363 4.72105   3
  -4  10  -8 3.67656 7.71418   4
   4 -10  -8 1.98782 4.86927   3
  -4  10  -8 4.18668 5.51005   2
   0  11  -8 2.05373 4.34191   4
   0  11  -8 -0.2883 2.97748   2
   0  11   8 8.74624 4.61244   4
   0 -11   8 -1.8535 2.80827   3
   0 -11  -8 2.10527 2.25075   3
   1  11  -8 68.7730 6.77303   2
   1 -11   8 67.0777 7.48952   3
  -1  11   8 68.9626 9.20350   4
   1 -11  -8 74.0043 6.92599   3
  -1  11  -8 79.1563 7.22434   2
  -1  11  -8 69.5310 9.13471   4
  -2 -11  -8 14.6570 4.48299   1
   2  11  -8 29.2730 5.04490   2
  -2  11   8 19.9194 6.61702   4
   2 -11   8 34.5009 5.64332   3
   2 -11  -8 22.7841 4.60325   3
  -2  11  -8 26.4653 6.80648   4
  -2  11  -8 27.1540 5.10519   2
   3  11  -8 24.0879 5.80962   2
  -3 -11  -8 31.0079 6.63846   1
   3 -11   8 30.0971 6.13728   3
  -3  11   8 27.1418 8.78329   4
  -3  11  -8 16.1549 6.49176   2
   3 -11  -8 42.9692 6.09605   3
  -3  11  -8 30.1569 8.20777   4
   0  12  -8 59.5089 7.86046   4
   0 -12   8 45.7831 6.03062   3
   0  12  -8 37.3650 5.56040   2
   0  12   8 40.7471 7.02897   4
   1  12  -8 38.6434 5.55720   2
   1 -12   8 39.3307 6.51237   3
  -1  12   8 38.3373 7.61289   4
   1  12  -8 39.1353 6.08070   4
   1 -12  -8 43.0063 5.76522   3
   1  12   8 19.0289 6.38225   4
  -1  12  -8 39.2006 5.96186   2
   2  12  -8 37.2927 5.99650   2
   2 -12   8 30.2476 6.42685   3
  -2  12   8 36.7087 8.37659   4
  -2  12  -8 30.9318 5.35548   2
   2 -12  -8 42.0518 6.00201   3
  -2  12  -8 29.9109 7.82821   4
   3  12  -8 5.37532 4.81477   2
   3 -12   8 6.47954 5.79404   3
  -3  12  -8 8.53973 4.83019   2
   3 -12  -8 0.37988 5.04984   3
   0 -13   8 8.27537 4.26211   3
   0  13  -8 1.69089 3.75983   2
   0  13   8 7.76560 4.52174   4
   0  13  -8 2.86597 4.43383   4
  -1  13   8 2.78550 5.17768   4
   1 -13   8 3.96910 3.95728   3
   1  13  -8 5.80975 4.47196   4
   1  13  -8 14.8290 4.27871   2
  -1  13  -8 -3.4766 5.38411   4
   1 -13  -8 8.76605 3.79537   3
   1  13   8 0.10082 4.23181   4
   2 -13   8 21.6897 5.02354   3
  -2  13   8 8.81933 8.76305   4
   2  13  -8 1.73310 4.36538   2
   2 -13  -8 19.3971 4.89884   3
  -2  13  -8 11.0414 4.82908   2
  -2  13  -8 14.0918 6.89267   4
   3  13  -8 4.85075 5.50816   2
  -3  13   8 8.34465 7.47612   4
   3 -13   8 -0.5294 5.55448   3
  -3  13  -8 4.82338 7.60963   4
   0  14   8 28.5229 7.63705   4
   0 -14   8 18.1853 5.08442   3
   0  14  -8 23.0745 5.55126   2
  -1  14   8 52.8841 10.6534   4
   1 -14   8 69.4093 8.43260   3
   1  14  -8 40.7729 7.09171   4
   1  14  -8 58.6543 7.50545   2
   1 -14  -8 59.4637 7.01526   3
  -1  14  -8 40.7480 10.2010   4
  -1  14  -8 63.1884 7.49251   2
   2  14  -8 1.29897 4.39601   2
   2 -14   8 -0.5669 4.77476   3
  -2  14  -8 1.92415 4.47624   2
   2 -14  -8 -2.7971 3.38929   3
   0  15  -8 10.6092 5.93062   4
   0  15   8 5.65491 6.09546   4
   0  15  -8 0.63581 4.20544   2
   0 -15   8 4.55767 4.33341   3
   1  15  -8 29.2608 7.21681   4
   1  15  -8 36.1020 6.30348   2
   1 -15   8 33.0933 6.24712   3
  -1  15   8 61.4673 12.2468   4
  -1  15  -8 27.7305 6.12176   2
   1 -15  -8 45.1580 6.29484   3
  -1  15  -8 40.6300 11.6684   4
   0   0  -9 3.23311 1.63843   5
   0   0   9 0.55052 2.05059   4
   0   0   9 3.05146 1.64166   5
   0   0  -9 1.38963 0.95515   2
   0   0  -9 0.40241 1.97813   4
   1   0   9 2.72611 1.60043   5
   1   0  -9 1.31939 1.33831   1
   1   0   9 -1.7383 0.95581   1
  -1   0  -9 0.22088 1.25199   3
  -1   0  -9 -0.7630 1.28649   5
   1   0  -9 -0.2761 2.26330   4
  -1   0   9 0.73867 1.72522   5
   1   0   9 -1.6810 0.97961   2
  -1   0  -9 -0.2667 1.25471   2
   1   0   9 -0.5142 1.37724   3
  -1   0  -9 -1.6702 1.27180   1
  -1   0   9 -0.4852 2.50654   4
   2   0   9 0.17457 1.82306   5
   2   0  -9 1.34028 2.37250   4
   2   0   9 -0.2786 1.66242   3
  -2   0  -9 0.57361 2.03710   1
  -2   0   9 0.63497 1.66082   1
   2   0   9 -0.8281 1.33164   2
  -2   0  -9 0.67520 1.89929   2
  -2   0  -9 -1.1050 1.49268   5
  -2   0   9 -1.1417 1.58822   5
  -2   0  -9 1.00151 1.47783   3
  -2   0   9 -0.8465 1.44909   3
  -2   0   9 -1.5083 2.71180   4
   3   0   9 1.64271 2.38475   3
  -3   0   9 2.83567 3.96309   4
  -3   0   9 -0.5204 2.11802   1
   3   0  -9 -1.0927 2.49102   4
  -3   0  -9 2.56695 3.03535   4
  -3   0  -9 2.77905 3.04137   1
  -4   0   9 7.99578 5.70075   4
   4   0   9 3.98146 3.41130   3
  -4   0  -9 0.57057 4.17851   4
   4   0   9 -9.0263 2.81471   5
  -4   0   9 2.16309 3.25550   1
  -4   0   9 -1.1437 5.09481   5
  -5   0  -9 1.74711 6.32877   4
  -5   0  -9 3.43748 4.79494   1
   5   0   9 7.55127 5.45361   5
  -5   0   9 11.2598 7.78724   4
   5   0   9 -0.5289 4.51825   3
  -5   0   9 0.90101 4.87211   1
   0  -1  -9 0.37864 1.51088   5
   0  -1   9 0.33474 1.42674   5
   0   1  -9 2.05670 1.90607   4
   0   1   9 -0.6719 2.12440   4
   0  -1  -9 -0.7437 2.14194   4
   0   1  -9 1.38779 1.40887   5
   0   1   9 1.59101 1.57530   5
   0   1  -9 0.07447 0.96095   2
   1  -1   9 190.098 9.09589   1
  -1  -1  -9 197.556 9.44807   1
   1   1  -9 196.578 9.42828   1
   1  -1   9 174.799 9.00506   2
   1  -1   9 195.482 9.42465   5
  -1   1   9 192.944 10.6346   4
  -1   1   9 188.538 9.29688   3
  -1  -1  -9 189.685 9.15708   5
  -1   1   9 181.607 9.51551   5
   1   1  -9 192.404 10.2400   4
   1  -1   9 195.105 9.48710   3
  -1  -1   9 190.012 9.50896   5
   1  -1  -9 194.614 10.4428   4
   1  -1  -9 204.252 9.28694   1
  -1   1  -9 176.680 9.17245   2
   1   1   9 186.157 9.14285   1
  -1   1  -9 186.337 9.30612   3
  -1   1  -9 191.947 9.26551   5
   1   1   9 199.155 9.55619   5
  -1   1  -9 191.761 9.29690   1
  -2   1   9 61.0146 4.11378   1
   2  -1   9 58.0068 4.38827   3
   2  -1   9 60.2790 4.43462   5
   2   1  -9 55.7369 4.84392   4
  -2  -1  -9 45.7929 4.00904   5
  -2   1   9 54.1782 4.00528   3
  -2  -1  -9 56.9577 4.72512   1
  -2   1   9 68.6752 6.12194   4
  -2  -1  -9 50.5262 3.72264   3
   2   1   9 57.6352 4.01611   3
  -2  -1   9 56.4391 4.00528   5
   2  -1  -9 55.7896 4.14099   3
  -2  -1   9 55.9565 4.68397   5
   2  -1  -9 56.2571 4.13448   1
  -2  -1   9 58.9657 4.18547   1
  -2   1  -9 51.1971 3.96792   3
   2   1   9 50.9199 4.22369   5
  -2  -1   9 52.7279 3.76514   3
  -2   1  -9 52.8685 4.27080   2
   2   1   9 55.4473 3.80804   2
  -2   1  -9 57.3918 4.43054   1
  -2  -1   9 67.7218 6.38220   4
   3   1  -9 95.0205 7.78063   4
  -3  -1  -9 122.307 8.57210   1
  -3   1   9 120.036 9.80696   4
[truncated: 464,061 more chars]
