# Supplementary material for: Polymorphism of bis­(1,3-benzo­thia­zol-2-yl) tri­thio­carbonate
Source: Acta Crystallogr E Crystallogr Commun. 2020 Jun 23;76(Pt 7):1126–30. doi: 10.1107/S2056989020008105 (PMC7336794; doi:10.1107/S2056989020008105)
Supplement: Supplementary file 2 [file e-76-01126-sssup3.hkl]

data_ss                                                                         
_shelx_title ' mo_0330_cg_0m_a.res in Pbcn'                                     
_shelx_refln_list_code          4                                               
_shelx_F_calc_maximum      240.81                                               
_exptl_crystal_F_000       768.00                                               
_reflns_d_resolution_high  0.7158                                               
                                                                                
loop_                                                                           
 _space_group_symop_operation_xyz                                               
 'x, y, z'                                                                      
 '-x+1/2, -y+1/2, z+1/2'                                                        
 '-x, y, -z+1/2'                                                                
 'x+1/2, -y+1/2, -z'                                                            
 '-x, -y, -z'                                                                   
 'x-1/2, y-1/2, -z-1/2'                                                         
 'x, -y, z-1/2'                                                                 
 '-x-1/2, y-1/2, z'                                                             
                                                                                
_cell_length_a     3.9458                                                       
_cell_length_b    11.4341                                                       
_cell_length_c    33.3663                                                       
_cell_angle_alpha  90.000                                                       
_cell_angle_beta   90.000                                                       
_cell_angle_gamma  90.000                                                       
                                                                                
_shelx_F_squared_multiplier     1.000                                           
                                                                                
loop_                                                                           
 _refln_index_h                                                                 
 _refln_index_k                                                                 
 _refln_index_l                                                                 
 _refln_F_squared_calc                                                          
 _refln_F_squared_meas                                                          
 _refln_F_squared_sigma                                                         
 _refln_observed_status                                                         
   2   0   0       1795.30       1737.18        29.22 o                         
   4   0   0         57.08         95.86        14.54 o                         
   1   1   0       7424.53       7035.79        86.16 o                         
   3   1   0       2864.19       2734.72        44.60 o                         
   5   1   0          0.02         -1.10        11.83 o                         
   0   2   0        255.22        264.88         6.39 o                         
   2   2   0       2559.04       2313.79        36.11 o                         
   4   2   0        122.70        152.22        19.32 o                         
   1   3   0         83.09        112.54         5.47 o                         
   3   3   0       1822.86       1867.42        43.39 o                         
   5   3   0         72.26         78.62        25.27 o                         
   0   4   0      57990.12      52138.70      2283.62 o                         
   2   4   0        601.88        628.81        16.56 o                         
   4   4   0        266.16        289.04        32.61 o                         
   1   5   0        183.84        205.91         7.19 o                         
   3   5   0        252.99        356.99        15.68 o                         
   5   5   0          1.54          8.63        17.18 o                         
   0   6   0         19.02         30.98         4.03 o                         
   2   6   0        575.29        531.10        21.52 o                         
   4   6   0        178.94        183.50        25.44 o                         
   1   7   0       1735.84       1559.70        47.37 o                         
   3   7   0        248.97        298.94        16.19 o                         
   0   8   0       1160.71       1047.65        28.26 o                         
   2   8   0       1774.52       1718.84        87.32 o                         
   4   8   0        248.61        343.86        30.20 o                         
   1   9   0          2.64         25.63         8.43 o                         
   3   9   0        315.10        293.87        29.47 o                         
   0  10   0       4810.96       4560.84       128.77 o                         
   2  10   0         51.32         49.27        12.39 o                         
   4  10   0        101.97         92.61        21.76 o                         
   1  11   0       1004.61       1048.92        33.26 o                         
   3  11   0         38.63         28.35        13.92 o                         
   0  12   0        213.85        397.81        45.30 o                         
   2  12   0        968.91       1130.16        46.34 o                         
   1  13   0        150.19        214.17        20.19 o                         
   3  13   0        330.85        299.85        34.06 o                         
   0  14   0       1848.33       1947.53        77.89 o                         
   2  14   0         98.88        141.19        28.85 o                         
   1  15   0         43.32         55.34        21.23 o                         
   1   1   1       7935.40       7423.04        65.54 o                         
   2   1   1         59.59         66.35         2.02 o                         
   3   1   1       1075.16       1011.71        13.69 o                         
   4   1   1         22.44         29.96         5.80 o                         
   5   1   1        138.19        113.01        12.40 o                         
   0   2   1      23060.53      21525.72       667.07 o                         
   1   2   1       1117.73       1094.11        12.76 o                         
   2   2   1         42.33         47.44         2.68 o                         
   3   2   1          4.10          1.59         4.06 o                         
   4   2   1          5.19         -0.06         6.13 o                         
   5   2   1          4.28          8.99        10.74 o                         
   1   3   1       9722.39       9279.52        96.70 o                         
   2   3   1         55.84         69.84         3.77 o                         
   3   3   1          2.67         20.95         4.52 o                         
   4   3   1         56.84         68.96         9.02 o                         
   5   3   1        143.36        156.74        19.59 o                         
   0   4   1       2930.61       2769.41        44.17 o                         
   1   4   1         31.41         25.17         2.37 o                         
   2   4   1          0.33          6.99         2.86 o                         
   3   4   1          0.95          6.50         4.43 o                         
   4   4   1         48.63         56.85         9.03 o                         
   5   4   1         48.08         26.97        13.15 o                         
   1   5   1       2114.98       1860.83        21.95 o                         
   2   5   1        593.84        578.55        13.18 o                         
   3   5   1       2082.66       2080.84        47.29 o                         
   4   5   1         57.98         63.95        11.61 o                         
   5   5   1          0.42          0.73        14.10 o                         
   0   6   1       8367.89       8598.77       127.03 o                         
   1   6   1       1653.17       1597.53        23.13 o                         
   2   6   1        775.68        720.79        24.76 o                         
   3   6   1         35.19         52.85         6.54 o                         
   4   6   1          6.89          6.97        11.01 o                         
   5   6   1          1.34         37.11        18.38 o                         
   1   7   1       1871.31       1838.41        29.94 o                         
   2   7   1        149.52        174.54         9.45 o                         
   3   7   1        162.75        173.85         9.17 o                         
   4   7   1         66.42         75.22        11.78 o                         
   0   8   1       7239.71       6385.11       136.92 o                         
   1   8   1         58.50         67.74         4.76 o                         
   2   8   1         14.15         41.93         6.45 o                         
   3   8   1        140.78        187.71        18.23 o                         
   4   8   1         82.70         96.83        15.04 o                         
   1   9   1       2494.72       2280.80        39.77 o                         
   2   9   1         31.04         28.09         6.83 o                         
   3   9   1       1325.93       1375.75        31.16 o                         
   4   9   1          9.49         -1.24        11.15 o                         
   0  10   1         85.49        193.32        11.11 o                         
   1  10   1          3.23         11.25         4.47 o                         
   2  10   1        188.06        225.79        11.81 o                         
   3  10   1         21.19          7.13         8.46 o                         
   4  10   1          5.81         -3.67        14.70 o                         
   1  11   1        192.81        258.17        12.25 o                         
   2  11   1         18.22         18.07         7.51 o                         
   3  11   1          0.14         -7.47         9.26 o                         
   0  12   1       1028.20       1046.11        28.90 o                         
   1  12   1         42.05         39.21         8.67 o                         
   2  12   1         42.11         70.18        11.58 o                         
   3  12   1          1.73         -8.90        11.30 o                         
   1  13   1       1396.77       1403.68        48.85 o                         
   2  13   1          2.47         -3.09        10.49 o                         
   3  13   1        114.90         99.65        20.60 o                         
   0  14   1         34.47         79.10        15.91 o                         
   1  14   1          3.27         14.17         9.52 o                         
   2  14   1          2.52          8.82        14.32 o                         
   1  15   1          3.06         -4.33        10.73 o                         
   1   0   2      23364.24      22621.53       255.96 o                         
   2   0   2       2242.92       2098.09        23.82 o                         
   3   0   2        224.33        245.48        13.16 o                         
   4   0   2        890.23        749.36        24.62 o                         
   5   0   2         15.70         15.28        11.22 o                         
   1   1   2       8139.36       7886.46        71.02 o                         
   2   1   2        433.95        414.27         4.56 o                         
   3   1   2        381.82        374.32         7.16 o                         
   4   1   2        130.26        153.15         7.63 o                         
   5   1   2         10.37          6.98         7.90 o                         
   0   2   2       1042.39       1022.29        16.69 o                         
   1   2   2       1436.12       1565.45        17.24 o                         
   2   2   2        765.36        697.75         9.07 o                         
   3   2   2        171.65        190.14         8.58 o                         
   4   2   2         50.27         51.09         8.83 o                         
   5   2   2         20.04         20.39        20.88 o                         
   1   3   2          6.56          3.53         1.77 o                         
   2   3   2         52.77         64.43         3.56 o                         
   3   3   2        410.85        416.67        10.88 o                         
   4   3   2        187.78        215.64        11.61 o                         
   5   3   2          5.60         11.01        11.25 o                         
   0   4   2      11840.52      11171.06       185.90 o                         
   1   4   2       2403.91       2273.82        26.43 o                         
   2   4   2       2299.06       2233.33        33.93 o                         
   3   4   2        277.52        298.19         9.69 o                         
   4   4   2        295.67        343.75        15.65 o                         
   5   4   2          0.68        -11.20        11.57 o                         
   1   5   2       1321.48       1384.26        17.36 o                         
   2   5   2          0.52         10.74         3.60 o                         
   3   5   2          4.99         38.08         5.38 o                         
   4   5   2         31.04         46.40        13.59 o                         
   5   5   2          0.65         -9.98        11.42 o                         
   0   6   2       1365.26       1424.91        24.34 o                         
   1   6   2        157.96        191.01         5.00 o                         
   2   6   2        374.41        372.31        13.12 o                         
   3   6   2        141.58        173.67         8.94 o                         
   4   6   2          5.37         -4.11         9.40 o                         
   5   6   2         40.56         87.38        21.67 o                         
   1   7   2       1604.35       1432.46        24.22 o                         
   2   7   2        783.30        749.61        18.93 o                         
   3   7   2        136.59        183.01         9.91 o                         
   4   7   2         97.45        114.55        14.59 o                         
   0   8   2       1288.35       1260.70        36.10 o                         
   1   8   2        705.87        716.77        13.48 o                         
   2   8   2       1345.30       1322.01        34.95 o                         
   3   8   2        254.17        277.14        14.65 o                         
   4   8   2        156.62        197.90        18.21 o                         
   1   9   2         26.20         44.36         5.48 o                         
   2   9   2        266.17        319.41        16.98 o                         
   3   9   2         86.03        103.16        11.03 o                         
   4   9   2         18.50         25.32        12.91 o                         
   0  10   2       1426.33       1468.43        35.25 o                         
   1  10   2        662.63        631.49        15.43 o                         
   2  10   2        141.92        152.13         9.37 o                         
   3  10   2         22.52         18.16        12.48 o                         
   4  10   2         51.86         61.83        23.73 o                         
   1  11   2        317.32        356.11        12.21 o                         
   2  11   2        310.22        378.94        15.72 o                         
   3  11   2          2.16          4.64         8.42 o                         
   0  12   2        196.85        242.32        13.88 o                         
   1  12   2        155.73        196.97        12.46 o                         
   2  12   2        458.60        560.76        29.54 o                         
   3  12   2          0.01         17.81        10.79 o                         
   1  13   2          3.82         51.86        11.13 o                         
   2  13   2         73.02         60.36        14.69 o                         
   3  13   2         36.17         31.50        21.33 o                         
   0  14   2        981.33        948.30        43.62 o                         
   1  14   2        561.54        595.01        21.70 o                         
   2  14   2         65.44         67.28        12.93 o                         
   1  15   2         28.07         26.45        10.74 o                         
   1   1   3      24595.75      23830.24       208.90 o                         
   2   1   3         19.60         23.53         1.75 o                         
   3   1   3        643.66        598.82        10.39 o                         
   4   1   3         47.55         51.72         5.92 o                         
   5   1   3          2.10         28.12         9.62 o                         
   0   2   3       4853.57       4693.66        73.38 o                         
   1   2   3       8254.76       8040.10        83.75 o                         
   2   2   3          0.34          3.09         2.06 o                         
   3   2   3         15.99         16.43         4.65 o                         
   4   2   3         83.76         70.84         8.01 o                         
   5   2   3         12.43         31.46        12.35 o                         
   1   3   3       1173.03       1048.43        11.71 o                         
   2   3   3       3148.56       3120.97        40.13 o                         
   3   3   3        364.10        436.85        14.71 o                         
   4   3   3        214.79        263.25        13.26 o                         
   5   3   3          1.84         11.10        11.39 o                         
   0   4   3       1558.77       1525.07        26.94 o                         
   1   4   3       1376.02       1265.74        15.00 o                         
   2   4   3        145.17        158.12         4.86 o                         
   3   4   3         25.28         36.02         5.36 o                         
   4   4   3          6.18         10.26         6.78 o                         
   5   4   3          4.00         11.79        13.79 o                         
   1   5   3       3569.20       3396.53        40.03 o                         
   2   5   3        859.70        847.03        16.20 o                         
   3   5   3        614.22        574.71        15.17 o                         
   4   5   3        232.37        228.98        17.49 o                         
   5   5   3          6.92         21.36        13.95 o                         
   0   6   3        665.12        866.93        15.82 o                         
   1   6   3       4742.94       4470.53        58.47 o                         
   2   6   3         34.87         37.48         6.09 o                         
   3   6   3        229.92        277.87        12.43 o                         
   4   6   3          6.07          2.50         9.02 o                         
   5   6   3         38.84         69.68        18.04 o                         
   1   7   3         11.83         34.92         4.57 o                         
   2   7   3       1151.65       1072.34        22.89 o                         
   3   7   3        331.93        400.28        15.54 o                         
   4   7   3        241.90        318.96        22.55 o                         
   0   8   3       1409.35       1396.72        31.99 o                         
   1   8   3       2541.27       2414.54        38.90 o                         
   2   8   3       1067.80       1005.86        24.92 o                         
   3   8   3          8.98         14.31         7.12 o                         
   4   8   3         72.73         96.11        19.21 o                         
   1   9   3       1525.61       1490.54        30.03 o                         
   2   9   3        439.58        482.06        15.97 o                         
   3   9   3        444.49        510.43        20.11 o                         
   4   9   3         75.23         42.42        13.25 o                         
   0  10   3         36.49         35.11         8.15 o                         
   1  10   3        149.26        220.26        13.64 o                         
   2  10   3         25.76         35.99         6.75 o                         
   3  10   3        173.43        214.84        15.71 o                         
   4  10   3          7.05         15.83        12.60 o                         
   1  11   3        171.50        185.55         9.98 o                         
   2  11   3         15.47         40.16         8.25 o                         
   3  11   3        116.15        115.00        11.78 o                         
   0  12   3       1027.37       1026.42        38.70 o                         
   1  12   3        147.15        185.01        11.52 o                         
   2  12   3        559.97        578.92        22.86 o                         
   3  12   3         15.08         29.21        12.80 o                         
   1  13   3        370.60        406.99        25.11 o                         
   2  13   3         21.35         32.52        11.73 o                         
   3  13   3         88.13         79.28        15.82 o                         
   0  14   3         20.46         30.39        10.11 o                         
   1  14   3         44.22         32.66        14.04 o                         
   2  14   3          7.35          6.15        13.33 o                         
   1  15   3          0.31         22.15        12.90 o                         
   0   0   4       4208.70       4628.54       117.82 o                         
   1   0   4      19114.21      18913.66       221.68 o                         
   2   0   4      10152.46       9609.48       106.56 o                         
   3   0   4        212.81        227.46         9.76 o                         
   4   0   4        435.61        459.88        19.65 o                         
   5   0   4         46.50         31.18        25.54 o                         
   1   1   4      10944.23      10744.39        91.02 o                         
   2   1   4       3391.75       3198.22        27.28 o                         
   3   1   4          0.01         14.78         3.24 o                         
   4   1   4        184.97        195.53         8.70 o                         
   5   1   4         16.21         18.44        13.26 o                         
   0   2   4        682.06        640.59        11.92 o                         
   1   2   4       9062.35       8621.66        92.47 o                         
   2   2   4        626.93        649.70         8.72 o                         
   3   2   4         27.72         37.18         4.97 o                         
   4   2   4         22.00         14.08         6.96 o                         
   5   2   4          8.43         43.22        15.19 o                         
   1   3   4       4009.88       3832.75        40.63 o                         
   2   3   4       2946.01       2974.06        40.09 o                         
   3   3   4          0.47          6.58         4.78 o                         
   4   3   4        403.31        435.11        16.86 o                         
   5   3   4          5.08        -21.47        21.47 o                         
   0   4   4         10.90         25.29         2.82 o                         
   1   4   4       1836.02       1879.93        22.05 o                         
   2   4   4       3212.74       3080.72        40.00 o                         
   3   4   4        240.88        285.34         9.66 o                         
   4   4   4         68.32         97.94        10.00 o                         
   5   4   4         15.57         14.20        17.17 o                         
   1   5   4        778.88        764.59        10.93 o                         
   2   5   4         26.86         30.87         4.44 o                         
   3   5   4          1.33          3.83         4.62 o                         
   4   5   4          0.68         -1.70         8.86 o                         
   5   5   4          0.91         26.46        17.49 o                         
   0   6   4        282.05        278.14         7.25 o                         
   1   6   4        645.79        575.36         9.76 o                         
   2   6   4          2.58          2.91         4.78 o                         
   3   6   4        131.75        179.59         9.35 o                         
   4   6   4         24.25         17.60         8.54 o                         
   5   6   4          7.91         23.43        16.22 o                         
   1   7   4        197.52        195.88         7.03 o                         
   2   7   4        201.85        257.18        10.15 o                         
   3   7   4        103.32        134.56         9.38 o                         
   4   7   4         50.74         52.12        14.75 o                         
   0   8   4       2622.43       2686.69        57.11 o                         
   1   8   4        101.43        110.51         6.39 o                         
   2   8   4        693.53        691.21        18.07 o                         
   3   8   4         20.27         19.30         7.17 o                         
   4   8   4          2.73          6.67         9.82 o                         
   1   9   4        128.37        163.71        10.77 o                         
   2   9   4         49.54         72.60         8.32 o                         
   3   9   4          4.41         27.36        12.08 o                         
   4   9   4         26.03         45.87        15.82 o                         
   0  10   4          0.17          7.22         6.42 o                         
   1  10   4        485.98        515.47        14.29 o                         
   2  10   4        507.36        507.61        26.11 o                         
   3  10   4         31.66         31.15         8.89 o                         
   4  10   4          0.11          0.29        12.19 o                         
   1  11   4        124.31        138.55         9.61 o                         
   2  11   4        398.31        442.79        17.38 o                         
   3  11   4         60.17         79.24        11.04 o                         
   0  12   4        197.46        261.15        14.56 o                         
   1  12   4        337.04        351.00        15.13 o                         
   2  12   4         52.25         86.15        13.08 o                         
   3  12   4         17.62          7.68        10.32 o                         
   1  13   4         38.36         59.69         9.40 o                         
   2  13   4         33.86         28.88        11.74 o                         
   3  13   4         20.52         42.65        13.88 o                         
   0  14   4         25.71         24.71         9.57 o                         
   1  14   4        281.40        296.05        17.31 o                         
   2  14   4        400.83        376.56        27.14 o                         
   1  15   4          6.56         20.68        10.45 o                         
   1   1   5        198.60        217.98         3.04 o                         
   2   1   5        915.65        977.01         9.18 o                         
   3   1   5        556.72        523.95         8.81 o                         
   4   1   5         14.04         20.80         5.60 o                         
   5   1   5         13.30         21.41        12.82 o                         
   0   2   5         16.13         17.10         2.12 o                         
   1   2   5        134.42        176.61         3.78 o                         
   2   2   5       1636.78       1590.82        17.86 o                         
   3   2   5        346.01        330.89         9.60 o                         
   4   2   5          9.12         10.35         6.42 o                         
   5   2   5          8.85         30.72        12.12 o                         
   1   3   5       1579.35       1652.65        18.30 o                         
   2   3   5         12.88         28.87         3.10 o                         
   3   3   5        577.05        574.58        14.70 o                         
   4   3   5        114.32        146.95         9.86 o                         
   5   3   5         27.82         26.65        13.99 o                         
   0   4   5       1631.22       1694.59        32.37 o                         
   1   4   5        856.88        857.15        11.34 o                         
   2   4   5         62.94         55.81         4.30 o                         
   3   4   5         18.06         18.14         5.21 o                         
   4   4   5          7.43          6.83         7.47 o                         
   5   4   5         26.52         18.53        13.14 o                         
   1   5   5       2463.97       2430.27        29.25 o                         
   2   5   5        411.43        397.97         9.32 o                         
   3   5   5          6.24          9.52         4.98 o                         
   4   5   5        235.53        218.70        17.94 o                         
   5   5   5         16.33         39.96        21.13 o                         
   0   6   5       1987.64       1893.43        36.66 o                         
   1   6   5        130.79        133.11         4.55 o                         
   2   6   5       1297.65       1303.77        24.73 o                         
   3   6   5        250.35        292.44        11.83 o                         
   4   6   5          0.49          0.52        10.72 o                         
   5   6   5         13.77         35.54        19.21 o                         
   1   7   5        579.26        525.37        11.60 o                         
   2   7   5         70.84         59.94         6.95 o                         
   3   7   5        150.25        194.57        11.72 o                         
   4   7   5          9.46         16.44         8.94 o                         
   0   8   5          0.09         11.98         5.19 o                         
   1   8   5        418.83        428.41        10.86 o                         
   2   8   5       1557.72       1529.70        39.28 o                         
   3   8   5          4.96         13.74         7.07 o                         
   4   8   5         14.58         12.50        10.82 o                         
   1   9   5        775.83        839.44        19.70 o                         
   2   9   5        412.32        424.49        14.88 o                         
   3   9   5         13.57          4.28        11.21 o                         
   4   9   5         46.29         41.90        13.67 o                         
   0  10   5         87.99        138.55        10.41 o                         
   1  10   5         62.83         65.90         7.44 o                         
   2  10   5        344.65        393.43        16.20 o                         
   3  10   5         15.80         21.00         8.34 o                         
   4  10   5         25.57         18.64        15.91 o                         
   1  11   5         51.58         69.28         7.86 o                         
   2  11   5          0.19          0.95         6.47 o                         
   3  11   5         40.22         54.90        11.09 o                         
   0  12   5          4.82         36.04         8.63 o                         
   1  12   5         22.14         35.81         7.52 o                         
   2  12   5        202.15        233.52        15.68 o                         
   3  12   5          6.42         -1.56        10.26 o                         
   1  13   5        219.68        200.38        13.08 o                         
   2  13   5          1.47          1.82         8.87 o                         
   3  13   5        154.73        121.28        15.28 o                         
   0  14   5        301.56        322.26        18.09 o                         
   1  14   5         31.58         64.88        26.66 o                         
   2  14   5         34.63         61.74        21.79 o                         
   1  15   5          2.01         16.58        11.29 o                         
   0   0   6       1229.35       1484.47        30.53 o                         
   1   0   6      10372.63      10415.85       132.49 o                         
   2   0   6      11242.93      10722.48       127.04 o                         
   3   0   6         57.32        157.97         8.48 o                         
   4   0   6          0.18          3.84         9.24 o                         
   5   0   6          0.27         14.49        11.79 o                         
   1   1   6        946.93        874.10        10.84 o                         
   2   1   6       1122.76       1118.36        11.32 o                         
   3   1   6         26.75         29.90         3.83 o                         
   4   1   6          0.38          3.36         4.97 o                         
   5   1   6        194.96        154.76        15.13 o                         
   0   2   6          3.77          6.56         1.99 o                         
   1   2   6         22.88         22.48         1.84 o                         
   2   2   6       1966.31       1809.92        21.75 o                         
   3   2   6         72.26         86.13         5.26 o                         
   4   2   6          0.24         -0.86         6.61 o                         
   5   2   6          5.07         -3.33         8.93 o                         
   1   3   6       1924.53       1852.51        21.68 o                         
   2   3   6         70.95         88.59         3.95 o                         
   3   3   6        658.97        662.61        14.35 o                         
   4   3   6          5.61          6.01         6.74 o                         
   5   3   6         98.47         76.32        10.61 o                         
   0   4   6        289.91        320.70         7.27 o                         
   1   4   6        611.52        580.73         8.16 o                         
   2   4   6       2488.72       2418.83        34.84 o                         
   3   4   6        317.57        351.50        11.17 o                         
   4   4   6         18.16         28.13         7.33 o                         
   5   4   6          3.16          8.81        13.28 o                         
   1   5   6          0.48          4.46         2.07 o                         
   2   5   6          4.29          9.75         3.32 o                         
   3   5   6        215.60        309.50        11.80 o                         
   4   5   6        114.75        128.02        11.72 o                         
   5   5   6         35.92         38.15        22.43 o                         
   0   6   6        841.08        861.69        16.12 o                         
   1   6   6         18.45         15.18         2.61 o                         
   2   6   6        447.36        488.15        11.85 o                         
   3   6   6         13.71         22.71         5.79 o                         
   4   6   6          0.85         -0.96         9.33 o                         
   5   6   6         10.73         35.60        25.83 o                         
   1   7   6        457.86        475.02        17.60 o                         
   2   7   6         21.72         29.42         6.04 o                         
   3   7   6        174.21        211.60        12.56 o                         
   4   7   6          2.36         13.10        10.08 o                         
   0   8   6       1275.88       1217.45        31.77 o                         
   1   8   6         12.68          5.16         5.58 o                         
   2   8   6          1.06         11.04         5.95 o                         
   3   8   6         71.35         98.51        16.86 o                         
   4   8   6          8.31         18.91        11.21 o                         
   1   9   6        165.86        225.07        11.31 o                         
   2   9   6        440.60        493.22        30.52 o                         
   3   9   6         58.30        106.61        15.54 o                         
   4   9   6         38.01         45.88        15.57 o                         
   0  10   6       1514.63       1571.38        37.87 o                         
   1  10   6        279.54        280.57        11.39 o                         
   2  10   6        158.17        185.72        11.51 o                         
   3  10   6         25.94         22.95         7.84 o                         
   4  10   6          8.41         10.91        13.46 o                         
   1  11   6        165.85        188.43        10.71 o                         
   2  11   6         14.74         15.85         6.80 o                         
   3  11   6        497.85        535.99        25.17 o                         
   0  12   6        886.22        888.66        26.55 o                         
   1  12   6         27.89         17.25         6.82 o                         
   2  12   6         58.49         70.42        10.69 o                         
   3  12   6          9.02         -1.90         9.66 o                         
   1  13   6        118.62        105.12         9.89 o                         
   2  13   6         40.55         37.74        11.12 o                         
   3  13   6         60.24         53.38        14.57 o                         
   0  14   6        665.31        621.14        30.12 o                         
   1  14   6         98.12         78.25        11.74 o                         
   2  14   6        141.46        124.75        14.11 o                         
   1  15   6         82.51         82.48        20.41 o                         
   1   1   7         13.76         20.05         1.74 o                         
   2   1   7        657.78        638.93         7.28 o                         
   3   1   7         12.30         17.57         3.62 o                         
   4   1   7          1.91          1.92         5.26 o                         
   5   1   7          0.34          4.63         9.86 o                         
   0   2   7       1170.60       1131.38        16.84 o                         
   1   2   7       1244.61       1305.22        13.99 o                         
   2   2   7       1074.31       1047.55        12.48 o                         
   3   2   7          3.43         -3.18         3.40 o                         
   4   2   7         29.73         30.25         7.37 o                         
   5   2   7          1.06         -8.85        11.28 o                         
   1   3   7       2126.92       2081.30        25.86 o                         
   2   3   7       2061.05       2028.63        29.55 o                         
   3   3   7        261.48        302.51         9.62 o                         
   4   3   7         66.89         52.16         7.62 o                         
   5   3   7         56.13         57.69        13.81 o                         
   0   4   7        973.35        845.10        16.25 o                         
   1   4   7       1090.54       1096.40        13.69 o                         
   2   4   7       1701.26       1657.75        26.51 o                         
   3   4   7          2.19          8.68         5.09 o                         
   4   4   7         19.45          6.53         6.95 o                         
   5   4   7          0.06          4.41         9.89 o                         
   1   5   7         89.06         87.91         4.26 o                         
   2   5   7         63.56        103.76         5.19 o                         
   3   5   7       1811.97       1872.79        33.85 o                         
   4   5   7        108.08        155.99        12.99 o                         
   5   5   7         56.28         37.84        16.51 o                         
   0   6   7        592.32        490.72        11.23 o                         
   1   6   7       1497.50       1543.76        24.69 o                         
   2   6   7       2092.22       2056.16        42.05 o                         
   3   6   7         90.92        111.38         8.88 o                         
   4   6   7         11.32          1.71         9.29 o                         
   5   6   7          4.57          3.45        30.42 o                         
   1   7   7       1851.20       1748.76        39.12 o                         
   2   7   7        509.74        511.91        13.64 o                         
   3   7   7         30.53         31.12         7.59 o                         
   4   7   7        100.30         81.31        12.76 o                         
   0   8   7       1060.97        995.52        24.31 o                         
   1   8   7        771.91        732.52        27.74 o                         
   2   8   7       1027.38       1027.93        30.22 o                         
   3   8   7         27.34         35.60         8.87 o                         
   4   8   7         28.37         23.62        13.44 o                         
   1   9   7       1728.79       1674.83        46.34 o                         
   2   9   7         27.34         36.75         7.39 o                         
   3   9   7        384.56        489.44        26.01 o                         
   4   9   7         64.13        105.68        18.24 o                         
   0  10   7        251.61        298.44        14.20 o                         
   1  10   7        149.43        183.52        13.46 o                         
   2  10   7        281.67        346.36        14.72 o                         
   3  10   7         55.37         55.08         9.67 o                         
   4  10   7         25.64         48.99        16.02 o                         
   1  11   7        636.80        649.62        18.75 o                         
   2  11   7         27.57         32.58         8.50 o                         
   3  11   7          9.18          5.85         9.31 o                         
   0  12   7          3.60         23.69         8.28 o                         
   1  12   7         20.40         42.98         8.04 o                         
   2  12   7         89.47        118.16        12.29 o                         
   3  12   7         22.80         32.81        12.64 o                         
   1  13   7         34.70         38.65         8.30 o                         
   2  13   7         55.67         50.01        12.78 o                         
   3  13   7         67.94         78.88        21.63 o                         
   0  14   7        219.56        245.85        26.08 o                         
   1  14   7          2.47         -8.57         8.74 o                         
   2  14   7         29.17         40.33        13.16 o                         
   1  15   7        189.25        183.65        18.84 o                         
   0   0   8       1901.65       1906.96        44.30 o                         
   1   0   8       5697.99       5475.07        73.50 o                         
   2   0   8        207.67        221.93         6.37 o                         
   3   0   8        623.83        579.75        16.48 o                         
   4   0   8         58.14         65.50        11.25 o                         
   5   0   8         10.73          5.98        11.22 o                         
   1   1   8       3749.99       3637.54        36.60 o                         
   2   1   8        290.72        264.28         4.44 o                         
   3   1   8          8.71         14.30         3.53 o                         
   4   1   8        233.17        242.87        12.57 o                         
   5   1   8         45.48         40.99         9.94 o                         
   0   2   8       1455.17       1410.33        20.84 o                         
   1   2   8       2401.85       2413.13        24.84 o                         
   2   2   8       7799.16       7577.68        82.20 o                         
   3   2   8         15.41         14.94         3.90 o                         
   4   2   8        118.68        122.71        11.71 o                         
   5   2   8          1.71         -3.83        12.88 o                         
   1   3   8        999.83        976.03        12.29 o                         
   2   3   8       4152.29       4197.13        53.47 o                         
   3   3   8        473.82        479.57        11.70 o                         
   4   3   8        113.66        147.19        13.71 o                         
   5   3   8         18.75         -3.64        12.79 o                         
   0   4   8       1175.32       1231.66        22.66 o                         
   1   4   8       3027.17       2925.50        33.65 o                         
   2   4   8        181.37        231.39         7.76 o                         
   3   4   8         10.86         14.77         4.71 o                         
   4   4   8          0.36         11.88         8.18 o                         
   5   4   8          2.32         16.76        15.37 o                         
   1   5   8       2459.39       2376.70        33.54 o                         
   2   5   8          9.79         15.94         3.83 o                         
   3   5   8        252.84        313.88        12.01 o                         
   4   5   8          6.38         16.38         8.59 o                         
   5   5   8          1.07        -10.61        12.15 o                         
   0   6   8        510.71        387.36         9.73 o                         
   1   6   8          0.05          6.76         3.20 o                         
   2   6   8       1866.43       1873.22        36.38 o                         
   3   6   8          4.51          6.88         6.09 o                         
   4   6   8         67.43         88.10        11.67 o                         
   1   7   8        361.99        384.21        11.40 o                         
   2   7   8         46.98         78.75         7.35 o                         
   3   7   8         49.93         89.03        10.38 o                         
   4   7   8         19.81         10.90        10.63 o                         
   0   8   8         18.68         34.43         5.80 o                         
   1   8   8          0.86          1.31         7.06 o                         
   2   8   8        675.91        660.72        20.31 o                         
   3   8   8         73.28         86.63        10.63 o                         
   4   8   8          0.56        -10.39        10.39 o                         
   1   9   8        422.91        465.88        15.12 o                         
   2   9   8          0.63         -2.83         6.23 o                         
   3   9   8         53.46         76.93        12.42 o                         
   4   9   8         28.37         23.23        13.42 o                         
   0  10   8        437.87        397.66        15.24 o                         
   1  10   8        321.11        357.19        15.43 o                         
   2  10   8         66.92        100.02        11.25 o                         
   3  10   8        132.44        119.48        11.70 o                         
   4  10   8          0.02         10.29        11.74 o                         
   1  11   8        341.25        374.48        16.21 o                         
   2  11   8        105.72        135.51        10.42 o                         
   3  11   8        130.67        161.18        13.15 o                         
   0  12   8        237.52        237.35        20.45 o                         
   1  12   8        152.31        199.94        12.19 o                         
   2  12   8        189.87        183.68        13.68 o                         
   3  12   8         37.51         27.07        13.24 o                         
   1  13   8         29.07         27.37         9.51 o                         
   2  13   8         57.61         71.56        13.05 o                         
   3  13   8         32.04         21.09        16.44 o                         
   0  14   8         97.58        118.23        17.55 o                         
   1  14   8        308.10        299.22        17.92 o                         
   2  14   8          1.98         -1.19        10.81 o                         
   1  15   8        200.54        198.30        17.97 o                         
   1   1   9       1077.17        995.09        11.03 o                         
   2   1   9        263.69        291.56         4.75 o                         
   3   1   9        563.92        578.77        11.30 o                         
   4   1   9          2.13         15.82         6.36 o                         
   5   1   9          0.14          6.79        11.61 o                         
   0   2   9       3967.39       4237.71        66.94 o                         
   1   2   9        217.48        205.98         4.22 o                         
   2   2   9        432.45        470.06         7.94 o                         
   3   2   9        313.91        305.98         9.55 o                         
   4   2   9         23.01         38.11         7.24 o                         
   5   2   9          7.62          4.28        11.86 o                         
   1   3   9        691.09        584.19         7.67 o                         
   2   3   9          1.47         18.74         3.49 o                         
   3   3   9       1176.99       1239.63        23.01 o                         
   4   3   9        453.45        441.53        15.84 o                         
   5   3   9         12.83         21.70        15.06 o                         
   0   4   9        659.48        754.63        13.95 o                         
   1   4   9        701.01        611.88         8.54 o                         
   2   4   9          7.21         16.42         4.66 o                         
   3   4   9        298.23        340.81        10.83 o                         
   4   4   9         14.57         15.10         8.91 o                         
   5   4   9         33.94         40.29        14.49 o                         
   1   5   9        362.80        345.59         6.89 o                         
   2   5   9       1220.07       1224.21        25.31 o                         
   3   5   9        250.18        313.09        14.27 o                         
   4   5   9        323.26        343.41        15.74 o                         
   5   5   9         11.55          6.89        12.70 o                         
   0   6   9        887.82        883.07        19.44 o                         
   1   6   9       2045.17       1997.38        31.89 o                         
   2   6   9        110.19        114.53         7.18 o                         
   3   6   9         52.78         71.61         8.08 o                         
   4   6   9         41.29         48.52        11.31 o                         
   1   7   9       1633.27       1578.99        27.80 o                         
   2   7   9         10.75         20.52         6.37 o                         
   3   7   9        873.83        884.03        23.46 o                         
   4   7   9         55.81         46.65        10.67 o                         
   0   8   9       1248.69       1264.52        34.14 o                         
   1   8   9        643.75        597.04        15.72 o                         
   2   8   9        169.64        199.35        10.84 o                         
   3   8   9        330.70        370.48        18.32 o                         
   4   8   9          2.83          7.91        10.82 o                         
   1   9   9        104.98        121.36         6.72 o                         
   2   9   9        416.55        491.73        18.57 o                         
   3   9   9         20.27         38.05        10.50 o                         
   4   9   9        152.94        197.43        22.84 o                         
   0  10   9        925.13        893.56        29.19 o                         
   1  10   9        467.15        456.42        14.11 o                         
   2  10   9         92.67         90.21         9.75 o                         
   3  10   9         23.73         24.71         9.56 o                         
   4  10   9          8.35         11.87        13.29 o                         
   1  11   9        730.23        756.37        28.61 o                         
   2  11   9         62.05         76.44         9.50 o                         
   3  11   9        302.14        316.18        17.30 o                         
   0  12   9         17.75         41.32        15.68 o                         
   1  12   9         20.60         24.64         7.66 o                         
   2  12   9          3.16          8.05         8.39 o                         
   3  12   9         18.40         31.72        13.10 o                         
   1  13   9          0.06          7.22         8.01 o                         
   2  13   9         71.70         33.65        10.23 o                         
   3  13   9         13.21         35.00        36.21 o                         
   0  14   9        483.27        479.91        26.26 o                         
   1  14   9          7.15          2.09         9.72 o                         
   2  14   9        145.44        118.69        15.60 o                         
   1  15   9        150.64        136.89        13.32 o                         
   0   0  10       6720.98       7269.08       144.11 o                         
   1   0  10       2887.70       2777.60        40.15 o                         
   2   0  10       2777.82       2713.68        40.78 o                         
   3   0  10         65.79         58.74         7.72 o                         
   4   0  10          1.34          8.41         7.28 o                         
   5   0  10         28.30         36.95        18.73 o                         
   1   1  10       2053.52       2153.48        21.84 o                         
   2   1  10         60.57         51.53         2.92 o                         
   3   1  10       1177.54       1081.91        21.98 o                         
   4   1  10        325.92        319.33        13.68 o                         
   5   1  10         23.88          5.62        10.28 o                         
   0   2  10      13960.00      13890.35       215.94 o                         
   1   2  10       1709.98       1720.75        19.87 o                         
   2   2  10        764.34        720.61        10.72 o                         
   3   2  10        850.10        768.61        15.69 o                         
   4   2  10        228.94        281.36        13.12 o                         
   5   2  10         20.04         44.39        13.43 o                         
   1   3  10        103.38        124.39         3.77 o                         
   2   3  10        159.62        198.06         6.51 o                         
   3   3  10       1122.72       1152.40        22.70 o                         
   4   3  10        517.33        508.91        16.73 o                         
   5   3  10         99.19         85.66        16.73 o                         
   0   4  10         35.43         35.93         3.94 o                         
   1   4  10         31.08         17.92         2.43 o                         
   2   4  10       2764.15       2803.31        47.22 o                         
   3   4  10         15.58          9.97         5.28 o                         
   4   4  10         21.88         27.54        10.55 o                         
   5   4  10          0.74         24.71        17.86 o                         
   1   5  10       1648.58       1592.92        19.45 o                         
   2   5  10         17.59         23.32         6.80 o                         
   3   5  10         87.08        140.62         9.36 o                         
   4   5  10          0.86         14.78         8.99 o                         
   5   5  10          0.00         39.03        35.16 o                         
   0   6  10       4899.54       4701.36        87.54 o                         
   1   6  10        599.03        597.51         9.71 o                         
   2   6  10       2732.52       2680.47        49.57 o                         
   3   6  10         31.15         36.87         8.73 o                         
   4   6  10        377.52        431.94        27.25 o                         
   1   7  10         22.81         42.45         4.15 o                         
   2   7  10         10.83         12.50         8.73 o                         
   3   7  10          0.73         31.38         7.88 o                         
   4   7  10         13.47         11.57        11.04 o                         
   0   8  10        424.68        477.22        20.51 o                         
   1   8  10        599.70        582.02        12.61 o                         
   2   8  10        307.90        380.28        15.20 o                         
   3   8  10         71.10        103.34        20.41 o                         
   4   8  10         35.09         36.62        11.21 o                         
   1   9  10        297.48        308.30        11.65 o                         
   2   9  10         36.21         55.03         7.88 o                         
   3   9  10          0.14         14.48         8.32 o                         
   4   9  10         16.33         15.11        12.62 o                         
   0  10  10         23.20         79.12        14.90 o                         
   1  10  10        163.10        184.79         9.93 o                         
   2  10  10        944.97        990.54        28.18 o                         
   3  10  10          5.01          2.03        11.26 o                         
   4  10  10         79.27        115.00        16.76 o                         
   1  11  10        158.41        203.32        11.08 o                         
   2  11  10        602.19        597.30        28.57 o                         
   3  11  10        397.68        346.51        18.14 o                         
   0  12  10       1471.14       1406.90        45.91 o                         
   1  12  10        591.68        581.07        17.40 o                         
   2  12  10         35.44         19.53         9.20 o                         
   3  12  10          2.95          5.62        11.17 o                         
   1  13  10        203.96        228.80        13.54 o                         
   2  13  10         61.00         47.21        11.41 o                         
   0  14  10         30.40         33.70        12.49 o                         
   1  14  10        153.91        162.49        13.03 o                         
   2  14  10        275.85        245.90        22.77 o                         
   1  15  10         20.09         20.72        10.43 o                         
   1   1  11       2542.86       2464.37        25.60 o                         
   2   1  11        730.71        752.55        10.10 o                         
   3   1  11        669.77        682.01        12.46 o                         
   4   1  11          7.29         16.43         6.35 o                         
   5   1  11         15.73          6.48        10.90 o                         
   0   2  11       2191.63       2322.76        37.93 o                         
   1   2  11       2164.20       2335.73        28.25 o                         
   2   2  11        125.82        157.27         5.01 o                         
   3   2  11         64.23         77.52         5.30 o                         
   4   2  11         49.74         48.61         7.57 o                         
   5   2  11          9.97          2.61        18.47 o                         
   1   3  11       8227.66       8367.07        99.65 o                         
   2   3  11        121.81        139.37         5.29 o                         
   3   3  11       3224.53       3077.09        50.67 o                         
   4   3  11          5.98         16.39         8.06 o                         
   5   3  11          8.37         13.25        16.47 o                         
   0   4  11       1183.07       1130.12        23.33 o                         
   1   4  11        146.40        142.06         4.58 o                         
   2   4  11       1526.87       1554.35        26.43 o                         
   3   4  11         39.34         44.26         6.42 o                         
   4   4  11         14.01         19.32         8.92 o                         
   5   4  11          1.81         26.95        33.41 o                         
   1   5  11       5533.22       5351.35        62.50 o                         
   2   5  11        458.86        446.13        11.75 o                         
   3   5  11        170.26        167.97         9.88 o                         
   4   5  11        252.35        260.17        14.50 o                         
   5   5  11        148.76        123.48        29.66 o                         
   0   6  11       9192.79       9301.46       170.00 o                         
   1   6  11       1018.39        960.30        14.50 o                         
   2   6  11         68.33        104.10         7.90 o                         
   3   6  11          3.11          1.53         6.57 o                         
   4   6  11         26.20         45.42         9.96 o                         
   1   7  11       4157.95       3909.59        57.24 o                         
   2   7  11        132.42        151.16         8.76 o                         
   3   7  11       1577.83       1518.12        36.80 o                         
   4   7  11          3.88         11.66         9.81 o                         
   0   8  11       1874.37       1849.77        47.85 o                         
   1   8  11        757.26        695.29        14.37 o                         
   2   8  11        492.34        520.34        23.26 o                         
   3   8  11         14.71         22.95         8.22 o                         
   4   8  11         16.71         11.18        10.37 o                         
   1   9  11       1165.39       1097.03        23.94 o                         
   2   9  11        434.94        485.59        16.28 o                         
   3   9  11        175.87        166.83        16.38 o                         
   4   9  11         29.15         49.76        13.30 o                         
   0  10  11       4323.12       4145.55       114.32 o                         
   1  10  11         36.52         31.03         6.20 o                         
   2  10  11        149.09        202.12        12.47 o                         
   3  10  11          6.43          9.82         8.25 o                         
   4  10  11         16.61         17.29        16.32 o                         
   1  11  11        487.30        491.53        14.29 o                         
   2  11  11          0.74          1.81        10.68 o                         
   3  11  11        291.32        347.61        18.23 o                         
   0  12  11         77.62        153.94        15.55 o                         
   1  12  11         66.57         76.58         8.75 o                         
   2  12  11         30.46         14.18        19.42 o                         
   3  12  11          1.49         -0.63        10.53 o                         
   1  13  11          2.95         23.53        10.79 o                         
   2  13  11          6.95         14.61         7.87 o                         
   0  14  11        417.84        443.68        40.01 o                         
   1  14  11          6.20          0.89        14.97 o                         
   2  14  11        283.14        299.63        20.97 o                         
   1  15  11        291.03        274.91        28.12 o                         
   0   0  12        450.22        419.22        16.28 o                         
   1   0  12        348.53        390.98         9.60 o                         
   2   0  12       3179.45       2983.55        46.16 o                         
   3   0  12         23.37         67.60         8.78 o                         
   4   0  12         69.36         82.69        16.18 o                         
   5   0  12         25.68         24.40        20.48 o                         
   1   1  12       1488.64       1571.32        16.15 o                         
   2   1  12         24.26         45.00         3.06 o                         
   3   1  12       1509.18       1384.87        25.98 o                         
   4   1  12          0.15          7.95         6.67 o                         
   5   1  12         12.33          5.06        11.68 o                         
   0   2  12      34608.91      35576.63       519.87 o                         
   1   2  12        356.36        409.40         5.85 o                         
   2   2  12       1025.54        961.81        14.19 o                         
   3   2  12         87.37         99.55         6.64 o                         
   4   2  12        368.22        396.89        16.08 o                         
   5   2  12         23.01         27.37        18.33 o                         
   1   3  12       1107.25       1239.62        17.17 o                         
   2   3  12         66.40         68.35         4.09 o                         
   3   3  12        787.50        843.48        20.88 o                         
   4   3  12         19.95         19.10         9.84 o                         
   5   3  12         24.00         27.36        12.49 o                         
   0   4  12          5.23          6.15         2.57 o                         
   1   4  12        815.47        852.59        13.35 o                         
   2   4  12        583.18        530.98        11.84 o                         
   3   4  12          9.09          6.09         5.86 o                         
   4   4  12        187.59        212.90        15.77 o                         
   5   4  12          3.51          2.80        18.15 o                         
   1   5  12        376.73        325.30         6.74 o                         
   2   5  12         10.38         19.35         4.84 o                         
   3   5  12        212.74        250.00        11.87 o                         
   4   5  12         71.57         66.42        10.89 o                         
   5   5  12         28.08         31.77        25.78 o                         
   0   6  12      13767.36      13774.80       306.60 o                         
   1   6  12        358.25        368.19         7.34 o                         
   2   6  12       1631.78       1603.83        29.63 o                         
   3   6  12          0.69         25.75         6.96 o                         
   4   6  12        249.78        288.29        17.44 o                         
   1   7  12          6.62         24.57         3.63 o                         
   2   7  12         15.59         12.26         5.30 o                         
   3   7  12          4.84         32.78         7.81 o                         
   4   7  12          0.38         -8.86         8.86 o                         
   0   8  12       2736.32       2753.18        77.01 o                         
   1   8  12        503.37        467.22        11.37 o                         
   2   8  12          0.13          1.80         5.48 o                         
   3   8  12         45.03         31.53         8.64 o                         
   4   8  12         55.54         46.32        19.69 o                         
   1   9  12         31.44         37.44         6.33 o                         
   2   9  12        205.77        236.95        12.35 o                         
   3   9  12          0.79          6.99         9.61 o                         
   4   9  12         24.65         39.79        12.61 o                         
   0  10  12       1154.55       1229.25        41.78 o                         
   1  10  12         64.64         98.93        11.02 o                         
   2  10  12       1188.53       1221.04        31.45 o                         
   3  10  12         20.44         22.04         8.69 o                         
   4  10  12         23.96         31.39        27.41 o                         
   1  11  12          7.56         18.74         6.81 o                         
   2  11  12         43.21         63.83        13.27 o                         
   3  11  12        398.17        401.31        19.97 o                         
   0  12  12       1826.67       1879.91        77.89 o                         
   1  12  12          2.83          3.58         7.62 o                         
   2  12  12          0.27         -8.06        11.94 o                         
   3  12  12          2.84         18.02        10.97 o                         
   1  13  12        271.21        280.09        17.99 o                         
   2  13  12         20.39         22.49         9.80 o                         
   0  14  12         23.98         59.47        14.93 o                         
   1  14  12          0.47         26.21         9.21 o                         
   2  14  12        264.19        276.02        19.28 o                         
   1  15  12         56.35         94.96        15.84 o                         
   1   1  13       2399.17       2394.73        25.06 o                         
   2   1  13          2.13          0.13         2.55 o                         
   3   1  13        117.14        137.67         7.93 o                         
   4   1  13         10.40         15.97         7.12 o                         
   5   1  13         55.46         79.25        21.72 o                         
   0   2  13       4535.53       5096.70        72.55 o                         
   1   2  13        543.65        512.66         6.89 o                         
   2   2  13         15.16         26.87         3.36 o                         
   3   2  13         10.60         18.21         5.29 o                         
   4   2  13          3.95         17.71         8.92 o                         
   5   2  13          1.22         -9.92        13.74 o                         
   1   3  13       4250.86       4367.43        57.45 o                         
   2   3  13        202.67        225.42         6.88 o                         
   3   3  13       1122.35       1029.30        26.29 o                         
   4   3  13        194.00        214.20        16.09 o                         
   5   3  13         26.36         42.33        21.55 o                         
   0   4  13          0.60         16.72         2.68 o                         
   1   4  13        588.18        593.59         9.83 o                         
   2   4  13         69.64         76.37         5.45 o                         
   3   4  13        315.82        337.39        11.79 o                         
   4   4  13         13.59          8.87         8.86 o                         
   5   4  13         60.50         55.24        18.20 o                         
   1   5  13       2568.92       2527.39        34.53 o                         
   2   5  13        232.69        294.88        14.29 o                         
   3   5  13          1.39          0.13         7.08 o                         
   4   5  13        343.58        353.21        20.78 o                         
   0   6  13       4339.11       4197.16        97.53 o                         
   1   6  13        842.52        782.77        12.35 o                         
   2   6  13         26.03         29.30         5.33 o                         
   3   6  13        133.06        150.19         9.70 o                         
   4   6  13         19.63         11.23         8.66 o                         
   1   7  13       3257.24       2957.26        42.64 o                         
   2   7  13        139.69        157.66         8.75 o                         
   3   7  13       1128.26       1072.92        33.07 o                         
   4   7  13         22.47         30.53         8.98 o                         
   0   8  13       1797.58       1742.02        62.08 o                         
   1   8  13        752.49        715.67        19.46 o                         
   2   8  13         71.49         76.20         7.16 o                         
   3   8  13         22.74         20.58         9.60 o                         
   4   8  13          4.91         16.60        11.78 o                         
   1   9  13        431.42        485.17        13.98 o                         
   2   9  13        628.39        634.74        19.43 o                         
   3   9  13         17.27          3.25         7.94 o                         
   4   9  13         20.37         30.87        13.28 o                         
   0  10  13        360.97        417.88        35.28 o                         
   1  10  13        471.64        466.73        18.57 o                         
   2  10  13        146.33        183.47        11.80 o                         
   3  10  13         15.75          3.27        10.66 o                         
   4  10  13        103.87         93.11        43.85 o                         
   1  11  13       1403.47       1307.01        37.91 o                         
   2  11  13        108.79        115.93        10.26 o                         
   3  11  13        164.73        175.60        14.33 o                         
   0  12  13        153.53        208.75        17.29 o                         
   1  12  13          9.39          7.72         9.26 o                         
   2  12  13         46.50         44.66         9.73 o                         
   3  12  13         14.24         18.55        10.67 o                         
   1  13  13         24.97         14.33         8.56 o                         
   2  13  13          9.32         21.28         9.56 o                         
   0  14  13         71.25         60.06        14.89 o                         
   1  14  13          0.26         41.76        16.77 o                         
   2  14  13        277.52        265.88        23.15 o                         
   1  15  13        612.05        561.26        47.70 o                         
   0   0  14       2332.47       2560.29        60.63 o                         
   1   0  14       3363.35       3419.84        49.65 o                         
   2   0  14        253.55        267.10         8.66 o                         
   3   0  14        510.79        486.45        19.75 o                         
   4   0  14        191.35        177.72        17.39 o                         
   5   0  14         84.81         48.81        16.06 o                         
   1   1  14         31.30         24.33         2.73 o                         
   2   1  14        513.71        475.33         8.39 o                         
   3   1  14        684.48        634.52        15.74 o                         
   4   1  14        552.77        513.10        21.51 o                         
   5   1  14          8.15         -1.91        13.98 o                         
   0   2  14      24150.93      25962.75       360.78 o                         
   1   2  14       2935.27       2949.31        31.46 o                         
   2   2  14       2243.26       2238.85        36.10 o                         
   3   2  14        787.11        754.74        17.76 o                         
   4   2  14        279.35        294.90        15.44 o                         
   5   2  14         23.39          7.09        12.02 o                         
   1   3  14        170.26        182.25         5.65 o                         
   2   3  14        554.65        521.02        11.05 o                         
   3   3  14         56.70         73.73         6.79 o                         
   4   3  14        445.28        470.86        21.93 o                         
   5   3  14         18.65          1.42        15.72 o                         
   0   4  14       5174.90       5816.80        87.23 o                         
   1   4  14        160.66        172.04         6.58 o                         
   2   4  14        838.43        794.72        16.64 o                         
   3   4  14        183.17        178.85         9.72 o                         
   4   4  14         48.86         32.26        11.16 o                         
   5   4  14          2.75         13.00        18.59 o                         
   1   5  14       1727.82       1737.59        25.56 o                         
   2   5  14          0.03          2.79         5.13 o                         
   3   5  14        393.39        457.38        14.40 o                         
   4   5  14         31.24         65.37        11.36 o                         
   0   6  14      12252.20      11683.83       261.31 o                         
   1   6  14        476.19        481.09         9.35 o                         
   2   6  14       1222.26       1214.40        25.47 o                         
   3   6  14         73.09         85.72         9.43 o                         
   4   6  14        115.84        156.50        13.18 o                         
   1   7  14          1.13         13.61         3.33 o                         
   2   7  14          0.03          4.00         5.09 o                         
   3   7  14          0.66         22.06         7.04 o                         
   4   7  14         24.27         21.48        10.35 o                         
   0   8  14       4435.41       4178.87       113.58 o                         
   1   8  14        739.44        731.02        19.50 o                         
   2   8  14         81.53         81.03         6.91 o                         
   3   8  14         15.38          8.11        12.54 o                         
   4   8  14          7.36         12.99        11.72 o                         
   1   9  14       1228.95       1129.30        25.14 o                         
   2   9  14        265.61        296.96        12.88 o                         
   3   9  14          7.17         16.33         8.53 o                         
   4   9  14          8.97         32.84        13.04 o                         
   0  10  14        464.17        458.84        23.04 o                         
   1  10  14        436.95        383.54        15.97 o                         
   2  10  14        146.22        186.25        11.77 o                         
   3  10  14         18.29         44.63         9.56 o                         
   1  11  14         52.66         76.35         9.59 o                         
   2  11  14        450.76        444.65        28.09 o                         
   3  11  14         70.30         58.36        11.90 o                         
   0  12  14        573.31        572.54        29.65 o                         
   1  12  14        655.35        666.75        26.86 o                         
   2  12  14          2.25          8.03         9.65 o                         
   3  12  14         20.88         19.83        12.25 o                         
   1  13  14        167.12        165.10        13.05 o                         
   2  13  14        224.02        208.11        17.40 o                         
   0  14  14         18.12          3.74        12.47 o                         
   1  14  14        414.36        366.90        19.93 o                         
   2  14  14        109.53        111.83        21.20 o                         
   1   1  15       3538.17       3703.13        41.47 o                         
   2   1  15          1.57         10.31         3.55 o                         
   3   1  15        113.06        126.39         7.65 o                         
   4   1  15        208.15        213.02        13.23 o                         
   5   1  15          0.70          4.59        15.20 o                         
   0   2  15       4272.31       5004.19        75.50 o                         
   1   2  15       1936.84       2118.55        25.38 o                         
   2   2  15        580.06        611.59        10.09 o                         
   3   2  15         98.84        114.72         7.87 o                         
   4   2  15          0.39         14.35         9.72 o                         
   5   2  15         49.84         27.97        14.49 o                         
   1   3  15       1188.42       1098.32        15.97 o                         
   2   3  15        673.23        635.83        12.27 o                         
   3   3  15        390.35        399.47        20.73 o                         
   4   3  15          6.53         24.54         9.99 o                         
   5   3  15         66.39         54.48        17.37 o                         
   0   4  15        128.75        168.52         6.60 o                         
   1   4  15        761.88        743.76        11.80 o                         
   2   4  15         84.70         93.31         5.61 o                         
   3   4  15         24.11         24.92         6.55 o                         
   4   4  15          9.08         28.39         9.37 o                         
   5   4  15         13.02        -16.75        22.40 o                         
   1   5  15       1464.34       1434.87        21.09 o                         
   2   5  15       1122.65       1087.43        26.42 o                         
   3   5  15        205.07        208.85        11.10 o                         
   4   5  15        368.52        388.21        31.59 o                         
   0   6  15       1570.05       1504.53        35.42 o                         
   1   6  15       2969.01       2792.29        46.25 o                         
   2   6  15        500.87        480.76        15.90 o                         
   3   6  15         82.26         83.15         8.56 o                         
   4   6  15          0.42         14.81        11.30 o                         
   1   7  15       1559.79       1478.90        27.60 o                         
   2   7  15        612.87        619.56        19.24 o                         
   3   7  15        544.74        549.35        18.33 o                         
   4   7  15         21.85          6.07        13.14 o                         
   0   8  15        301.47        358.82        21.20 o                         
   1   8  15       1513.62       1458.33        27.63 o                         
   2   8  15        130.38        143.73         8.13 o                         
   3   8  15         74.57         81.61         8.89 o                         
   4   8  15          2.70        -10.60        11.93 o                         
   1   9  15         44.71         61.65         7.38 o                         
   2   9  15        222.82        269.48        12.56 o                         
   3   9  15          8.82         21.02         7.73 o                         
   4   9  15        203.43        208.87        23.17 o                         
   0  10  15        249.05        272.24        18.95 o                         
   1  10  15         22.10         26.83         7.55 o                         
   2  10  15        238.64        240.55        14.81 o                         
   3  10  15         88.69         63.51        12.33 o                         
   1  11  15        957.18        884.24        25.23 o                         
   2  11  15         34.29         43.61         8.33 o                         
   3  11  15        149.02        157.70        15.02 o                         
   0  12  15          1.80         23.32        18.38 o                         
   1  12  15        279.74        282.35        20.84 o                         
   2  12  15          5.40          6.87        10.59 o                         
   3  12  15          0.16         -7.03         9.94 o                         
   1  13  15          0.00         -0.95         7.84 o                         
   2  13  15          8.26         14.21        12.13 o                         
   0  14  15        321.51        316.16        25.76 o                         
   1  14  15         54.98         59.49        12.83 o                         
   0   0  16       1505.87       1652.08        41.41 o                         
   1   0  16       1667.56       1740.22        30.44 o                         
   2   0  16        719.02        720.44        26.03 o                         
   3   0  16          0.27         12.64         8.57 o                         
   4   0  16         11.81         14.73        14.27 o                         
   5   0  16         19.15         23.66        14.40 o                         
   1   1  16       3151.96       3071.64        36.98 o                         
   2   1  16        618.87        615.09        11.67 o                         
   3   1  16         15.87         19.82         5.71 o                         
   4   1  16         15.68         -0.83         7.44 o                         
   5   1  16         27.19         41.22        15.16 o                         
   0   2  16          2.10         -3.46         3.46 o                         
   1   2  16       1165.32       1213.90        16.77 o                         
   2   2  16       3356.19       3166.82        41.91 o                         
   3   2  16         32.25         41.81         6.05 o                         
   4   2  16         90.09         89.50        17.68 o                         
   5   2  16         22.07          2.25        13.20 o                         
   1   3  16        636.75        599.46        10.76 o                         
   2   3  16        672.36        617.32        13.40 o                         
   3   3  16         82.64         85.15         7.94 o                         
   4   3  16          0.02         25.89        12.14 o                         
   5   3  16          3.99         16.68        17.14 o                         
   0   4  16        205.72        256.32        11.55 o                         
   1   4  16          0.70          5.47         2.91 o                         
   2   4  16          1.44          8.98         4.55 o                         
   3   4  16         14.20          9.01         6.63 o                         
   4   4  16         23.91         31.95         9.78 o                         
   1   5  16       1313.43       1267.31        20.12 o                         
   2   5  16         11.41         19.84         5.54 o                         
   3   5  16         41.68         55.78         8.02 o                         
   4   5  16         11.71         11.05         9.72 o                         
   0   6  16         10.38         18.38         6.34 o                         
   1   6  16        573.48        602.68        13.02 o                         
   2   6  16       1091.26       1062.75        22.45 o                         
   3   6  16        105.02        111.59        13.25 o                         
   4   6  16        187.30        205.16        19.23 o                         
   1   7  16        866.40        847.74        16.13 o                         
   2   7  16         25.86         13.07        10.13 o                         
   3   7  16         51.77         64.62         8.99 o                         
   4   7  16          1.13        -10.23        16.12 o                         
   0   8  16         14.13         29.93        10.08 o                         
   1   8  16       1194.18       1119.75        22.62 o                         
   2   8  16        502.45        484.49        18.52 o                         
   3   8  16          0.36          0.64         6.30 o                         
   4   8  16          9.66          5.74        12.38 o                         
   1   9  16         45.87         57.91         7.54 o                         
   2   9  16        130.76        169.81        15.66 o                         
   3   9  16         57.90         68.24         8.86 o                         
   4   9  16          0.97          1.32        14.64 o                         
   0  10  16        458.84        523.05        26.18 o                         
   1  10  16          1.10         13.65         7.96 o                         
   2  10  16         51.17         41.28        12.58 o                         
   3  10  16          0.52         11.00         8.43 o                         
   1  11  16         15.26         19.18         9.76 o                         
   2  11  16          1.51         32.10         9.70 o                         
   3  11  16         21.16         15.06        12.53 o                         
   0  12  16          5.30         19.19        16.82 o                         
   1  12  16        144.39        156.69        14.06 o                         
   2  12  16        261.64        203.75        18.47 o                         
   3  12  16         94.06         53.93        17.18 o                         
   1  13  16          9.52         19.45         8.48 o                         
   2  13  16         50.49         41.01        14.03 o                         
   0  14  16        289.66        329.28        33.95 o                         
   1  14  16        119.18        138.04        21.16 o                         
   1   1  17         66.27        107.70         4.07 o                         
   2   1  17        175.85        210.37         7.68 o                         
   3   1  17        277.54        323.40        11.72 o                         
   4   1  17         17.46         20.72         8.65 o                         
   5   1  17          5.46          7.98        13.37 o                         
   0   2  17       2751.94       3058.21        50.29 o                         
   1   2  17        412.71        423.32         7.58 o                         
   2   2  17        755.41        745.80        15.40 o                         
   3   2  17         83.65         94.22         6.82 o                         
   4   2  17        106.97         81.82        10.30 o                         
   5   2  17          1.71         -4.36        13.16 o                         
   1   3  17       2936.68       3043.52        43.18 o                         
   2   3  17         56.05         61.31         5.15 o                         
   3   3  17          0.31         15.62         5.89 o                         
   4   3  17         12.59          4.88        11.17 o                         
   5   3  17         11.28         14.65        27.16 o                         
   0   4  17        739.75        729.19        15.82 o                         
   1   4  17         20.02         32.53         3.56 o                         
   2   4  17        338.42        355.37        10.77 o                         
   3   4  17          2.96          4.41         6.02 o                         
   4   4  17         25.06         34.14        11.82 o                         
   1   5  17         19.99         19.94         3.66 o                         
   2   5  17        148.45        164.69         7.39 o                         
   3   5  17       1117.62       1041.86        27.99 o                         
   4   5  17          6.34         -4.15        11.50 o                         
   0   6  17       1014.11        881.58        30.12 o                         
   1   6  17        193.21        175.79         8.24 o                         
   2   6  17       2146.62       1918.92        35.31 o                         
   3   6  17         10.73          6.29         7.43 o                         
   4   6  17         18.50         33.24        11.80 o                         
   1   7  17       2651.18       2517.70        43.66 o                         
   2   7  17          3.78          3.34         5.49 o                         
   3   7  17          9.60         14.36         7.95 o                         
   4   7  17          4.08          8.94        14.36 o                         
   0   8  17       1978.61       1881.24        61.12 o                         
   1   8  17          0.28         -0.71         4.68 o                         
   2   8  17        793.74        715.49        18.97 o                         
   3   8  17         77.98         63.84         9.33 o                         
   4   8  17         29.19         48.29        24.18 o                         
   1   9  17        486.06        502.75        13.65 o                         
   2   9  17          0.12         -5.82         5.94 o                         
   3   9  17        227.40        227.32        15.82 o                         
   4   9  17         37.06          8.39        18.88 o                         
   0  10  17        191.26        197.54        18.48 o                         
   1  10  17         18.68         35.16         7.79 o                         
   2  10  17        518.85        516.87        26.19 o                         
   3  10  17          5.37          6.37        18.06 o                         
   1  11  17        160.69        170.71        14.86 o                         
   2  11  17         13.99         35.17         9.74 o                         
   3  11  17          3.46         -9.88        11.17 o                         
   0  12  17        103.39        111.85        16.08 o                         
   1  12  17         23.38         22.83        10.24 o                         
   2  12  17        154.10        160.40        16.22 o                         
   3  12  17         86.38         23.55        40.00 o                         
   1  13  17         48.80         36.51        10.44 o                         
   2  13  17         58.32         76.41        17.44 o                         
   0  14  17        534.02        498.09        54.59 o                         
   1  14  17         18.77         25.40        11.70 o                         
   0   0  18       3526.28       4102.29       134.68 o                         
   1   0  18        361.98        387.62        10.96 o                         
   2   0  18       2636.86       2580.27        51.52 o                         
   3   0  18        496.07        507.87        28.35 o                         
   4   0  18        179.49        181.73        16.50 o                         
   5   0  18         14.07        -41.10        43.40 o                         
   1   1  18       3763.72       3870.47        46.32 o                         
   2   1  18        264.91        310.15         9.17 o                         
   3   1  18        217.67        228.42        10.80 o                         
   4   1  18        109.94         95.38        10.25 o                         
   5   1  18        108.17         50.84        14.33 o                         
   0   2  18        763.01        853.46        15.81 o                         
   1   2  18        122.05        146.60         5.47 o                         
   2   2  18       2714.18       2546.49        41.76 o                         
   3   2  18         12.78         17.95         5.63 o                         
   4   2  18          7.49         20.79         7.29 o                         
   5   2  18         17.25         34.73        20.57 o                         
   1   3  18        854.09        832.98        15.54 o                         
   2   3  18         53.59         56.12         5.24 o                         
   3   3  18        294.83        297.54        10.93 o                         
   4   3  18          1.24         -0.76         8.42 o                         
   0   4  18         55.99        100.64         6.01 o                         
   1   4  18         29.56         35.56         4.09 o                         
   2   4  18        366.69        375.88        12.79 o                         
   3   4  18         19.40         25.39         6.36 o                         
   4   4  18          0.14         -7.86         7.86 o                         
   1   5  18        380.44        383.03         9.73 o                         
   2   5  18          1.56          6.11         4.24 o                         
   3   5  18          0.73         15.91         7.19 o                         
   4   5  18         19.48         26.04         9.16 o                         
   0   6  18         41.31         25.97         7.49 o                         
   1   6  18        139.16        169.66         6.83 o                         
   2   6  18       1738.77       1598.25        29.97 o                         
   3   6  18          0.22         -7.39         7.39 o                         
   4   6  18         21.26         16.12        10.07 o                         
   1   7  18         52.27         70.13         5.62 o                         
   2   7  18         26.72         20.03         5.94 o                         
   3   7  18         58.82         61.47        12.06 o                         
   4   7  18          0.55         10.73        11.98 o                         
   0   8  18       4308.20       4153.35        98.72 o                         
   1   8  18        116.36        131.10         7.19 o                         
   2   8  18         55.02         69.49         8.10 o                         
   3   8  18          7.71          3.26         8.12 o                         
   4   8  18         30.72         11.11        13.35 o                         
   1   9  18        129.44        134.32         8.56 o                         
   2   9  18         15.02         15.10         6.56 o                         
   3   9  18        104.99        117.61        11.13 o                         
   4   9  18          4.60         -5.24        26.92 o                         
   0  10  18        420.69        382.70        41.35 o                         
   1  10  18         15.44         21.25        11.44 o                         
   2  10  18          2.23          6.64        11.03 o                         
   3  10  18         20.51         28.51        12.92 o                         
   1  11  18        205.22        221.15        15.53 o                         
   2  11  18          9.27         18.71         9.23 o                         
   3  11  18        208.16        195.21        18.39 o                         
   0  12  18       1059.03        933.92        60.26 o                         
   1  12  18         37.66         63.05        15.41 o                         
   2  12  18        153.25        113.78        14.67 o                         
   1  13  18         20.13         19.80        10.23 o                         
   2  13  18         35.11         22.11        14.56 o                         
   0  14  18        278.51        278.88        23.24 o                         
   1  14  18         26.74         33.56        10.66 o                         
   1   1  19       1034.30       1092.01        15.18 o                         
   2   1  19        244.23        267.97        10.50 o                         
   3   1  19         65.41         93.58         7.61 o                         
   4   1  19         43.03         23.98         8.20 o                         
   5   1  19          5.96         62.23        26.66 o                         
   0   2  19        501.81        566.37        12.54 o                         
   1   2  19        546.67        603.95        11.30 o                         
   2   2  19        435.92        437.87        10.19 o                         
   3   2  19          3.04         16.42         5.80 o                         
   4   2  19         20.75         13.56         7.55 o                         
   1   3  19         67.66         96.74         5.31 o                         
   2   3  19          0.07          1.32         4.17 o                         
   3   3  19         92.54        114.33         7.94 o                         
   4   3  19          0.03         -1.57         6.71 o                         
   0   4  19        676.49        701.49        15.80 o                         
   1   4  19         90.84        117.41         5.13 o                         
   2   4  19         66.84         85.25         6.05 o                         
   3   4  19         18.34         15.02         6.21 o                         
   4   4  19          0.21          5.28         7.90 o                         
   1   5  19       3558.28       3591.89        48.90 o                         
   2   5  19        137.56        131.07         6.79 o                         
   3   5  19        142.31        156.03         9.83 o                         
   4   5  19         79.89         54.45        10.09 o                         
   0   6  19       2374.57       2333.87        57.70 o                         
   1   6  19        607.50        564.00        11.27 o                         
   2   6  19        291.00        330.95        11.54 o                         
   3   6  19         59.51         64.39         9.44 o                         
   4   6  19         24.06          1.95         9.64 o                         
   1   7  19        199.13        215.62         9.13 o                         
   2   7  19         39.02         39.40         5.87 o                         
   3   7  19          3.48          8.88         7.76 o                         
   4   7  19         27.54         34.29        10.43 o                         
   0   8  19         89.54        117.27        11.84 o                         
   1   8  19        490.77        517.34        14.14 o                         
   2   8  19       1182.15       1134.70        32.60 o                         
   3   8  19         10.57         13.37         8.38 o                         
   4   8  19         11.82         25.58        15.18 o                         
   1   9  19        585.18        568.26        19.36 o                         
   2   9  19          9.03         15.35         6.89 o                         
   3   9  19         28.03         25.36         9.20 o                         
   0  10  19          7.44         16.20        10.52 o                         
   1  10  19          0.63         -4.35         5.77 o                         
   2  10  19        102.61        115.06         9.98 o                         
   3  10  19         81.78         45.81        15.57 o                         
   1  11  19         31.11         34.02         9.16 o                         
   2  11  19         19.11         10.01         9.48 o                         
   3  11  19          0.49          1.77        13.96 o                         
   0  12  19         45.45         66.25        10.87 o                         
   1  12  19        134.64        137.53        12.76 o                         
   2  12  19        173.22        154.10        18.51 o                         
   1  13  19         85.67         81.31        12.27 o                         
   2  13  19          5.41         16.80        12.37 o                         
   0  14  19        169.80        185.55        22.71 o                         
   1  14  19         27.86        -10.26        11.34 o                         
   0   0  20       3194.27       3315.25       129.74 o                         
   1   0  20       6239.20       6382.60       118.96 o                         
   2   0  20       1746.98       1738.99        52.86 o                         
   3   0  20        516.53        482.79        18.75 o                         
   4   0  20         66.84        104.18        14.45 o                         
   1   1  20        641.41        603.28        10.52 o                         
   2   1  20       2029.09       1912.26        31.33 o                         
   3   1  20        265.71        287.89        11.29 o                         
   4   1  20         17.40         19.52        13.00 o                         
   0   2  20         30.57         39.62         4.62 o                         
   1   2  20       2763.46       2811.47        42.37 o                         
   2   2  20         13.90         14.76         4.47 o                         
   3   2  20         97.04         95.60         7.78 o                         
   4   2  20          4.96          7.37         8.19 o                         
   1   3  20        755.35        780.84        13.21 o                         
   2   3  20        256.49        274.60         8.82 o                         
   3   3  20          7.44         15.21         5.95 o                         
   4   3  20        197.93        188.77        12.38 o                         
   0   4  20        950.25        911.47        21.04 o                         
   1   4  20        250.51        258.16         7.90 o                         
   2   4  20        649.43        657.68        17.94 o                         
   3   4  20         10.23          8.15         6.31 o                         
   4   4  20         44.39         68.34        10.72 o                         
   1   5  20         63.01         63.97         4.82 o                         
   2   5  20        181.57        201.53         8.10 o                         
   3   5  20        214.70        214.67        11.52 o                         
   4   5  20          0.13         14.45         8.82 o                         
   0   6  20        432.23        447.56        15.50 o                         
   1   6  20        876.40        823.76        19.08 o                         
   2   6  20         10.19         21.10         5.30 o                         
   3   6  20          6.41         17.48        13.90 o                         
   4   6  20          9.51         22.50         8.97 o                         
   1   7  20         58.10         70.04         6.36 o                         
   2   7  20         51.55         46.10         6.23 o                         
   3   7  20         75.51         70.27        10.34 o                         
   4   7  20          3.19         14.44        10.27 o                         
   0   8  20        810.25        805.60        26.60 o                         
   1   8  20        662.05        625.11        15.04 o                         
   2   8  20        234.96        290.83        13.53 o                         
   3   8  20         26.11         21.80         8.27 o                         
   4   8  20         19.77          0.40         9.58 o                         
   1   9  20          2.13          4.20         5.47 o                         
   2   9  20         13.55         25.61        12.57 o                         
   3   9  20          6.04         -3.58         9.22 o                         
   0  10  20         11.22         19.40        11.20 o                         
   1  10  20         36.28         41.71         6.86 o                         
   2  10  20        120.89        122.21        11.10 o                         
   3  10  20          1.96         -3.71         8.75 o                         
   1  11  20          5.14          3.65         6.07 o                         
   2  11  20        261.59        263.95        21.08 o                         
   3  11  20         89.93         85.37        16.91 o                         
   0  12  20        227.26        184.05        14.70 o                         
   1  12  20        368.57        370.63        16.97 o                         
   2  12  20         59.06         66.77        16.71 o                         
   1  13  20          0.34          7.62         8.56 o                         
   2  13  20          0.67          8.67        13.30 o                         
   0  14  20         60.58         53.05        17.57 o                         
   1  14  20         66.91         81.59        14.77 o                         
   1   1  21        680.99        653.82        12.05 o                         
   2   1  21        177.29        198.45         8.99 o                         
   3   1  21       1076.59       1006.90        20.36 o                         
   4   1  21          7.20         13.22         8.34 o                         
   0   2  21        673.82        726.87        17.21 o                         
   1   2  21       1612.37       1704.84        27.38 o                         
   2   2  21          0.46          4.69         4.71 o                         
   3   2  21         19.13         15.25         6.84 o                         
   4   2  21          1.02         -6.15         8.09 o                         
   1   3  21        241.54        267.68         8.42 o                         
   2   3  21        546.67        514.30        11.27 o                         
   3   3  21        188.90        211.76        11.51 o                         
   4   3  21         53.47         69.28         9.72 o                         
   0   4  21        541.51        615.68        15.81 o                         
   1   4  21       1172.58       1221.49        20.12 o                         
   2   4  21         18.80         33.96         5.47 o                         
   3   4  21          4.16          0.72         5.85 o                         
   4   4  21         36.14         28.21         9.19 o                         
   1   5  21        253.94        304.11         9.64 o                         
   2   5  21       1397.99       1332.14        22.41 o                         
   3   5  21        340.12        346.78        13.42 o                         
   4   5  21        260.07        230.84        14.41 o                         
   0   6  21       1698.86       1698.85        35.66 o                         
   1   6  21       2322.30       2214.22        33.68 o                         
   2   6  21          1.45          7.15         4.65 o                         
   3   6  21         25.42         28.76         9.55 o                         
   4   6  21          1.47         19.86         9.91 o                         
   1   7  21        175.81        220.14         8.93 o                         
   2   7  21        117.34        111.27         8.66 o                         
   3   7  21         26.34         19.20         8.71 o                         
   4   7  21         61.05         71.50        13.64 o                         
   0   8  21       1172.07       1185.44        35.29 o                         
   1   8  21       1178.19       1095.95        20.90 o                         
   2   8  21         23.52         32.78         8.55 o                         
   3   8  21         46.02         29.18         9.63 o                         
   4   8  21         44.28         61.13        12.80 o                         
   1   9  21       1175.79       1079.26        23.62 o                         
   2   9  21        380.35        373.31        16.40 o                         
   3   9  21        319.15        325.20        19.42 o                         
   0  10  21         94.88        108.34        15.19 o                         
   1  10  21        166.34        172.23        10.97 o                         
   2  10  21          0.51          4.48         6.76 o                         
   3  10  21         41.02         37.81        11.11 o                         
   1  11  21         72.58         81.95         8.59 o                         
   2  11  21          7.75          4.43        11.02 o                         
   3  11  21          9.96         30.34        14.32 o                         
   0  12  21        654.65        580.23        26.40 o                         
   1  12  21         32.76         53.88        10.90 o                         
   2  12  21         29.92         52.95        14.20 o                         
   1  13  21        232.72        212.26        13.85 o                         
   2  13  21         48.01         62.45        45.95 o                         
   0  14  21         25.18          9.05        15.23 o                         
   0   0  22      11992.40      12213.55       544.71 o                         
   1   0  22       1762.47       1829.70        41.31 o                         
   2   0  22       1917.78       1748.86        41.87 o                         
   3   0  22         86.32         84.48        10.64 o                         
   4   0  22        344.86        357.56        29.37 o                         
   1   1  22        424.94        446.23         9.87 o                         
   2   1  22        175.45        193.89         8.62 o                         
   3   1  22        301.41        331.63        12.32 o                         
   4   1  22        156.46        165.91        15.24 o                         
   0   2  22          0.11         11.60         4.54 o                         
   1   2  22       1101.20       1138.62        22.12 o                         
   2   2  22       1714.01       1700.28        29.12 o                         
   3   2  22          1.73          2.82         5.92 o                         
   4   2  22         20.15         22.30         9.45 o                         
   1   3  22        337.99        349.12        11.62 o                         
   2   3  22       1027.27       1041.63        20.59 o                         
   3   3  22        150.53        171.56         9.44 o                         
   4   3  22        214.82        207.16        13.27 o                         
   0   4  22       3808.89       3740.18        71.63 o                         
   1   4  22        538.22        557.24        12.23 o                         
   2   4  22       1343.67       1317.82        27.75 o                         
   3   4  22          0.71          1.31         6.89 o                         
   4   4  22        150.12        166.80        12.58 o                         
   1   5  22        185.26        191.42        10.37 o                         
   2   5  22         71.86         68.56         5.99 o                         
   3   5  22         61.65         81.66         7.87 o                         
   4   5  22          0.84         12.60         9.57 o                         
   0   6  22        293.78        346.15        12.99 o                         
   1   6  22          2.00         11.87         4.63 o                         
   2   6  22       1052.62       1024.44        18.84 o                         
   3   6  22         65.11         68.95        11.93 o                         
   4   6  22          3.46         18.83        10.62 o                         
   1   7  22       2186.09       2097.93        34.26 o                         
   2   7  22        100.16        115.97         7.97 o                         
   3   7  22         81.17         88.03        11.19 o                         
   4   7  22         23.48         11.54        10.05 o                         
   0   8  22          2.22         -1.64         8.87 o                         
   1   8  22        121.13        147.90         8.28 o                         
   2   8  22        803.26        825.88        19.28 o                         
   3   8  22          0.17          5.64         7.36 o                         
   1   9  22          1.11         18.37         6.28 o                         
   2   9  22         17.56         18.19         6.30 o                         
   3   9  22         66.77         70.59         9.20 o                         
   0  10  22        604.68        636.01        29.42 o                         
   1  10  22        230.12        239.76        13.95 o                         
   2  10  22        180.63        189.87        12.57 o                         
   3  10  22          2.11         10.63         8.22 o                         
   1  11  22        365.98        357.60        14.27 o                         
   2  11  22        344.80        341.18        27.52 o                         
   3  11  22          1.10          6.57        20.05 o                         
   0  12  22          7.50         14.75         9.81 o                         
   1  12  22        171.98        166.23        12.88 o                         
   2  12  22        440.32        446.44        37.30 o                         
   1  13  22         13.00         13.36        12.05 o                         
   0  14  22        344.85        310.24        27.09 o                         
   1   1  23       1977.87       2014.85        34.23 o                         
   2   1  23       1120.39       1102.45        19.75 o                         
   3   1  23        531.51        549.15        15.47 o                         
   4   1  23          4.70         11.81         8.93 o                         
   0   2  23       2199.26       2309.05        45.59 o                         
   1   2  23         25.33         27.66         4.90 o                         
   2   2  23          0.04          8.56         5.23 o                         
   3   2  23        127.97        130.00         8.67 o                         
   4   2  23          6.86         -1.58         8.25 o                         
   1   3  23       2533.78       2523.39        41.17 o                         
   2   3  23        232.99        243.80        10.96 o                         
   3   3  23         47.32         90.61         8.74 o                         
   4   3  23         24.16         31.22         9.20 o                         
   0   4  23       2370.89       2618.27        57.38 o                         
   1   4  23        130.47        165.96         6.92 o                         
   2   4  23          7.94         14.47         5.84 o                         
   3   4  23         57.40         49.48         8.49 o                         
   4   4  23          5.67         18.17         9.17 o                         
   1   5  23        459.15        455.09         9.68 o                         
   2   5  23          5.50          5.55         5.65 o                         
   3   5  23       1526.26       1364.72        41.44 o                         
   4   5  23         20.15          8.16         9.82 o                         
   0   6  23       1789.82       1735.39        36.89 o                         
   1   6  23         22.20         34.65         5.36 o                         
   2   6  23        250.83        324.07        11.68 o                         
   3   6  23         11.42         -6.30         6.30 o                         
   4   6  23          2.18         14.83         9.92 o                         
   1   7  23        286.33        322.57        11.11 o                         
   2   7  23          0.22          7.89         6.77 o                         
   3   7  23         18.79         20.68         8.20 o                         
   4   7  23          0.09         34.32        20.56 o                         
   0   8  23       2912.23       2817.26        71.57 o                         
   1   8  23         35.33         43.55         5.98 o                         
   2   8  23         12.27         27.42         7.71 o                         
   3   8  23         20.66         22.35         7.87 o                         
   1   9  23        710.95        693.01        19.05 o                         
   2   9  23          4.18          4.66         6.44 o                         
   3   9  23        989.95        894.44        27.01 o                         
   0  10  23        100.12        133.16        22.96 o                         
   1  10  23          2.60          2.39         6.17 o                         
   2  10  23         92.91        107.10        14.18 o                         
   3  10  23          0.51         10.10        10.42 o                         
   1  11  23         34.88         46.70        10.20 o                         
   2  11  23         19.82         21.72         8.90 o                         
   0  12  23        312.51        240.96        19.79 o                         
   1  12  23          9.71         10.93         8.81 o                         
   2  12  23         18.29         29.77        12.02 o                         
   1  13  23        641.52        585.49        28.27 o                         
   0   0  24      21370.13      22092.77       688.79 o                         
   1   0  24        307.04        337.97        19.42 o                         
   2   0  24        981.02        955.15        26.79 o                         
   3   0  24         46.16         40.86         9.47 o                         
   4   0  24        250.45        294.99        23.25 o                         
   1   1  24          5.27         14.33         6.30 o                         
   2   1  24        852.29        805.77        16.17 o                         
   3   1  24        673.80        624.10        16.40 o                         
   4   1  24          0.12         -8.96         9.61 o                         
   0   2  24       1061.99       1128.64        27.20 o                         
   1   2  24       1476.64       1469.87        24.53 o                         
   2   2  24       1254.04       1260.21        21.99 o                         
   3   2  24          6.97          6.99         6.72 o                         
   4   2  24        137.80        112.20        11.05 o                         
   1   3  24         43.81         38.05         5.69 o                         
   2   3  24        246.82        279.97        10.36 o                         
   3   3  24       1187.71       1067.59        22.45 o                         
   4   3  24          0.09         -3.29        10.44 o                         
   0   4  24       5851.43       5728.42       107.60 o                         
   1   4  24         12.60         16.59         4.80 o                         
   2   4  24        550.65        519.30        14.03 o                         
   3   4  24          3.62          0.92         6.99 o                         
   4   4  24        131.26        135.42        11.46 o                         
   1   5  24        196.56        208.06         7.58 o                         
   2   5  24        176.87        196.40         9.34 o                         
   3   5  24          0.15         21.86         8.28 o                         
   4   5  24          9.97          3.97        10.92 o                         
   0   6  24          3.33         18.37         6.51 o                         
   1   6  24        197.72        221.79         8.78 o                         
   2   6  24        160.69        203.29         9.45 o                         
   3   6  24         43.59         46.24         8.01 o                         
   4   6  24         11.05         -4.48        12.04 o                         
   1   7  24        113.54        163.25         8.10 o                         
   2   7  24          7.61         12.17         5.79 o                         
   3   7  24         72.85         86.79        10.46 o                         
   4   7  24          6.95         -4.32        11.31 o                         
   0   8  24        824.77        848.97        29.55 o                         
   1   8  24        133.33        154.44         8.53 o                         
   2   8  24       1129.21       1057.81        22.76 o                         
   3   8  24          2.13         13.28         9.07 o                         
   1   9  24          0.41          9.62         6.57 o                         
   2   9  24          0.27          7.67         6.34 o                         
   3   9  24         55.99         74.56        12.87 o                         
   0  10  24       1976.49       1906.24        54.43 o                         
   1  10  24          6.34         10.76         6.76 o                         
   2  10  24         63.76         46.70         8.77 o                         
   3  10  24          1.02         30.83         9.35 o                         
   1  11  24        450.56        435.21        21.36 o                         
   2  11  24          1.02          7.18        11.47 o                         
   0  12  24         18.78         38.47        11.36 o                         
   1  12  24         96.32        107.60        17.18 o                         
   2  12  24        624.40        595.82        28.41 o                         
   1  13  24         34.92         43.16        10.89 o                         
   1   1  25       4850.89       4843.66        68.02 o                         
   2   1  25          3.98         14.08         5.21 o                         
   3   1  25        288.24        331.17        12.74 o                         
   4   1  25          6.34         -6.91         8.49 o                         
   0   2  25        435.15        464.78        23.16 o                         
   1   2  25         84.47        119.59         8.09 o                         
   2   2  25        119.80        154.00         7.96 o                         
   3   2  25         68.04         65.62         8.16 o                         
   4   2  25          1.87         -8.87         8.87 o                         
   1   3  25       2440.76       2405.75        45.39 o                         
   2   3  25        121.48        129.65         7.70 o                         
   3   3  25         33.07         40.02         9.83 o                         
   4   3  25          7.53         21.08         9.38 o                         
   0   4  25       1659.81       1850.00        42.87 o                         
   1   4  25        948.95        904.08        18.41 o                         
   2   4  25         23.42         33.86         6.05 o                         
   3   4  25          5.44         18.82         8.16 o                         
   4   4  25          4.58          4.68        10.23 o                         
   1   5  25       1334.30       1362.80        22.41 o                         
   2   5  25       1117.07       1062.06        20.64 o                         
   3   5  25       1378.33       1239.85        37.70 o                         
   4   5  25         21.13         45.95        11.05 o                         
   0   6  25        696.41        651.34        18.15 o                         
   1   6  25        678.08        717.76        15.55 o                         
   2   6  25        436.75        464.26        15.61 o                         
   3   6  25         33.29         40.47         7.83 o                         
   4   6  25          1.59         -0.42        10.12 o                         
   1   7  25        475.12        495.20        13.12 o                         
   2   7  25          7.17         11.87         5.72 o                         
   3   7  25          6.66         10.27         7.90 o                         
   0   8  25       3307.11       3166.77        80.90 o                         
   1   8  25        338.38        352.31        11.83 o                         
   2   8  25         78.89         92.35         8.08 o                         
   3   8  25        124.46        123.91        11.51 o                         
   1   9  25        620.07        631.08        23.99 o                         
   2   9  25        199.01        207.67        11.87 o                         
   3   9  25        790.10        706.50        25.79 o                         
   0  10  25         65.36         70.53        14.58 o                         
   1  10  25         93.61        102.72        10.94 o                         
   2  10  25         68.31         73.44         9.75 o                         
   3  10  25         62.61         29.36        12.58 o                         
   1  11  25        174.93        160.87        11.04 o                         
   2  11  25          0.09         23.38         8.68 o                         
   0  12  25        553.28        502.10        27.95 o                         
   1  12  25         22.64         22.86         8.29 o                         
   2  12  25        138.21        125.16        19.68 o                         
   1  13  25        515.72        511.89        48.88 o                         
   0   0  26       8653.73       9115.38       288.81 o                         
   1   0  26        169.25        203.64        12.10 o                         
   2   0  26        464.05        494.67        30.07 o                         
   3   0  26        950.14        869.02        29.65 o                         
   4   0  26        142.78        131.64        25.23 o                         
   1   1  26        712.79        750.22        14.82 o                         
   2   1  26         14.37         11.09         5.52 o                         
   3   1  26        351.53        355.05        13.72 o                         
   4   1  26         98.02         87.38        11.47 o                         
   0   2  26       1008.03       1043.03        26.53 o                         
   1   2  26       1093.10       1114.91        20.08 o                         
   2   2  26        179.01        211.33         9.13 o                         
   3   2  26         41.71         42.13         7.39 o                         
   4   2  26        108.43         83.89        11.61 o                         
   1   3  26         11.21         17.61         6.22 o                         
   2   3  26        646.16        594.63        14.43 o                         
   3   3  26        268.58        262.14        13.48 o                         
   4   3  26        127.94        100.17        11.78 o                         
   0   4  26       6710.35       7012.19       130.77 o                         
   1   4  26         23.33         30.06         5.13 o                         
   2   4  26        888.03        904.67        18.67 o                         
   3   4  26        302.58        299.27        16.65 o                         
   4   4  26         55.40         49.15        11.18 o                         
   1   5  26          2.36         10.51         5.45 o                         
   2   5  26        202.47        217.37         9.64 o                         
   3   5  26          3.29         41.44        11.16 o                         
   4   5  26          4.30         26.22        11.74 o                         
   0   6  26        260.81        300.92        12.75 o                         
   1   6  26          4.49         12.88         5.20 o                         
   2   6  26         19.76         26.37         5.88 o                         
   3   6  26         41.57         28.50         7.02 o                         
   4   6  26         39.11         37.64        11.07 o                         
   1   7  26        345.26        408.04        12.24 o                         
   2   7  26          4.59          6.29         6.25 o                         
   3   7  26         78.57         83.53        10.89 o                         
   0   8  26       1296.92       1248.78        39.13 o                         
   1   8  26        222.13        258.34        11.94 o                         
   2   8  26        577.53        539.04        16.25 o                         
   3   8  26         17.19         19.94         8.67 o                         
   1   9  26        173.68        185.41        10.62 o                         
   2   9  26         58.24         63.68         8.56 o                         
   3   9  26         68.84         58.82        13.93 o                         
   0  10  26        401.78        392.41        32.79 o                         
   1  10  26        172.98        165.40        13.76 o                         
   2  10  26         12.49         26.67         7.72 o                         
   3  10  26          5.34          7.94        23.55 o                         
   1  11  26        127.05        101.36        11.96 o                         
   2  11  26        194.02        183.72        16.87 o                         
   0  12  26        228.69        257.49        36.90 o                         
   1  12  26        266.40        235.26        17.44 o                         
   1   1  27       1357.38       1380.75        25.36 o                         
   2   1  27         18.64         22.14         5.53 o                         
   3   1  27        235.86        223.16        13.15 o                         
   4   1  27         39.27         19.56        13.19 o                         
   0   2  27          3.86         11.60         9.95 o                         
   1   2  27        358.02        397.23        10.50 o                         
   2   2  27         22.97         30.80         5.82 o                         
   3   2  27         19.23          8.76         7.33 o                         
   4   2  27          0.17          2.09         8.04 o                         
   1   3  27         31.79         56.13         5.59 o                         
   2   3  27        288.37        303.98        11.35 o                         
   3   3  27        132.85        144.53        10.54 o                         
   4   3  27        157.16        131.59        14.56 o                         
   0   4  27        508.11        537.76        20.94 o                         
   1   4  27        293.57        353.66        10.63 o                         
   2   4  27        176.04        193.24        10.87 o                         
   3   4  27         68.23         75.03         8.75 o                         
   4   4  27         13.93          3.14        10.85 o                         
   1   5  27       1399.82       1421.74        22.65 o                         
   2   5  27        221.62        264.80        10.38 o                         
   3   5  27          6.21         12.42         7.59 o                         
   4   5  27        124.35        122.43        14.31 o                         
   0   6  27          2.96         16.42         7.44 o                         
   1   6  27        505.23        529.55        12.05 o                         
   2   6  27        118.29        144.53         8.33 o                         
   3   6  27        166.46        113.22         9.07 o                         
   1   7  27         26.66         46.86         6.25 o                         
   2   7  27         59.60         75.30         7.63 o                         
   3   7  27         16.21         20.44         7.99 o                         
   0   8  27         25.09         49.34        11.94 o                         
   1   8  27        495.74        524.77        14.62 o                         
   2   8  27        482.69        466.49        14.42 o                         
   3   8  27          0.87         17.26         8.80 o                         
   1   9  27       1093.09       1011.51        21.74 o                         
   2   9  27        408.35        399.94        16.33 o                         
   3   9  27          9.51         -8.00        11.69 o                         
   0  10  27         14.60         29.75         9.59 o                         
   1  10  27         79.56         71.43         9.22 o                         
   2  10  27        106.77        100.08        12.02 o                         
   1  11  27        121.29        104.69        10.48 o                         
   2  11  27         19.62         24.66         9.17 o                         
   0  12  27        256.34        221.92        19.25 o                         
   1  12  27         11.56         16.66         9.47 o                         
   0   0  28        598.78        697.87        30.78 o                         
   1   0  28       2278.16       2342.75        58.55 o                         
   2   0  28       3354.14       3255.42        73.28 o                         
   3   0  28         68.29         80.09        14.35 o                         
   4   0  28         84.42         87.69        28.00 o                         
   1   1  28       1101.96       1048.67        18.44 o                         
   2   1  28        329.29        376.96        12.90 o                         
   3   1  28         71.37         76.92         8.97 o                         
   4   1  28         55.18         42.47        12.85 o                         
   0   2  28       4851.63       4841.21        92.42 o                         
   1   2  28          2.07         17.16         7.31 o                         
   2   2  28        110.96        131.41         7.92 o                         
   3   2  28         41.95         40.40         8.04 o                         
   4   2  28          1.05         -9.57         9.57 o                         
   1   3  28       2174.37       2129.71        32.95 o                         
   2   3  28        120.88        133.54         8.15 o                         
   3   3  28        237.46        227.69        12.02 o                         
   4   3  28        133.02        104.51        11.78 o                         
   0   4  28         47.96         58.08         7.58 o                         
   1   4  28        308.57        347.82        11.18 o                         
   2   4  28        951.68        941.19        20.92 o                         
   3   4  28         63.73         45.61         8.59 o                         
   4   4  28         68.59         75.09        13.59 o                         
   1   5  28        120.08        153.71         7.78 o                         
   2   5  28         86.42         83.32         7.28 o                         
   3   5  28          3.23         24.83         7.10 o                         
   4   5  28         33.84         30.52        12.52 o                         
   0   6  28        221.50        270.76        20.70 o                         
   1   6  28         12.64         27.79         5.04 o                         
   2   6  28          4.42          3.86         6.21 o                         
   3   6  28         74.34         64.15         8.11 o                         
   1   7  28        487.92        487.97        13.81 o                         
   2   7  28          6.62          4.34         6.38 o                         
   3   7  28         40.36         48.68         8.19 o                         
   0   8  28        561.71        617.72        26.33 o                         
   1   8  28         53.70         57.60         7.11 o                         
   2   8  28         83.20        128.54         9.12 o                         
   3   8  28          0.01          2.76         8.47 o                         
   1   9  28         15.66         21.78         6.84 o                         
   2   9  28          1.84         -7.02         7.02 o                         
   3   9  28          0.06         -0.34         8.93 o                         
   0  10  28         13.61         -0.04        10.24 o                         
   1  10  28        185.00        168.22        10.97 o                         
   2  10  28        266.50        229.84        12.95 o                         
   1  11  28         30.07         28.40         9.04 o                         
   2  11  28        181.07        159.18        12.13 o                         
   0  12  28        541.33        456.39        25.08 o                         
   1  12  28         55.04         32.55         9.12 o                         
   1   1  29        116.30        162.09         7.94 o                         
   2   1  29         31.81         38.93         6.74 o                         
   3   1  29        160.40        138.29         9.86 o                         
   4   1  29         12.23         36.69        16.50 o                         
   0   2  29          0.08         72.58        10.78 o                         
   1   2  29        163.02        190.92         8.11 o                         
   2   2  29        518.17        517.91        14.63 o                         
   3   2  29          8.88          4.41         9.22 o                         
   4   2  29          0.22          3.70        10.35 o                         
   1   3  29         35.28         81.74         6.25 o                         
   2   3  29          0.30          4.02         5.56 o                         
   3   3  29        369.03        342.87        14.10 o                         
   4   3  29        135.61        138.44        18.39 o                         
   0   4  29        114.93        109.28         7.92 o                         
   1   4  29         40.05         50.06         6.68 o                         
   2   4  29        488.85        488.60        13.15 o                         
   3   4  29         30.74         40.67         8.81 o                         
   4   4  29          0.10         -9.40        15.50 o                         
   1   5  29        847.77        844.72        15.72 o                         
   2   5  29         87.08         91.31         8.31 o                         
   3   5  29         99.89        118.78        10.97 o                         
   0   6  29        923.70        894.29        23.37 o                         
   1   6  29        254.78        262.77         9.96 o                         
   2   6  29        495.26        469.64        13.79 o                         
   3   6  29          0.67          0.65        10.99 o                         
   2   7  29         93.68        104.95         8.58 o                         
   3   7  29         78.97         63.15        11.38 o                         
   0   8  29          0.51         16.55        10.05 o                         
   1   8  29         16.64         21.34         6.06 o                         
   2   8  29        912.69        803.37        27.70 o                         
   3   8  29          5.69         11.51         7.61 o                         
   1   9  29        549.93        539.96        18.12 o                         
   2   9  29         12.49         13.50         6.69 o                         
   0  10  29        195.95        181.69        15.68 o                         
   1  10  29          7.50         16.30         9.87 o                         
   2  10  29         48.91         56.77         9.80 o                         
   1  11  29         83.03         59.64         9.72 o                         
   2  11  29         15.01         34.63        21.86 o                         
   0  12  29          9.73         15.36        12.90 o                         
   1  12  29          7.80         -1.65        12.40 o                         
   0   0  30        645.05        670.21        30.04 o                         
   1   0  30          2.71          4.02         6.45 o                         
   2   0  30       2335.54       2152.74        52.03 o                         
   3   0  30          3.98         40.18        22.20 o                         
   4   0  30         47.83         28.93        17.54 o                         
   1   1  30        347.36        385.79        11.76 o                         
   2   1  30         13.89         21.53         6.59 o                         
   3   1  30         18.91         23.45         8.57 o                         
   4   1  30         24.14         21.74        11.43 o                         
   0   2  30        707.19        648.81        17.39 o                         
   1   2  30        238.06        264.78         9.20 o                         
   2   2  30        457.43        467.63        14.16 o                         
   3   2  30         85.86         80.30         9.34 o                         
   4   2  30          8.97         10.61        10.49 o                         
   1   3  30         69.87         87.89         7.38 o                         
   2   3  30         11.43          7.16         5.84 o                         
   3   3  30         88.26        110.33        10.38 o                         
   4   3  30         66.84         48.82        13.28 o                         
   0   4  30         60.20         69.55         7.11 o                         
   1   4  30          0.34          1.92         4.48 o                         
   2   4  30        514.38        497.28        13.70 o                         
   3   4  30         30.76         23.11         7.77 o                         
   1   5  30        266.57        306.57         9.82 o                         
   2   5  30         96.13         88.21         8.26 o                         
   3   5  30         36.58         31.15         8.19 o                         
   0   6  30         86.07        116.66         9.99 o                         
   1   6  30          1.69          9.64         5.02 o                         
   2   6  30         42.49         67.43         8.71 o                         
   3   6  30          6.75          3.04         7.15 o                         
   1   7  30        106.51        125.58        10.33 o                         
   2   7  30          3.27          7.51         6.55 o                         
   3   7  30         76.42         77.08         8.58 o                         
   0   8  30        209.33        222.54        21.43 o                         
   1   8  30          1.70          3.04         5.72 o                         
   2   8  30          3.11          9.62         6.71 o                         
   3   8  30         10.83         12.38         9.43 o                         
   1   9  30          0.03          1.05         7.39 o                         
   2   9  30         28.23         24.87         6.99 o                         
   0  10  30        233.70        250.96        17.18 o                         
   1  10  30         51.54         35.21         8.45 o                         
   2  10  30         93.82         78.26         9.29 o                         
   1  11  30         41.64         28.38        11.46 o                         
   0  12  30        178.68        107.57        20.20 o                         
   1   1  31         81.87         97.91         7.15 o                         
   2   1  31         15.98         10.30         6.27 o                         
   3   1  31          4.89          6.32         8.06 o                         
   4   1  31          0.06         -2.90        11.61 o                         
   0   2  31        535.35        581.07        16.19 o                         
   1   2  31        272.92        311.25        10.54 o                         
   2   2  31        163.04        185.96         9.58 o                         
   3   2  31         13.95         18.89         7.41 o                         
   4   2  31         63.01         54.31        14.65 o                         
   1   3  31        262.58        311.51        11.61 o                         
   2   3  31         25.50         29.89         6.35 o                         
   3   3  31         46.08         38.90         7.81 o                         
   0   4  31        238.08        229.91        10.96 o                         
   1   4  31        288.55        323.23         9.94 o                         
   2   4  31         80.99         88.57         7.76 o                         
   3   4  31        131.47        111.77        10.24 o                         
   1   5  31          2.73          2.81         4.59 o                         
   2   5  31        168.26        210.57        12.94 o                         
   3   5  31         50.61         51.40         8.54 o                         
   0   6  31        220.45        217.59        11.11 o                         
   1   6  31        886.83        911.03        17.33 o                         
   2   6  31        312.03        319.84        12.58 o                         
   3   6  31          4.48          9.58         7.40 o                         
   1   7  31        657.13        672.45        17.71 o                         
   2   7  31        104.10         87.67         9.11 o                         
   3   7  31          5.65         11.63         7.66 o                         
   0   8  31         24.39         41.54        11.52 o                         
   1   8  31        366.60        399.51        14.30 o                         
   2   8  31        150.73        152.74        12.13 o                         
   3   8  31         48.01         23.79         9.71 o                         
   1   9  31        189.02        196.60        10.57 o                         
   2   9  31         93.98         98.26         9.17 o                         
   0  10  31         15.70         34.86        11.21 o                         
   1  10  31        300.16        277.64        14.93 o                         
   2  10  31          6.06          1.35         7.79 o                         
   1  11  31        116.25         78.06        10.41 o                         
   0   0  32        237.77        296.63        21.22 o                         
   1   0  32       3119.52       3148.72        77.90 o                         
   2   0  32        224.41        252.70        16.57 o                         
   3   0  32        111.38         95.62        14.05 o                         
   4   0  32         44.83        -52.37        52.37 o                         
   1   1  32        560.15        568.40        14.66 o                         
   2   1  32        256.48        268.84        12.10 o                         
   3   1  32          9.49         -1.69         8.78 o                         
   0   2  32       1028.85        989.36        23.77 o                         
   1   2  32        382.00        415.94        11.68 o                         
   2   2  32        128.08        148.57         9.77 o                         
   1   3  32        114.32        127.96         7.24 o                         
   2   3  32        390.85        410.47        16.11 o                         
   3   3  32          0.45         -0.02         8.15 o                         
   0   4  32          0.01          0.79         5.83 o                         
   1   4  32       1190.82       1136.10        19.74 o                         
   2   4  32          9.40         10.28         6.77 o                         
   3   4  32         10.43         16.51        10.77 o                         
   1   5  32         73.73         87.05         7.25 o                         
   2   5  32        147.52        154.32         9.81 o                         
   3   5  32         27.36         29.09         8.22 o                         
   0   6  32        592.27        575.79        18.46 o                         
   1   6  32         70.44        101.07         7.39 o                         
   2   6  32        256.00        277.30        17.79 o                         
   3   6  32         22.49         16.14         7.80 o                         
   1   7  32         44.14         37.75         7.47 o                         
   2   7  32          0.06          1.41         6.67 o                         
   3   7  32         28.19         24.50         8.66 o                         
   0   8  32         91.48        109.70        14.14 o                         
   1   8  32         24.83         41.17         7.31 o                         
   2   8  32         16.44         27.10         7.55 o                         
   1   9  32         44.61         42.33         7.62 o                         
   2   9  32          7.20          1.01         6.96 o                         
   0  10  32        330.21        318.36        24.80 o                         
   1  10  32        127.77        120.17        10.19 o                         
   2  10  32         21.06         26.31        16.13 o                         
   1  11  32          3.99         -5.17        10.38 o                         
   1   1  33        566.98        573.14        14.61 o                         
   2   1  33          7.59         17.80         7.54 o                         
   3   1  33         27.67         34.51         8.83 o                         
   0   2  33        246.37        299.88        12.93 o                         
   1   2  33        375.78        442.41        12.73 o                         
   2   2  33         29.58         25.16         8.75 o                         
   3   2  33         23.17         20.83         8.38 o                         
   1   3  33       1137.95       1153.11        19.17 o                         
   2   3  33         73.11         78.60         8.93 o                         
   3   3  33        183.94        178.32        14.09 o                         
   0   4  33         63.40         64.53         7.68 o                         
   1   4  33         39.13         57.82         6.17 o                         
   2   4  33        142.82        136.18         9.40 o                         
   3   4  33         40.29         41.67         8.93 o                         
   1   5  33         29.77         29.74         5.86 o                         
   2   5  33         61.16         46.78         9.24 o                         
   3   5  33         21.93          8.58         9.35 o                         
   0   6  33        266.47        308.13        20.66 o                         
   1   6  33        806.80        781.88        17.80 o                         
   2   6  33          2.25         10.72         7.37 o                         
   3   6  33         14.59         27.21         8.26 o                         
   1   7  33        585.98        593.89        15.95 o                         
   2   7  33        107.37         91.66         8.79 o                         
   3   7  33        196.48        178.92        18.37 o                         
   0   8  33        223.49        267.78        15.04 o                         
   1   8  33        259.95        272.64        12.53 o                         
   2   8  33          3.62         10.47         7.53 o                         
   1   9  33         62.93         57.12         7.97 o                         
   2   9  33          3.83         13.99         9.09 o                         
   0  10  33        571.74        579.54        27.59 o                         
   1  10  33         15.95         12.32         8.99 o                         
   0   0  34        978.15        946.71        40.23 o                         
   1   0  34        748.23        797.01        27.68 o                         
   2   0  34        957.81        911.50        33.78 o                         
   3   0  34          6.42         10.81        15.93 o                         
   1   1  34        234.29        282.89        11.08 o                         
   2   1  34         47.90         61.32        10.40 o                         
   3   1  34        446.09        422.50        17.56 o                         
   0   2  34       1294.11       1294.30        29.86 o                         
   1   2  34         25.56         34.51         6.57 o                         
   2   2  34        151.96        157.60         9.60 o                         
   3   2  34         72.99         48.47        14.61 o                         
   1   3  34        180.65        196.33         8.62 o                         
   2   3  34         26.96         14.58         6.63 o                         
   3   3  34         56.90         71.23        10.10 o                         
   0   4  34          2.94          4.94         6.25 o                         
   1   4  34         16.22         18.32         5.83 o                         
   2   4  34        596.79        591.66        15.96 o                         
   3   4  34         70.09         69.91        10.14 o                         
   1   5  34        120.88        125.57         7.60 o                         
   2   5  34         62.38         61.15         8.60 o                         
   3   5  34        108.46         88.89        10.78 o                         
   0   6  34       1551.09       1520.73        40.48 o                         
   1   6  34         28.51         50.20         6.96 o                         
   2   6  34        569.59        562.06        18.06 o                         
   3   6  34         44.70         42.52         9.66 o                         
   1   7  34          3.07          8.93         6.26 o                         
   2   7  34          5.44         -7.18         7.18 o                         
   0   8  34        309.48        299.87        17.07 o                         
   1   8  34         78.07         96.90         9.46 o                         
   2   8  34         24.67         40.78        13.51 o                         
   1   9  34        127.92        101.25         9.66 o                         
   2   9  34         96.87         76.98        10.60 o                         
   0  10  34          9.16         12.89        13.83 o                         
   1  10  34         48.61         47.83        20.83 o                         
   1   1  35        226.22        247.38        10.64 o                         
   2   1  35          2.11         -7.56         7.56 o                         
   3   1  35         44.93         51.86        10.68 o                         
   0   2  35        914.20        982.51        24.90 o                         
   1   2  35         65.74         70.46         6.92 o                         
   2   2  35         82.70         89.35         9.16 o                         
   3   2  35         56.03         42.22        11.17 o                         
   1   3  35        287.99        321.14        11.08 o                         
   2   3  35         71.21         63.24         8.92 o                         
   3   3  35        828.40        750.66        22.00 o                         
   0   4  35        423.59        446.12        16.72 o                         
   1   4  35          5.72          6.08         5.28 o                         
   2   4  35         82.00        105.34         8.84 o                         
   3   4  35         41.84         27.02         9.11 o                         
   1   5  35        696.29        660.93        15.89 o                         
   2   5  35         28.49         24.60         8.25 o                         
   3   5  35          2.98         -7.87         7.87 o                         
   0   6  35       2349.66       2338.50        47.41 o                         
   1   6  35          6.63          4.82         5.97 o                         
   2   6  35        114.41         95.00         8.49 o                         
   1   7  35        189.07        193.69        10.05 o                         
   2   7  35          7.55         18.52         8.99 o                         
   0   8  35       1206.79       1225.52        36.10 o                         
   1   8  35          7.90          8.21         7.35 o                         
   2   8  35         62.07         63.38         8.89 o                         
   1   9  35        137.01        114.99        10.85 o                         
   0  10  35        346.48        364.26        22.54 o                         
   1  10  35         10.78         21.26        13.95 o                         
   0   0  36        819.60        801.08        30.75 o                         
   1   0  36        296.27        337.60        21.80 o                         
   2   0  36       1131.97       1118.04        34.65 o                         
   3   0  36         41.47         19.29        14.28 o                         
   1   1  36         21.13         29.57         7.21 o                         
   2   1  36         53.35         54.63        10.41 o                         
   3   1  36        368.43        367.26        18.30 o                         
   0   2  36       4634.69       4470.99        86.76 o                         
   1   2  36          1.25          7.66         5.97 o                         
   2   2  36        647.27        634.74        22.26 o                         
   3   2  36         51.85         43.84        15.28 o                         
   1   3  36        251.82        274.16        10.50 o                         
   2   3  36          0.03          7.87         7.08 o                         
   3   3  36        177.83        188.69        16.05 o                         
   0   4  36         30.16         37.43         7.83 o                         
   1   4  36        124.54        120.29         7.89 o                         
   2   4  36        527.43        529.40        24.06 o                         
   3   4  36         10.24          9.26         8.52 o                         
   1   5  36        261.16        273.48        11.80 o                         
   2   5  36        132.46        125.14        11.22 o                         
   3   5  36         83.95         61.96        10.64 o                         
   0   6  36       1297.20       1315.14        33.01 o                         
   1   6  36         15.41          3.12         6.56 o                         
   2   6  36        427.50        429.59        15.98 o                         
   1   7  36         21.14         26.30         6.67 o                         
   2   7  36         75.77         87.17        10.28 o                         
   0   8  36        817.06        820.08        27.98 o                         
   1   8  36         24.70         28.35         8.74 o                         
   2   8  36         64.77         83.81        12.54 o                         
   1   9  36        156.98        110.18        11.05 o                         
   0  10  36         18.50         26.50        16.82 o                         
   1   1  37        437.14        435.43        18.18 o                         
   2   1  37          6.76         20.51         7.36 o                         
   3   1  37        242.28        227.37        16.00 o                         
   0   2  37        534.74        679.82        23.89 o                         
   1   2  37        188.08        200.25        10.47 o                         
   2   2  37         30.06         47.47         9.15 o                         
   3   2  37          0.82          0.76         8.79 o                         
   1   3  37        355.83        372.47        12.81 o                         
   2   3  37        251.67        243.24        11.73 o                         
   3   3  37        351.72        278.46        15.46 o                         
   0   4  37        125.93        117.36        11.17 o                         
   1   4  37         33.37         41.70         7.01 o                         
   2   4  37          4.14         24.39         7.19 o                         
   3   4  37         43.70         45.58        10.38 o                         
   1   5  37        789.92        733.95        18.11 o                         
   2   5  37         36.47         32.49         7.61 o                         
   0   6  37        728.94        777.63        28.67 o                         
   1   6  37        157.85        145.50         9.63 o                         
   2   6  37         18.71         27.29         7.55 o                         
   1   7  37        747.29        731.47        18.41 o                         
   2   7  37        273.87        274.30        15.21 o                         
   0   8  37         56.90         54.51        11.19 o                         
   1   8  37        219.60        207.70        13.17 o                         
   1   9  37         54.42         46.71        10.21 o                         
   0   0  38         15.22         30.52        13.00 o                         
   1   0  38       1337.87       1328.81        39.96 o                         
   2   0  38         79.50         81.48        13.71 o                         
   3   0  38         42.97         63.22        16.59 o                         
   1   1  38         30.08         37.06         8.27 o                         
   2   1  38        276.55        249.66        13.97 o                         
   3   1  38          4.06          0.83        10.48 o                         
   0   2  38       1262.42       1273.92        31.48 o                         
   1   2  38        100.87         95.89         8.37 o                         
   2   2  38        551.42        495.91        21.91 o                         
   3   2  38         55.12         84.82        14.77 o                         
   1   3  38          6.14         27.87         5.89 o                         
   2   3  38        184.93        187.71        11.46 o                         
   3   3  38         46.30         11.72        17.81 o                         
   0   4  38        366.27        401.45        16.96 o                         
   1   4  38        228.95        255.12        14.05 o                         
   2   4  38         24.50         13.61         7.65 o                         
   1   5  38        237.13        247.15        10.85 o                         
   2   5  38          0.19        -10.42        10.42 o                         
   0   6  38        748.42        739.67        21.72 o                         
   1   6  38         10.20          4.06         7.30 o                         
   2   6  38        356.15        306.61        13.03 o                         
   1   7  38         15.43         25.88         7.79 o                         
   2   7  38         11.61         19.50         8.31 o                         
   0   8  38        211.78        209.45        15.36 o                         
   1   8  38         58.14         43.09         9.28 o                         
   1   1  39        332.96        332.23        12.58 o                         
   2   1  39         22.37         29.54         8.76 o                         
   3   1  39         55.97         64.16        34.87 o                         
   0   2  39         28.75         40.79         8.40 o                         
   1   2  39        160.57        167.99         9.47 o                         
   2   2  39        121.08        116.21        11.46 o                         
   1   3  39        642.26        621.54        16.78 o                         
   2   3  39        315.29        303.82        14.49 o                         
   0   4  39         76.85         86.97        12.95 o                         
   1   4  39        365.22        368.50        14.18 o                         
   2   4  39         10.11         15.01         7.18 o                         
   1   5  39        210.47        235.41        11.79 o                         
   2   5  39        565.91        559.16        17.14 o                         
   0   6  39          3.19         19.72         9.11 o                         
   1   6  39        571.16        527.15        15.89 o                         
   2   6  39        245.17        255.32        18.43 o                         
   1   7  39        723.03        671.36        20.08 o                         
   0   8  39         33.10         33.80        12.62 o                         
   1   8  39        140.68        111.70        10.83 o                         
   0   0  40       1660.34       1666.00        54.47 o                         
   1   0  40        121.48         99.44        11.28 o                         
   2   0  40         49.76         33.50        20.12 o                         
   1   1  40        669.19        676.29        21.81 o                         
   2   1  40         51.83         49.64         9.15 o                         
   0   2  40        150.64        192.73        12.33 o                         
   1   2  40         67.70         59.18         6.64 o                         
   2   2  40        410.62        378.97        17.90 o                         
   1   3  40         63.42         77.08         7.31 o                         
   2   3  40        281.06        240.34        13.48 o                         
   0   4  40        512.59        504.10        21.14 o                         
   1   4  40         29.55         38.10         6.27 o                         
   2   4  40         18.32         34.65         7.38 o                         
   1   5  40        207.19        212.93        10.23 o                         
   2   5  40         13.45         33.75         7.81 o                         
   0   6  40        388.45        396.51        20.15 o                         
   1   6  40         17.29         28.22         8.16 o                         
   1   7  40          5.66         17.16         8.05 o                         
   0   8  40         47.95         44.39        16.20 o                         
   1   1  41          4.08         13.23         6.16 o                         
   2   1  41          3.46          3.99         8.53 o                         
   0   2  41        176.17        177.91        13.14 o                         
   1   2  41          0.73          4.25         5.93 o                         
   2   2  41         32.49         18.85         9.14 o                         
   1   3  41        391.37        364.39        13.08 o                         
   2   3  41          3.11          2.34         7.11 o                         
   0   4  41        273.22        282.03        15.49 o                         
   1   4  41         18.16         29.11         7.33 o                         
   2   4  41         56.37         31.74         7.84 o                         
   1   5  41         48.61         80.85         7.91 o                         
   0   6  41        149.05        173.38        14.48 o                         
   1   6  41         16.54         32.79         7.83 o                         
   1   7  41        193.01        163.17        24.39 o                         
   0   0  42        220.30        235.91        21.66 o                         
   1   0  42        248.91        236.20        19.39 o                         
   2   0  42        276.49        241.47        23.77 o                         
   1   1  42        363.20        352.35        13.02 o                         
   2   1  42          2.72          3.17         8.89 o                         
   0   2  42        116.86        127.52        12.64 o                         
   1   2  42         69.90         68.71         8.24 o                         
   2   2  42        267.26        230.55        14.79 o                         
   1   3  42        295.38        309.69        13.28 o                         
   2   3  42         10.16         16.91         7.76 o                         
   0   4  42         58.41         74.53        13.53 o                         
   1   4  42        231.00        235.04        11.36 o                         
   1   5  42         31.02         23.71         7.27 o                         
   0   6  42        170.67        195.58        15.26 o                         
   1   6  42         44.31         45.04         7.72 o                         
   1   1  43          1.57         18.66         6.71 o                         
   2   1  43          0.64         -6.55        10.90 o                         
   0   2  43          2.58          9.86         9.13 o                         
   1   2  43         46.15         37.30         7.89 o                         
   2   2  43        120.75         82.40        17.08 o                         
   1   3  43         42.75         52.50         7.81 o                         
   0   4  43        138.74        136.56        12.51 o                         
   1   4  43        259.16        256.71        17.05 o                         
   1   5  43        209.27        174.09        11.04 o                         
   0   6  43         57.52         64.31        13.48 o                         
   0   0  44        944.17        952.20        39.22 o                         
   1   0  44        347.31        305.50        18.24 o                         
   1   1  44         10.51          2.88         6.67 o                         
   0   2  44          4.60         29.70        13.64 o                         
   1   2  44        246.84        224.92        11.95 o                         
   1   3  44         11.87          2.32         7.33 o                         
   0   4  44        619.11        638.00        23.89 o                         
   1   4  44         36.75         25.58         8.67 o                         
   1   1  45        261.74        224.85        11.54 o                         
   0   2  45         15.38          9.97        11.12 o                         
   1   2  45         87.67         66.90         9.33 o                         
   1   3  45        164.92        147.68        62.89 o                         
   0   4  45        650.69        593.66        47.65 o                         
   0   0  46       1042.70       1032.99        53.68 o                         
   0   2  46        210.00        189.18        21.44 o                         
                                                                                
