# Supplementary material for: Polymorphism of bis­(1,3-benzo­thia­zol-2-yl) tri­thio­carbonate
Source: Acta Crystallogr E Crystallogr Commun. 2020 Jun 23;76(Pt 7):1126–30. doi: 10.1107/S2056989020008105 (PMC7336794; doi:10.1107/S2056989020008105)
Supplement: Supplementary file 3 [file e-76-01126-sasup4.hkl]

data_sa                                                                         
_shelx_title ' mo_0329_cg_0m_4_a.res in P-1'                                    
_shelx_refln_list_code          4                                               
_shelx_F_calc_maximum       69.75                                               
_exptl_crystal_F_000       384.00                                               
_reflns_d_resolution_high  0.6999                                               
                                                                                
loop_                                                                           
 _space_group_symop_operation_xyz                                               
 'x, y, z'                                                                      
 '-x, -y, -z'                                                                   
                                                                                
_cell_length_a     6.4976                                                       
_cell_length_b     9.5593                                                       
_cell_length_c    13.1962                                                       
_cell_angle_alpha  80.576                                                       
_cell_angle_beta   82.312                                                       
_cell_angle_gamma  86.288                                                       
                                                                                
_shelx_F_squared_multiplier     1.000                                           
                                                                                
loop_                                                                           
 _refln_index_h                                                                 
 _refln_index_k                                                                 
 _refln_index_l                                                                 
 _refln_F_squared_calc                                                          
 _refln_F_squared_meas                                                          
 _refln_F_squared_sigma                                                         
 _refln_observed_status                                                         
   1   0   0          1.03          1.45         0.05 o                         
   3   0   0        246.36        262.62         3.46 o                         
   4   0   0         21.14         30.35         0.54 o                         
   5   0   0        139.26        143.48         2.45 o                         
   6   0   0          6.94         10.35         0.59 o                         
   7   0   0         25.11         26.04         0.95 o                         
   8   0   0         19.23         21.01         1.00 o                         
   9   0   0          3.90          2.60         1.10 o                         
  -9   1   0         27.48         27.78         2.07 o                         
  -8   1   0          8.70          7.80         0.55 o                         
  -7   1   0          7.47          6.72         0.52 o                         
  -6   1   0        100.07        101.46         2.46 o                         
  -5   1   0          3.23          2.62         0.18 o                         
  -4   1   0        377.48        387.85         4.60 o                         
  -3   1   0          1.95          1.48         0.09 o                         
   1   1   0        679.17        719.36        13.71 o                         
   2   1   0          0.52          0.70         0.07 o                         
   3   1   0        927.08        947.79        27.08 o                         
   4   1   0        250.51        254.50         3.51 o                         
   5   1   0        239.44        234.10         4.04 o                         
   6   1   0        641.91        650.56        11.82 o                         
   7   1   0        193.83        197.74         3.91 o                         
   8   1   0         32.16         31.75         1.50 o                         
   9   1   0          9.91         10.73         0.93 o                         
  -9   2   0          1.72          1.80         0.58 o                         
  -8   2   0          0.29          0.61         0.39 o                         
  -7   2   0         28.57         28.85         0.87 o                         
  -6   2   0        103.98         92.43         1.64 o                         
  -5   2   0         64.44         60.40         1.04 o                         
  -4   2   0         15.94         16.66         0.34 o                         
  -3   2   0       2780.52       2827.82        61.07 o                         
  -2   2   0       1429.28       1468.81        21.76 o                         
   0   2   0         88.49        125.29         1.83 o                         
   1   2   0        304.77        330.06         4.12 o                         
   2   2   0        239.22        238.09         2.92 o                         
   3   2   0         28.23         31.46         0.54 o                         
   5   2   0         26.20         29.19         0.89 o                         
   6   2   0        127.05        129.67         2.65 o                         
   7   2   0        108.84        112.64         2.46 o                         
   8   2   0         11.44          8.92         0.55 o                         
   9   2   0         20.06         19.44         1.16 o                         
  -8   3   0          0.51          0.45         0.40 o                         
  -7   3   0          3.22          2.70         0.30 o                         
  -6   3   0          8.11          8.89         0.46 o                         
  -5   3   0         28.37         25.09         0.52 o                         
  -4   3   0        195.90        176.11         2.92 o                         
  -3   3   0       1339.49       1333.31        15.71 o                         
  -2   3   0        251.22        237.22         3.02 o                         
  -1   3   0        485.38        514.31         6.52 o                         
   0   3   0        119.83        138.80         2.05 o                         
   1   3   0         78.63         88.00         1.12 o                         
   2   3   0         37.88         42.42         0.59 o                         
   3   3   0       1276.78       1348.33        16.25 o                         
   4   3   0        467.12        474.87         8.02 o                         
   5   3   0         55.90         63.73         1.65 o                         
   6   3   0        374.68        382.59         9.28 o                         
   7   3   0          0.04          1.19         0.47 o                         
   8   3   0          0.04          0.03         0.29 o                         
   9   3   0          0.24          0.22         0.30 o                         
  -8   4   0          0.64          0.75         0.39 o                         
  -7   4   0         31.77         31.48         1.27 o                         
  -6   4   0         13.59         15.94         0.64 o                         
  -5   4   0          3.88          2.01         0.20 o                         
  -4   4   0        135.43        126.43         1.86 o                         
  -3   4   0          0.36          0.53         0.10 o                         
  -2   4   0         32.48         25.55         0.48 o                         
  -1   4   0       1153.90       1110.18        14.77 o                         
   0   4   0        428.90        494.20         7.14 o                         
   1   4   0       1219.68       1258.83        15.89 o                         
   2   4   0        409.14        473.06         6.04 o                         
   3   4   0        101.37         99.23         1.39 o                         
   4   4   0        887.91        884.02        13.73 o                         
   5   4   0        176.84        173.83         4.44 o                         
   6   4   0          2.41          4.09         0.52 o                         
   7   4   0          9.66          9.84         0.72 o                         
   8   4   0          0.15         -0.26         0.30 o                         
  -8   5   0          3.83          3.55         0.54 o                         
  -7   5   0         14.35         17.45         0.99 o                         
  -6   5   0          4.00          3.48         0.32 o                         
  -5   5   0        132.44        140.92         3.00 o                         
  -4   5   0         21.24         23.64         0.59 o                         
  -3   5   0        408.97        373.80         5.63 o                         
  -2   5   0          1.62          1.29         0.14 o                         
  -1   5   0       2915.84       2827.33        42.64 o                         
   0   5   0        173.73        184.56         2.88 o                         
   1   5   0       1279.56       1339.50        18.97 o                         
   2   5   0          5.23          5.33         0.19 o                         
   3   5   0        242.91        265.10         4.37 o                         
   4   5   0         16.74         18.91         0.60 o                         
   5   5   0         84.78         80.90         1.98 o                         
   6   5   0         15.48         14.48         0.77 o                         
   7   5   0         39.64         42.81         1.59 o                         
   8   5   0         18.02         19.61         1.10 o                         
  -8   6   0         13.49         11.21         0.99 o                         
  -7   6   0         36.18         38.95         1.52 o                         
  -6   6   0          0.48          0.71         0.28 o                         
  -5   6   0        107.48        112.85         2.02 o                         
  -4   6   0        349.73        349.48         5.71 o                         
  -3   6   0          5.57          6.86         0.84 o                         
  -2   6   0         14.37         14.16         0.55 o                         
  -1   6   0         67.06         56.71         1.17 o                         
   0   6   0        155.01        155.82         2.56 o                         
   1   6   0         64.56         64.21         1.00 o                         
   2   6   0        120.07        125.44         1.82 o                         
   3   6   0         53.30         52.50         0.88 o                         
   4   6   0         59.33         57.33         1.47 o                         
   5   6   0        187.19        173.55         4.53 o                         
   6   6   0        103.63        104.75         3.46 o                         
   7   6   0         12.01         11.57         0.71 o                         
   8   6   0         27.79         23.71         1.27 o                         
  -7   7   0          0.23          0.18         0.41 o                         
  -6   7   0         31.36         28.48         1.21 o                         
  -5   7   0          3.27          7.94         1.28 o                         
  -4   7   0        239.66        239.45         4.98 o                         
  -3   7   0        571.00        611.15        12.15 o                         
  -2   7   0        659.52        651.66        15.39 o                         
  -1   7   0         49.72         49.65         1.22 o                         
   0   7   0        290.64        302.53        11.56 o                         
   1   7   0         63.78         66.14         1.60 o                         
   2   7   0         31.29         30.47         0.71 o                         
   3   7   0        131.38        119.94         5.11 o                         
   4   7   0         47.35         46.21         1.62 o                         
   5   7   0         90.93         92.65         2.68 o                         
   6   7   0         24.73         20.53         2.46 o                         
   7   7   0          5.09          3.58         0.48 o                         
   8   7   0          8.91          7.70         0.78 o                         
  -7   8   0          1.20          0.15         0.45 o                         
  -6   8   0          5.11          6.69         0.91 o                         
  -5   8   0         19.04         21.75         1.17 o                         
  -4   8   0         54.68         47.09         1.30 o                         
  -3   8   0          3.88          3.79         0.51 o                         
  -2   8   0         52.35         47.94         1.57 o                         
  -1   8   0          0.05         -0.19         0.19 o                         
   0   8   0          2.15          6.49         2.07 o                         
   1   8   0          7.73          8.40         0.49 o                         
   2   8   0        196.16        199.81         4.42 o                         
   3   8   0        548.47        592.34        16.36 o                         
   4   8   0         35.03         33.96         1.47 o                         
   5   8   0        277.66        282.38         9.19 o                         
   6   8   0          1.36          0.12         0.32 o                         
   7   8   0          7.20          7.45         1.36 o                         
  -6   9   0          8.02          7.74         0.70 o                         
  -5   9   0          4.81          3.76         0.89 o                         
  -4   9   0          2.20          1.99         0.54 o                         
  -3   9   0          4.34          2.90         0.49 o                         
  -2   9   0         76.61         79.25         2.35 o                         
  -1   9   0        101.02        100.75         2.34 o                         
   0   9   0        113.33        109.31         2.85 o                         
   1   9   0          1.41          1.06         0.25 o                         
   2   9   0         59.00         55.34         1.54 o                         
   3   9   0         21.54         25.22         0.95 o                         
   4   9   0         13.33         13.86         0.87 o                         
   5   9   0         21.91         22.03         1.13 o                         
   6   9   0          2.85          1.58         0.42 o                         
   7   9   0          1.51          0.53         0.45 o                         
  -5  10   0          1.47          0.16         0.46 o                         
  -4  10   0          9.02          7.33         0.75 o                         
  -3  10   0          0.24          0.77         0.48 o                         
  -2  10   0         32.19         32.90         1.47 o                         
  -1  10   0          7.64          9.90         0.62 o                         
   0  10   0         47.25         44.71         1.10 o                         
   1  10   0          6.96          6.13         0.50 o                         
   2  10   0          2.42          2.42         0.39 o                         
   3  10   0          4.34          4.07         0.55 o                         
   4  10   0          7.53          7.88         0.70 o                         
   5  10   0          3.48          2.07         0.50 o                         
   6  10   0          3.58          3.37         0.56 o                         
  -4  11   0          4.11          2.75         0.58 o                         
  -3  11   0         28.70         28.40         1.39 o                         
  -2  11   0          2.67          2.48         0.50 o                         
  -1  11   0          0.11          0.01         0.29 o                         
   0  11   0          3.74          2.28         0.32 o                         
   1  11   0         26.03         26.70         1.17 o                         
   2  11   0         28.87         29.21         1.16 o                         
   3  11   0          0.53          0.09         0.33 o                         
   4  11   0          0.41         -0.18         0.56 o                         
   5  11   0         17.87         13.07         1.01 o                         
  -3  12   0         27.65         32.24         1.56 o                         
  -2  12   0         11.31          7.87         0.78 o                         
  -1  12   0         27.29         26.86         1.15 o                         
   0  12   0          3.04          2.27         0.43 o                         
   1  12   0         28.94         32.35         1.20 o                         
   2  12   0          4.31          2.78         0.49 o                         
   3  12   0          1.05          0.93         0.38 o                         
   4  12   0         47.08         41.90         1.83 o                         
  -2  13   0          2.36          2.57         1.51 o                         
  -1  13   0          0.22          0.00         0.39 o                         
   0  13   0          5.60          5.87         0.59 o                         
   1  13   0          5.78          6.75         1.57 o                         
   2  13   0         31.54         29.02         1.75 o                         
  -2 -13   1         10.85          9.28         0.82 o                         
  -1 -13   1          7.14          7.71         1.30 o                         
   0 -13   1          0.02          0.42         0.39 o                         
   1 -13   1          2.81          1.06         0.42 o                         
  -4 -12   1          0.01          0.67         0.52 o                         
  -3 -12   1          3.27          3.09         0.62 o                         
  -2 -12   1         16.91         13.80         0.86 o                         
  -1 -12   1          0.68          0.46         0.44 o                         
   0 -12   1         20.62         15.92         0.87 o                         
   1 -12   1          0.09          0.75         0.38 o                         
   2 -12   1          0.21          0.19         0.41 o                         
   3 -12   1          1.02          1.58         0.56 o                         
  -5 -11   1         10.06          7.51         0.78 o                         
  -4 -11   1          9.22          6.82         0.73 o                         
  -3 -11   1          0.21          0.21         0.38 o                         
  -2 -11   1         36.84         35.01         1.27 o                         
  -1 -11   1          4.91          4.05         0.49 o                         
   0 -11   1         41.35         40.05         1.28 o                         
   1 -11   1          9.68         10.29         0.65 o                         
   2 -11   1          0.48          0.14         0.45 o                         
   3 -11   1          8.60          8.31         0.80 o                         
   4 -11   1          1.44          1.08         0.46 o                         
  -6 -10   1          0.42          0.30         0.59 o                         
  -5 -10   1          1.11          1.49         0.43 o                         
  -4 -10   1          1.94          1.33         0.45 o                         
  -3 -10   1          0.84          0.48         0.38 o                         
  -2 -10   1        212.55        202.19         4.55 o                         
  -1 -10   1          2.83          2.25         0.32 o                         
   0 -10   1          8.43          8.88         0.66 o                         
   1 -10   1         51.81         56.69         1.59 o                         
   2 -10   1         23.58         24.22         0.96 o                         
   3 -10   1         77.48         81.15         2.78 o                         
   4 -10   1          1.04          1.74         0.46 o                         
   5 -10   1          4.27          3.64         0.56 o                         
  -6  -9   1          5.02          5.07         0.60 o                         
  -5  -9   1          6.44          4.80         0.58 o                         
  -4  -9   1          4.71          2.71         0.52 o                         
  -3  -9   1        309.41        305.28         6.58 o                         
  -2  -9   1         14.41         15.09         0.76 o                         
  -1  -9   1         20.82         21.59         0.70 o                         
   0  -9   1         66.31         59.48         1.35 o                         
   1  -9   1        127.97        133.10         2.97 o                         
   2  -9   1          9.99          9.24         0.56 o                         
   3  -9   1          7.33          9.52         0.74 o                         
   4  -9   1          2.76          2.48         0.55 o                         
   5  -9   1          5.34          4.27         0.58 o                         
   6  -9   1          3.39          2.77         0.50 o                         
  -7  -8   1         26.86         27.80         1.29 o                         
  -6  -8   1          3.14          2.13         1.50 o                         
  -5  -8   1         74.77         68.90         2.23 o                         
  -4  -8   1          7.32         11.70         2.33 o                         
  -3  -8   1         21.45         20.96         0.97 o                         
  -2  -8   1          1.49          1.21         0.30 o                         
  -1  -8   1         15.90         15.89         0.70 o                         
   0  -8   1         14.14         15.52         0.62 o                         
   1  -8   1         26.42         26.29         0.85 o                         
   2  -8   1          0.71          0.31         0.25 o                         
   3  -8   1         68.71         62.45         1.96 o                         
   4  -8   1          0.07          0.75         0.36 o                         
   5  -8   1         16.27         16.70         2.04 o                         
   6  -8   1         28.17         39.81         2.22 o                         
   7  -8   1          0.03         -0.40         0.40 o                         
  -7  -7   1         21.65         21.14         1.13 o                         
  -6  -7   1         24.84         24.30         2.42 o                         
  -5  -7   1          8.48          8.82         0.69 o                         
  -4  -7   1         14.77         16.74         1.21 o                         
  -3  -7   1        262.10        272.77         7.71 o                         
  -2  -7   1          2.94          3.76         0.25 o                         
  -1  -7   1        863.58        848.96        16.96 o                         
   0  -7   1         63.94         70.74         1.47 o                         
   1  -7   1          1.56          1.50         0.26 o                         
   2  -7   1         25.37         23.66         0.77 o                         
   3  -7   1         29.44         28.11         0.97 o                         
   4  -7   1          5.00          5.15         0.40 o                         
   5  -7   1          7.56          8.30         0.52 o                         
   6  -7   1          9.17          8.37         0.70 o                         
   7  -7   1          1.29          1.64         0.47 o                         
  -8  -6   1          7.16          5.60         0.66 o                         
  -7  -6   1          9.18          9.60         0.70 o                         
  -6  -6   1         23.15         25.13         1.87 o                         
  -5  -6   1          5.43          4.92         0.51 o                         
  -4  -6   1         43.37         41.02         1.36 o                         
  -3  -6   1        289.97        275.93         4.70 o                         
  -2  -6   1          5.89          5.76         0.26 o                         
  -1  -6   1        980.40        972.04        13.84 o                         
   0  -6   1       1006.31       1061.31        18.05 o                         
   1  -6   1         94.85        104.30         2.05 o                         
   2  -6   1        133.65        131.03         2.50 o                         
   3  -6   1        141.74        137.12         2.58 o                         
   4  -6   1        169.45        162.29         2.80 o                         
   5  -6   1         40.45         38.29         0.96 o                         
   6  -6   1         48.43         45.81         1.57 o                         
   7  -6   1         48.92         55.07         1.86 o                         
   8  -6   1          5.02          1.50         0.77 o                         
  -8  -5   1         32.76         35.21         1.75 o                         
  -7  -5   1          4.42          5.87         0.87 o                         
  -6  -5   1         15.10         14.27         0.55 o                         
  -5  -5   1         21.87         21.89         0.66 o                         
  -4  -5   1        311.86        288.31         5.31 o                         
  -3  -5   1       1208.26       1208.05        19.23 o                         
  -2  -5   1        648.37        709.31         9.04 o                         
  -1  -5   1        359.21        389.89         5.29 o                         
   0  -5   1        135.20        126.76         1.91 o                         
   1  -5   1        178.36        165.48         2.71 o                         
   2  -5   1        461.13        459.92         6.45 o                         
   3  -5   1          6.65          6.57         0.26 o                         
   4  -5   1        247.49        237.05         3.39 o                         
   5  -5   1         61.62         55.29         1.21 o                         
   6  -5   1         92.42         86.56         1.77 o                         
   7  -5   1          0.20          0.75         0.40 o                         
   8  -5   1         27.24         24.69         1.29 o                         
  -8  -4   1          0.45          0.37         0.35 o                         
  -7  -4   1          0.00         -0.02         0.28 o                         
  -6  -4   1         65.96         64.74         2.06 o                         
  -5  -4   1         23.08         25.13         0.70 o                         
  -4  -4   1       2210.19       2174.49        38.36 o                         
  -3  -4   1         54.21         39.51         0.68 o                         
  -2  -4   1       1194.11       1248.72        14.89 o                         
  -1  -4   1        549.47        581.66         7.39 o                         
   0  -4   1         34.56         28.94         0.52 o                         
   1  -4   1        588.56        635.43         8.62 o                         
   2  -4   1         23.56         21.50         0.40 o                         
   3  -4   1        500.48        489.79         5.91 o                         
   4  -4   1          0.44          0.64         0.16 o                         
   5  -4   1         27.05         23.29         0.60 o                         
   6  -4   1          9.48          7.36         0.40 o                         
   7  -4   1         31.97         34.64         1.05 o                         
   8  -4   1          0.42          0.48         0.39 o                         
  -8  -3   1          5.24          6.08         0.54 o                         
  -7  -3   1          5.12          5.12         0.48 o                         
  -6  -3   1         73.57         72.28         1.85 o                         
  -5  -3   1          9.55         13.73         0.78 o                         
  -4  -3   1        777.86        760.60        13.82 o                         
  -3  -3   1        436.95        428.64         5.83 o                         
  -2  -3   1         23.19         25.50         0.38 o                         
  -1  -3   1       1529.62       1607.89        23.07 o                         
   0  -3   1        362.06        362.20         4.86 o                         
   1  -3   1       1181.20       1152.22        15.54 o                         
   2  -3   1        360.14        391.39         4.71 o                         
   3  -3   1       1417.20       1264.93        14.20 o                         
   4  -3   1          5.86          6.13         0.31 o                         
   5  -3   1        168.97        160.10         2.32 o                         
   6  -3   1         30.29         31.83         0.76 o                         
   7  -3   1         12.30          8.98         0.52 o                         
   8  -3   1         11.46         11.09         0.59 o                         
  -9  -2   1          4.71          4.19         0.71 o                         
  -8  -2   1          2.35          2.92         0.40 o                         
  -7  -2   1         29.87         27.66         0.91 o                         
  -6  -2   1         50.71         48.15         1.22 o                         
  -5  -2   1        923.04        875.61        18.06 o                         
  -4  -2   1        116.57        115.15         2.11 o                         
  -3  -2   1         41.97         49.04         0.96 o                         
  -2  -2   1        717.41        753.49         9.54 o                         
  -1  -2   1        488.71        517.07         6.18 o                         
   0  -2   1         45.45         51.62         0.80 o                         
   1  -2   1        624.22        598.15         8.09 o                         
   2  -2   1          7.48          5.63         0.14 o                         
   3  -2   1       1161.95       1140.81        14.64 o                         
   4  -2   1        124.20        112.03         1.56 o                         
   5  -2   1         63.86         69.62         1.18 o                         
   6  -2   1        115.25        127.24         2.05 o                         
   7  -2   1          0.14          0.27         0.22 o                         
   8  -2   1         21.06         22.45         0.83 o                         
   9  -2   1          0.03          0.07         0.43 o                         
  -9  -1   1          5.62          6.54         0.76 o                         
  -8  -1   1         49.49         51.73         1.48 o                         
  -7  -1   1         24.22         22.88         0.82 o                         
  -6  -1   1         13.34         14.73         0.64 o                         
  -5  -1   1         35.58         34.14         0.89 o                         
  -4  -1   1          0.08          0.67         0.15 o                         
  -3  -1   1          4.69          5.42         0.47 o                         
  -2  -1   1        463.24        472.00         6.65 o                         
   0  -1   1         20.37         16.82         0.28 o                         
   3  -1   1        123.02        138.83         1.69 o                         
   4  -1   1        275.93        308.12         3.88 o                         
   5  -1   1         46.99         44.80         0.90 o                         
   6  -1   1        187.87        191.69         4.61 o                         
   7  -1   1          2.52          2.32         0.39 o                         
   8  -1   1         45.81         51.81         1.69 o                         
   9  -1   1          0.29          0.51         1.02 o                         
  -9   0   1          1.38          1.12         1.40 o                         
  -8   0   1          1.65          1.24         0.47 o                         
  -7   0   1          2.05          2.28         0.30 o                         
  -6   0   1          1.90          1.93         0.28 o                         
  -5   0   1        943.76        883.62        15.03 o                         
  -4   0   1        219.78        212.94         3.21 o                         
  -3   0   1       2134.10       2225.36        79.69 o                         
  -2   0   1          1.01          1.86         0.10 o                         
   2   0   1       1035.36       1033.52        12.51 o                         
   3   0   1        606.48        666.85         8.61 o                         
   4   0   1        144.11        131.23         5.14 o                         
   5   0   1         58.51         57.91         1.27 o                         
   6   0   1          2.64          3.03         0.33 o                         
   7   0   1          1.47          1.38         0.30 o                         
   8   0   1         14.81         13.95         1.07 o                         
   9   0   1          2.71          2.21         0.98 o                         
  -9   1   1          3.92          2.46         1.15 o                         
  -8   1   1          2.34          2.14         0.56 o                         
  -7   1   1         52.75         51.89         1.31 o                         
  -6   1   1          3.48          2.47         0.22 o                         
  -5   1   1        473.55        459.80         7.31 o                         
  -4   1   1        523.29        513.66         8.14 o                         
  -3   1   1        256.96        211.83         2.81 o                         
  -1   1   1        508.03        562.33         9.22 o                         
   1   1   1         69.30         73.03         0.93 o                         
   2   1   1        267.31        278.46         3.93 o                         
   3   1   1        307.14        316.02         4.15 o                         
   4   1   1        778.46        772.90        10.01 o                         
   5   1   1         79.16         78.27         1.53 o                         
   6   1   1          2.95          2.03         0.27 o                         
   7   1   1          2.53          3.92         0.36 o                         
   8   1   1         22.19         22.56         0.95 o                         
   9   1   1          3.35          3.43         0.47 o                         
  -8   2   1         40.25         40.82         2.04 o                         
  -7   2   1         10.02         11.90         0.83 o                         
  -6   2   1          0.36          0.40         0.18 o                         
  -5   2   1        231.65        206.38         3.37 o                         
  -4   2   1         88.90         85.40         1.46 o                         
  -3   2   1        247.71        290.88         4.09 o                         
  -2   2   1        590.05        579.60         7.63 o                         
   0   2   1         79.72         63.47         0.99 o                         
   1   2   1          9.31         11.16         0.20 o                         
   3   2   1         35.96         37.44         0.62 o                         
   4   2   1       1148.26       1155.73        15.39 o                         
   5   2   1        191.08        196.64         3.52 o                         
   6   2   1         71.17         75.34         1.55 o                         
   7   2   1         50.45         57.58         1.48 o                         
   8   2   1          1.74          1.30         0.37 o                         
   9   2   1          1.15          2.25         0.45 o                         
  -8   3   1         48.74         53.74         1.84 o                         
  -7   3   1        133.71        124.33         3.32 o                         
  -6   3   1        141.11        133.87         3.44 o                         
  -5   3   1        316.00        303.67         5.41 o                         
  -4   3   1        221.96        217.83         3.61 o                         
  -3   3   1          0.20          0.89         0.09 o                         
  -2   3   1         47.43         46.31         0.74 o                         
  -1   3   1         20.81         16.67         0.31 o                         
   0   3   1        239.46        248.63         3.62 o                         
   1   3   1        746.24        742.55        10.03 o                         
   2   3   1       1065.24       1070.35        14.15 o                         
   3   3   1        241.42        270.83         3.56 o                         
   4   3   1        123.91        131.73         2.23 o                         
   5   3   1        276.57        264.72         4.55 o                         
   6   3   1        235.34        223.33         3.95 o                         
   7   3   1        153.38        157.62         3.71 o                         
   8   3   1          7.95          7.74         0.65 o                         
   9   3   1          4.64          4.12         0.64 o                         
  -8   4   1          1.18          0.69         0.42 o                         
  -7   4   1        106.53        112.59         3.11 o                         
  -6   4   1          9.09          7.38         0.63 o                         
  -5   4   1         14.20         13.32         0.51 o                         
  -4   4   1         23.41         26.83         0.59 o                         
  -3   4   1         18.82         18.81         0.38 o                         
  -2   4   1         10.98          9.52         0.25 o                         
  -1   4   1       2592.39       2558.04        46.13 o                         
   0   4   1         36.46         42.30         0.70 o                         
   2   4   1         58.04         60.76         0.82 o                         
   3   4   1        272.29        300.33         3.95 o                         
   4   4   1         45.89         51.57         1.04 o                         
   5   4   1        801.70        772.82        18.88 o                         
   6   4   1         24.67         26.09         0.96 o                         
   7   4   1          0.00          7.31         1.27 o                         
   8   4   1          2.32          1.93         0.42 o                         
  -8   5   1          7.68          7.62         0.71 o                         
  -7   5   1          0.87          0.65         0.38 o                         
  -6   5   1        101.51        104.78         2.87 o                         
  -5   5   1         58.90         62.57         1.50 o                         
  -4   5   1        576.96        562.47         9.01 o                         
  -3   5   1         46.03         40.75         0.92 o                         
  -2   5   1          0.21          0.22         0.08 o                         
  -1   5   1        267.50        257.57         3.52 o                         
   0   5   1        622.85        716.44        11.10 o                         
   1   5   1        606.25        637.57         9.60 o                         
   2   5   1        271.61        259.97         3.85 o                         
   3   5   1         95.65         99.47         1.61 o                         
   4   5   1        391.82        387.67         5.88 o                         
   5   5   1          0.06          0.36         0.16 o                         
   6   5   1         39.58         38.74         1.90 o                         
   7   5   1         38.12         38.02         1.47 o                         
   8   5   1         16.35         17.43         1.02 o                         
  -8   6   1          0.86         -0.11         0.57 o                         
  -7   6   1          4.63          3.89         0.57 o                         
  -6   6   1          6.10          6.46         0.64 o                         
  -5   6   1          2.15          2.54         0.23 o                         
  -4   6   1         87.29         87.85         1.61 o                         
  -3   6   1        337.37        330.64         6.74 o                         
  -2   6   1        154.03        156.31         4.86 o                         
  -1   6   1        275.68        326.51         5.82 o                         
   0   6   1          1.08          1.31         0.14 o                         
   1   6   1        383.55        388.81         7.16 o                         
   2   6   1        156.40        160.85         2.44 o                         
   3   6   1        512.12        514.41         7.17 o                         
   4   6   1        107.36        100.54         1.83 o                         
   5   6   1         11.13          8.98         0.47 o                         
   6   6   1          4.25          4.75         0.48 o                         
   7   6   1          6.27          5.31         1.70 o                         
   8   6   1          4.48          3.28         0.56 o                         
  -7   7   1         39.52         44.92         1.69 o                         
  -6   7   1         21.33         23.18         1.15 o                         
  -5   7   1         38.66         44.77         1.58 o                         
  -4   7   1         38.22         46.33         1.10 o                         
  -3   7   1        237.01        260.34        10.88 o                         
  -2   7   1         49.31         42.53         1.03 o                         
  -1   7   1        162.52        190.09         3.96 o                         
   0   7   1         14.59         17.18         1.32 o                         
   1   7   1        292.18        270.68         6.13 o                         
   2   7   1          0.10          0.26         0.16 o                         
   3   7   1        146.93        148.51         2.67 o                         
   4   7   1         70.96         74.62         2.56 o                         
   5   7   1         18.16         20.70         0.96 o                         
   6   7   1         11.13         11.43         0.81 o                         
   7   7   1          8.78          5.27         1.66 o                         
   8   7   1          0.41          1.42         0.49 o                         
  -7   8   1         15.52         17.94         1.10 o                         
  -6   8   1         31.61         31.30         1.35 o                         
  -5   8   1          5.27          8.14         1.16 o                         
  -4   8   1          0.13          0.21         0.28 o                         
  -3   8   1        235.07        249.06         6.24 o                         
  -2   8   1         91.34         90.28         2.54 o                         
  -1   8   1          6.41          6.07         0.42 o                         
   0   8   1        721.49        695.55        15.63 o                         
   1   8   1         91.13         91.61         1.90 o                         
   2   8   1        512.58        493.02        12.04 o                         
   3   8   1          9.95         11.81         0.53 o                         
   4   8   1         60.04         61.39         2.03 o                         
   5   8   1         81.33         82.04         2.51 o                         
   6   8   1         13.90         12.17         0.80 o                         
   7   8   1          3.90          3.77         1.27 o                         
  -6   9   1          0.58         -0.12         0.32 o                         
  -5   9   1          0.06          0.72         0.35 o                         
  -4   9   1         16.88         17.96         0.88 o                         
  -3   9   1          5.93          6.34         0.62 o                         
  -2   9   1        165.97        161.64         4.24 o                         
  -1   9   1          9.58          9.71         0.58 o                         
   0   9   1        791.37        759.21        15.27 o                         
   1   9   1         28.55         29.00         1.00 o                         
   2   9   1          0.64          1.05         0.32 o                         
   3   9   1         52.53         49.25         1.38 o                         
   4   9   1          0.80          1.36         0.39 o                         
   5   9   1          4.75          4.24         0.55 o                         
   6   9   1          0.02          0.66         0.35 o                         
   7   9   1         17.69         14.15         0.95 o                         
  -5  10   1          3.64          4.22         0.84 o                         
  -4  10   1         21.68         24.12         1.62 o                         
  -3  10   1         12.67         11.12         0.86 o                         
  -2  10   1         36.74         35.01         1.43 o                         
  -1  10   1         42.76         41.86         1.26 o                         
   0  10   1         53.12         53.80         1.49 o                         
   1  10   1         91.81         92.79         2.54 o                         
   2  10   1          2.25          2.07         0.37 o                         
   3  10   1         13.84         12.40         0.71 o                         
   4  10   1          1.16          1.17         0.44 o                         
   5  10   1         48.68         47.38         1.78 o                         
   6  10   1         17.92         15.89         1.01 o                         
  -4  11   1          0.63          0.52         0.43 o                         
  -3  11   1         74.56         72.74         2.41 o                         
  -2  11   1         12.12          8.31         0.75 o                         
  -1  11   1         30.44         32.88         1.13 o                         
   0  11   1          4.83          3.44         0.47 o                         
   1  11   1          9.46         10.18         0.74 o                         
   2  11   1         78.34         75.55         2.48 o                         
   3  11   1          1.45          1.50         0.40 o                         
   4  11   1         11.46         11.54         0.91 o                         
   5  11   1          0.39          0.58         0.51 o                         
  -3  12   1          1.25          0.31         0.48 o                         
  -2  12   1         21.49         20.95         1.22 o                         
  -1  12   1          0.00          0.75         0.36 o                         
   0  12   1          1.34          0.39         0.35 o                         
   1  12   1          0.44          0.98         0.41 o                         
   2  12   1          1.49          0.88         0.63 o                         
   3  12   1          8.04          7.08         0.61 o                         
   4  12   1         50.16         44.98         1.90 o                         
  -2  13   1          0.10         -0.14         0.50 o                         
  -1  13   1         29.71         36.41         3.22 o                         
   0  13   1         13.11         11.20         0.76 o                         
   1  13   1         20.96         21.16         1.55 o                         
   2  13   1          0.58          2.86         1.92 o                         
   3  13   1         10.10          7.12         0.73 o                         
  -1 -13   2          0.00          0.04         0.62 o                         
   0 -13   2          0.46          1.14         0.43 o                         
   1 -13   2          0.55          0.62         0.57 o                         
  -3 -12   2          9.02          6.04         0.71 o                         
  -2 -12   2          4.26          3.25         0.49 o                         
  -1 -12   2         17.45         16.42         0.98 o                         
   0 -12   2          3.08          1.78         0.42 o                         
   1 -12   2          0.72          0.50         0.35 o                         
   2 -12   2          0.04          0.09         0.36 o                         
   3 -12   2          5.81          2.81         0.61 o                         
  -5 -11   2         27.27         25.97         1.42 o                         
  -4 -11   2          0.65          0.79         0.45 o                         
  -3 -11   2         11.65          9.19         0.64 o                         
  -2 -11   2          6.59          6.84         0.60 o                         
  -1 -11   2          0.03         -0.05         0.41 o                         
   0 -11   2         35.12         34.59         1.36 o                         
   1 -11   2          0.20          0.48         0.33 o                         
   2 -11   2          3.18          2.22         0.41 o                         
   3 -11   2          5.40          5.61         0.67 o                         
   4 -11   2          5.44          3.42         0.59 o                         
  -6 -10   2          4.06          2.78         0.64 o                         
  -5 -10   2         15.31         12.64         1.28 o                         
  -4 -10   2         60.35         57.66         2.03 o                         
  -3 -10   2          0.21          0.63         0.30 o                         
  -2 -10   2          0.18          0.55         0.42 o                         
  -1 -10   2         64.57         66.34         1.54 o                         
   0 -10   2         11.03         12.59         0.74 o                         
   1 -10   2         22.60         19.84         0.85 o                         
   2 -10   2         70.06         65.66         1.99 o                         
   3 -10   2         21.10         26.19         1.28 o                         
   4 -10   2          9.32          8.11         0.74 o                         
   5 -10   2          0.34         -0.06         0.38 o                         
  -6  -9   2          0.67          9.37         2.35 o                         
  -5  -9   2          3.56          3.57         0.52 o                         
  -4  -9   2         48.32         48.28         1.74 o                         
  -3  -9   2        181.46        179.39         4.06 o                         
  -2  -9   2         80.81         85.56         2.16 o                         
  -1  -9   2         32.02         30.87         0.87 o                         
   0  -9   2        123.45        114.96         2.73 o                         
   1  -9   2          2.38          1.94         0.43 o                         
   2  -9   2         69.19         60.25         1.57 o                         
   3  -9   2         16.58         15.90         0.97 o                         
   4  -9   2          8.01          6.87         0.64 o                         
   5  -9   2         27.30         26.28         1.26 o                         
   6  -9   2          0.03          1.74         1.05 o                         
  -7  -8   2          9.95          8.53         0.80 o                         
  -6  -8   2          9.12          7.00         1.24 o                         
  -5  -8   2         37.15         36.41         1.45 o                         
  -4  -8   2         33.86         32.84         1.31 o                         
  -3  -8   2         35.69         34.55         0.98 o                         
  -2  -8   2         14.26         13.45         0.64 o                         
  -1  -8   2        106.97        105.89         2.13 o                         
   0  -8   2         55.78         55.01         1.45 o                         
   1  -8   2          4.94          6.80         1.18 o                         
   2  -8   2          3.09          2.52         0.33 o                         
   3  -8   2        290.26        341.95        14.14 o                         
   4  -8   2          6.81          4.22         0.50 o                         
   5  -8   2        108.36        114.96         3.25 o                         
   6  -8   2          3.69          6.91         0.99 o                         
   7  -8   2          8.60          8.15         1.16 o                         
  -7  -7   2          9.44          9.28         0.75 o                         
  -6  -7   2          5.06          2.11         1.05 o                         
  -5  -7   2         20.24         17.76         0.93 o                         
  -4  -7   2         92.23         91.04         2.64 o                         
  -3  -7   2         69.95         65.01         2.65 o                         
  -2  -7   2         46.39         45.02         0.87 o                         
  -1  -7   2        757.19        756.18        13.54 o                         
   0  -7   2          9.54          8.48         0.45 o                         
   1  -7   2         55.98         54.93         1.40 o                         
   2  -7   2        177.71        177.91         3.76 o                         
   3  -7   2         36.64         36.50         1.17 o                         
   4  -7   2        111.70        114.02         3.11 o                         
   5  -7   2          8.07          9.89         0.71 o                         
   6  -7   2          1.19          1.29         0.39 o                         
   7  -7   2          0.10         -0.11         0.60 o                         
  -8  -6   2          0.00          0.56         0.37 o                         
  -7  -6   2          5.67          5.69         0.56 o                         
  -6  -6   2         42.43         36.35         2.41 o                         
  -5  -6   2         99.65         98.05         2.80 o                         
  -4  -6   2         31.83         34.23         1.21 o                         
  -3  -6   2        107.86        107.52         1.97 o                         
  -2  -6   2          0.00          1.14         0.18 o                         
  -1  -6   2        274.24        255.25         4.26 o                         
   0  -6   2        457.17        466.59         9.64 o                         
   1  -6   2          7.18         11.84         0.48 o                         
   2  -6   2        536.76        496.91         9.04 o                         
   3  -6   2        863.78        867.29        20.53 o                         
   4  -6   2        192.09        184.76         3.56 o                         
   5  -6   2          6.26          4.47         0.31 o                         
   6  -6   2         35.02         36.21         1.84 o                         
   7  -6   2          4.64          3.63         0.55 o                         
   8  -6   2          0.67          0.76         0.58 o                         
  -8  -5   2          0.31          0.47         0.42 o                         
  -7  -5   2         15.15         18.48         0.82 o                         
  -6  -5   2        100.67         97.68         2.36 o                         
  -5  -5   2          5.40          5.46         0.35 o                         
  -4  -5   2        106.25        113.55         2.26 o                         
  -3  -5   2          1.08          4.10         0.22 o                         
  -2  -5   2        776.06        759.74        10.29 o                         
  -1  -5   2          0.39          2.40         0.13 o                         
   0  -5   2          0.10          0.99         0.14 o                         
   1  -5   2       1094.80       1155.32        15.63 o                         
   2  -5   2        349.62        322.77         4.89 o                         
   3  -5   2         76.18         75.38         1.29 o                         
   4  -5   2         35.63         37.21         0.68 o                         
   5  -5   2          1.26          0.95         0.17 o                         
   6  -5   2          1.95          2.45         0.33 o                         
   7  -5   2         27.61         34.03         1.18 o                         
   8  -5   2         12.79         10.79         1.11 o                         
  -8  -4   2         23.27         23.80         1.05 o                         
  -7  -4   2         29.35         27.32         1.09 o                         
  -6  -4   2          7.84          6.42         0.38 o                         
  -5  -4   2         11.79         16.65         0.55 o                         
  -4  -4   2        193.25        200.41         3.76 o                         
  -3  -4   2         47.35         47.90         0.81 o                         
  -2  -4   2        285.71        276.79         3.39 o                         
  -1  -4   2          3.49          5.52         0.18 o                         
   0  -4   2        419.53        479.93         6.96 o                         
   1  -4   2        365.96        416.68         5.71 o                         
   2  -4   2         82.33         86.61         1.27 o                         
   3  -4   2        148.49        145.35         1.93 o                         
   4  -4   2        559.27        543.36         7.38 o                         
   5  -4   2          6.77          7.41         0.32 o                         
   6  -4   2         71.60         62.95         1.60 o                         
   7  -4   2         26.60         24.81         0.90 o                         
   8  -4   2          0.01         -0.31         0.34 o                         
  -8  -3   2         34.68         34.98         1.23 o                         
  -7  -3   2          0.83          1.03         0.30 o                         
  -6  -3   2        197.74        197.25         5.08 o                         
  -5  -3   2          5.75          7.40         0.39 o                         
  -4  -3   2        146.41        150.50         3.27 o                         
  -3  -3   2        129.27        133.03         1.81 o                         
  -2  -3   2        449.68        442.67         5.34 o                         
  -1  -3   2        225.75        253.25         3.22 o                         
   0  -3   2       1155.49       1176.17        18.38 o                         
   1  -3   2          0.71          2.77         0.12 o                         
   2  -3   2        598.30        658.97         9.14 o                         
   3  -3   2         13.39         12.20         0.26 o                         
   4  -3   2        320.42        322.07         4.72 o                         
   5  -3   2         37.32         41.58         0.74 o                         
   6  -3   2         54.07         43.90         0.87 o                         
   7  -3   2          1.22          1.00         0.27 o                         
   8  -3   2          9.37          9.48         0.92 o                         
  -8  -2   2         18.78         18.96         1.04 o                         
  -7  -2   2          9.90         12.88         0.76 o                         
  -6  -2   2          0.88          0.35         0.26 o                         
  -5  -2   2        125.28        129.94         3.43 o                         
  -4  -2   2        342.23        332.60         5.45 o                         
  -3  -2   2       1217.14       1274.90        17.82 o                         
  -2  -2   2        879.52        860.32         9.89 o                         
  -1  -2   2       1684.34       1730.62        61.83 o                         
   1  -2   2       1252.57       1236.91        21.06 o                         
   2  -2   2        423.00        411.95         5.18 o                         
   3  -2   2        120.25         93.40         1.22 o                         
   4  -2   2         76.48         77.62         1.06 o                         
   5  -2   2          0.38          1.71         0.18 o                         
   6  -2   2          8.75         10.16         0.40 o                         
   7  -2   2         25.52         25.27         0.77 o                         
   8  -2   2          1.26          0.96         0.35 o                         
   9  -2   2          5.26          2.78         1.09 o                         
  -8  -1   2          0.03         -0.67         0.75 o                         
  -7  -1   2          0.81          1.24         0.27 o                         
  -6  -1   2         12.02         11.94         0.56 o                         
  -5  -1   2          1.30          1.52         0.23 o                         
  -4  -1   2        118.46        119.26         2.35 o                         
  -3  -1   2        343.97        407.90        15.30 o                         
  -1  -1   2        203.86        199.22         2.89 o                         
   3  -1   2       3584.34       3518.70        75.97 o                         
   4  -1   2        263.32        279.27         3.74 o                         
   5  -1   2        372.07        352.49         5.28 o                         
   6  -1   2         52.00         54.78         1.76 o                         
   7  -1   2         65.60         66.82         1.41 o                         
   8  -1   2         34.30         36.32         1.39 o                         
   9  -1   2          2.14          2.41         1.03 o                         
  -9   0   2          0.03         -0.37         1.56 o                         
  -8   0   2         15.74         15.75         0.81 o                         
  -7   0   2          0.12          0.49         0.34 o                         
  -6   0   2        130.23        122.19         2.46 o                         
  -5   0   2        147.52        135.10         3.79 o                         
  -4   0   2        822.73        859.01        13.37 o                         
  -3   0   2       2398.06       2388.49        54.10 o                         
  -2   0   2        583.26        586.75         8.12 o                         
  -1   0   2         36.54         46.12         0.62 o                         
   0   0   2         48.62         53.92         0.81 o                         
   1   0   2        778.07        788.02        12.29 o                         
   2   0   2        417.84        427.11         5.28 o                         
   3   0   2        670.35        691.62         8.93 o                         
   4   0   2         80.67         72.81         1.48 o                         
   5   0   2         52.75         54.58         1.24 o                         
   6   0   2         63.84         65.52         1.62 o                         
   7   0   2         24.81         25.36         1.18 o                         
   8   0   2        241.21        251.38         6.73 o                         
   9   0   2          1.47          3.13         1.85 o                         
  -8   1   2         11.65         10.18         1.70 o                         
  -7   1   2          7.16          8.67         0.45 o                         
  -6   1   2         70.39         71.61         1.75 o                         
  -5   1   2         36.01         35.24         0.84 o                         
  -4   1   2        411.51        384.77         6.13 o                         
  -3   1   2          9.08         17.89         0.40 o                         
  -2   1   2        518.37        542.76         7.65 o                         
   0   1   2        636.71        703.89        11.24 o                         
   2   1   2       1561.90       1555.04        24.68 o                         
   3   1   2         23.45         26.43         0.46 o                         
   4   1   2        655.66        638.33         8.30 o                         
   5   1   2          9.51          9.14         0.43 o                         
   6   1   2         38.86         36.98         1.01 o                         
   7   1   2         33.57         36.11         1.08 o                         
   8   1   2          9.63          8.47         0.70 o                         
   9   1   2          1.27          1.11         0.35 o                         
  -8   2   2         10.32         12.08         0.75 o                         
  -7   2   2         49.69         47.31         2.10 o                         
  -6   2   2          1.87          1.13         0.18 o                         
  -5   2   2         43.37         45.15         0.90 o                         
  -4   2   2          0.12          0.34         0.11 o                         
  -3   2   2        529.62        502.12         7.61 o                         
  -2   2   2        231.67        224.42         3.49 o                         
  -1   2   2       1443.03       1420.72        40.85 o                         
   1   2   2       1528.44       1541.66        41.25 o                         
   2   2   2        453.67        462.95         6.20 o                         
   3   2   2         90.16        107.60         1.61 o                         
   4   2   2        157.68        162.86         2.32 o                         
   5   2   2        795.41        795.29        14.56 o                         
   6   2   2         20.27         19.25         0.87 o                         
   7   2   2        141.62        148.05         3.12 o                         
   8   2   2          3.91          3.68         0.51 o                         
   9   2   2          3.13          4.24         0.53 o                         
  -8   3   2          4.27          4.96         0.84 o                         
  -7   3   2         32.02         32.19         1.36 o                         
  -6   3   2          7.25          5.74         0.52 o                         
  -5   3   2         85.50         78.73         1.85 o                         
  -4   3   2          1.09          0.48         0.18 o                         
  -3   3   2        843.54        816.42        12.24 o                         
  -2   3   2          7.28          2.74         0.13 o                         
  -1   3   2        775.95        754.02        12.39 o                         
   0   3   2         62.52         52.27         0.81 o                         
   1   3   2       1157.24       1130.99        17.67 o                         
   2   3   2         94.93         81.00         1.05 o                         
   3   3   2        498.06        541.89         7.32 o                         
   4   3   2        218.14        235.71         4.22 o                         
   5   3   2         80.60         76.87         1.71 o                         
   6   3   2          1.49          1.78         0.31 o                         
   7   3   2         63.59         69.89         1.73 o                         
   8   3   2          2.31          2.12         0.46 o                         
   9   3   2          0.08          1.27         0.42 o                         
  -8   4   2         28.68         29.70         1.76 o                         
  -7   4   2          5.06          4.89         0.59 o                         
  -6   4   2          7.21          7.46         0.63 o                         
  -5   4   2          5.38          5.53         0.49 o                         
  -4   4   2        546.41        542.42         9.61 o                         
  -3   4   2        168.10        150.43         2.39 o                         
  -2   4   2        556.93        580.27         8.81 o                         
  -1   4   2        344.89        385.08         6.94 o                         
   0   4   2        541.15        563.83         8.48 o                         
   1   4   2       1062.36       1141.14        17.12 o                         
   2   4   2        607.88        631.23         7.93 o                         
   3   4   2        183.14        207.67         2.77 o                         
   4   4   2        142.61        130.05         2.36 o                         
   5   4   2          3.01          5.01         0.48 o                         
   6   4   2          2.33          1.56         0.32 o                         
   7   4   2         23.20         22.68         0.95 o                         
   8   4   2         12.15         10.69         0.78 o                         
   9   4   2          8.22          7.03         0.77 o                         
  -8   5   2          1.74          1.92         0.53 o                         
  -7   5   2         21.22         17.51         1.06 o                         
  -6   5   2         39.25         43.66         1.53 o                         
  -5   5   2        100.06         98.11         2.66 o                         
  -4   5   2        590.64        589.54         9.44 o                         
  -3   5   2        724.07        678.44        12.04 o                         
  -2   5   2         33.80         27.65         0.55 o                         
  -1   5   2        683.75        706.20        10.99 o                         
   0   5   2         10.87          8.70         0.25 o                         
   1   5   2        119.60        101.03         1.47 o                         
   2   5   2         10.13         11.21         0.25 o                         
   3   5   2        190.24        192.75         3.20 o                         
   4   5   2         14.95         18.26         0.56 o                         
   5   5   2          0.02          0.18         0.15 o                         
   6   5   2          3.45          2.38         0.27 o                         
   7   5   2         16.18         14.47         1.00 o                         
   8   5   2          2.64          1.18         0.57 o                         
  -7   6   2          6.13          6.79         0.68 o                         
  -6   6   2          0.02         -0.35         0.35 o                         
  -5   6   2          8.30          6.81         0.32 o                         
  -4   6   2         10.86         12.80         0.45 o                         
  -3   6   2         97.18         89.08         2.03 o                         
  -2   6   2        284.72        297.00         8.98 o                         
  -1   6   2         51.92         51.09         1.27 o                         
   0   6   2        938.14        981.02        13.91 o                         
   1   6   2        810.57        779.06        15.26 o                         
   2   6   2         15.40         21.83         0.41 o                         
   3   6   2        737.30        722.50        10.02 o                         
   4   6   2        173.39        165.34         4.95 o                         
   5   6   2         68.22         65.09         1.45 o                         
   6   6   2         31.74         33.23         0.94 o                         
   7   6   2         19.78         17.46         1.28 o                         
   8   6   2          1.21          0.71         0.41 o                         
  -7   7   2          2.64          1.92         1.02 o                         
  -6   7   2         71.16         70.97         2.23 o                         
  -5   7   2         30.30         36.83         1.12 o                         
  -4   7   2         29.84         30.46         0.99 o                         
  -3   7   2          1.16          1.73         0.25 o                         
  -2   7   2        171.84        159.42         6.34 o                         
  -1   7   2          1.72          2.22         0.24 o                         
   0   7   2          3.74          6.02         0.35 o                         
   1   7   2        119.32        132.22         3.15 o                         
   2   7   2         11.84          8.55         0.39 o                         
   3   7   2        195.72        207.61         3.22 o                         
   4   7   2         88.70         97.83         2.41 o                         
   5   7   2         12.87         12.16         1.11 o                         
   6   7   2        182.25        175.92         4.69 o                         
   7   7   2          5.23          4.44         0.41 o                         
   8   7   2         36.80         35.76         1.58 o                         
  -7   8   2          0.86          0.47         0.60 o                         
  -6   8   2          7.31          4.77         0.61 o                         
  -5   8   2          4.20          4.74         0.82 o                         
  -4   8   2          7.27          5.66         0.52 o                         
  -3   8   2         71.25         69.03         1.75 o                         
  -2   8   2         50.49         55.81         1.75 o                         
  -1   8   2          0.02          0.37         0.23 o                         
   0   8   2        848.38        852.34        14.94 o                         
   1   8   2         11.67         15.25         0.79 o                         
   2   8   2        549.85        506.25        12.44 o                         
   3   8   2          4.53          5.16         0.31 o                         
   4   8   2         15.40         15.71         0.84 o                         
   5   8   2          2.55          2.70         0.48 o                         
   6   8   2         12.35         12.62         0.80 o                         
   7   8   2          2.44          2.63         0.44 o                         
  -6   9   2          0.98          1.13         0.36 o                         
  -5   9   2         43.23         48.06         1.44 o                         
  -4   9   2         13.97         17.78         0.97 o                         
  -3   9   2        147.74        143.55         3.89 o                         
  -2   9   2          3.70          5.30         0.57 o                         
  -1   9   2          6.97          5.67         0.44 o                         
   0   9   2         75.48         81.98         1.99 o                         
   1   9   2          1.89          1.56         0.37 o                         
   2   9   2          8.23          6.16         0.56 o                         
   3   9   2         75.75         77.97         1.61 o                         
   4   9   2         16.17         16.05         0.92 o                         
   5   9   2          0.16          0.04         0.35 o                         
   6   9   2          6.92          6.32         0.59 o                         
   7   9   2         12.98         11.26         0.85 o                         
  -5  10   2          6.12          6.17         0.64 o                         
  -4  10   2         68.05         75.84         2.31 o                         
  -3  10   2          0.01          0.72         0.42 o                         
  -2  10   2         23.80         25.64         1.21 o                         
  -1  10   2         30.11         27.91         0.97 o                         
   0  10   2          5.99          5.48         0.47 o                         
   1  10   2          0.02          0.26         0.29 o                         
   3  10   2          6.07          6.04         0.51 o                         
   4  10   2         65.34         63.12         2.13 o                         
   5  10   2          0.78          0.51         0.40 o                         
   6  10   2         15.81         11.95         1.18 o                         
  -4  11   2          4.52          4.62         0.64 o                         
  -3  11   2         14.11         10.06         0.91 o                         
  -2  11   2          0.30          0.30         0.40 o                         
  -1  11   2         38.52         32.61         1.38 o                         
   0  11   2          9.41          8.63         0.67 o                         
   1  11   2          8.18          7.48         0.59 o                         
   2  11   2        100.29        104.88         3.07 o                         
   3  11   2         19.53         17.28         1.10 o                         
   4  11   2          8.89          5.53         0.66 o                         
   5  11   2         34.50         32.65         1.51 o                         
  -3  12   2          4.04          3.85         0.62 o                         
  -2  12   2          0.49          0.60         0.53 o                         
  -1  12   2          7.12          6.85         0.70 o                         
   0  12   2          0.28          0.48         0.35 o                         
   1  12   2         48.11         45.83         1.68 o                         
   2  12   2         39.65         36.64         1.51 o                         
   3  12   2          0.60          0.64         0.41 o                         
   4  12   2          0.11          0.90         0.48 o                         
  -2  13   2          7.50          4.70         0.79 o                         
  -1  13   2         31.59         46.60         3.56 o                         
   0  13   2          9.42          7.85         0.63 o                         
   1  13   2         45.51         52.64         2.61 o                         
   2  13   2         20.01         19.02         1.35 o                         
   3  13   2          0.36          1.49         0.45 o                         
  -3 -12   3          5.27          3.36         0.63 o                         
  -2 -12   3          1.52          0.90         0.37 o                         
  -1 -12   3         28.87         27.60         1.19 o                         
   0 -12   3          2.05          2.06         0.51 o                         
   1 -12   3         13.99         14.68         0.85 o                         
   2 -12   3         18.54         21.48         1.02 o                         
   3 -12   3          0.48         -0.09         0.54 o                         
  -4 -11   3          2.28          1.13         0.55 o                         
  -3 -11   3          0.02         -0.19         0.34 o                         
  -2 -11   3         23.85         25.16         1.07 o                         
  -1 -11   3         26.86         26.25         1.13 o                         
   0 -11   3         30.43         30.03         1.16 o                         
   1 -11   3         27.03         25.55         1.03 o                         
   2 -11   3          6.13          5.76         0.53 o                         
   3 -11   3          3.29          2.67         0.58 o                         
   4 -11   3          4.29          2.68         0.60 o                         
  -5 -10   3         40.07         40.83         1.72 o                         
  -4 -10   3         10.20          6.99         0.78 o                         
  -3 -10   3          1.88          2.20         0.45 o                         
  -2 -10   3         38.17         38.46         1.35 o                         
  -1 -10   3        129.31        129.91         3.14 o                         
   0 -10   3         42.73         39.49         1.39 o                         
   1 -10   3          0.12          0.19         0.43 o                         
   2 -10   3          6.38          4.13         0.45 o                         
   3 -10   3          4.80          2.54         0.55 o                         
   4 -10   3          0.23         -0.18         0.39 o                         
   5 -10   3          0.16         -0.21         0.39 o                         
  -6  -9   3         46.37         56.80         3.57 o                         
  -5  -9   3          0.19          0.15         0.40 o                         
  -4  -9   3          2.43          2.88         0.53 o                         
  -3  -9   3         86.75         81.82         3.54 o                         
  -2  -9   3         21.41         21.35         0.90 o                         
  -1  -9   3        111.62        115.03         2.74 o                         
   0  -9   3          8.01          7.64         0.55 o                         
   1  -9   3         36.99         31.86         1.08 o                         
   2  -9   3          0.83          0.66         0.32 o                         
   3  -9   3          2.97          2.12         0.37 o                         
   4  -9   3          0.04         -0.08         0.34 o                         
   5  -9   3         23.76         26.12         1.26 o                         
   6  -9   3          6.98          8.42         1.47 o                         
  -7  -8   3          1.28          2.19         0.46 o                         
  -6  -8   3         15.32         15.58         0.96 o                         
  -5  -8   3          1.68          0.53         0.36 o                         
  -4  -8   3          5.98          6.47         0.62 o                         
  -3  -8   3          3.65          2.82         0.86 o                         
  -2  -8   3          7.99          9.33         0.88 o                         
  -1  -8   3         15.63         15.25         0.55 o                         
   0  -8   3        434.49        494.37        10.34 o                         
   1  -8   3        218.22        235.90         7.03 o                         
   2  -8   3        141.44        145.30         3.19 o                         
   3  -8   3         53.79         34.87         1.86 o                         
   4  -8   3          1.34          3.93         1.25 o                         
   5  -8   3          1.38          2.25         0.57 o                         
   6  -8   3         27.63         32.88         1.50 o                         
  -7  -7   3          8.98          7.87         0.73 o                         
  -6  -7   3          1.18         -0.70         0.96 o                         
  -5  -7   3         54.72         65.65         3.35 o                         
  -4  -7   3         42.50         37.68         1.40 o                         
  -3  -7   3         19.09         18.88         0.54 o                         
  -2  -7   3        113.76        106.79         1.94 o                         
  -1  -7   3        305.21        295.69         5.43 o                         
   0  -7   3        542.30        597.81        12.37 o                         
   1  -7   3        409.64        452.30        18.20 o                         
   2  -7   3         26.81         29.69         0.77 o                         
   3  -7   3        253.80        264.75         7.79 o                         
   4  -7   3          6.08          6.27         1.05 o                         
   5  -7   3          2.22          1.33         0.35 o                         
   6  -7   3         11.35         10.61         1.05 o                         
   7  -7   3         39.48         37.04         2.06 o                         
  -7  -6   3         36.46         39.74         1.55 o                         
  -6  -6   3         10.00         10.72         0.70 o                         
  -5  -6   3        186.92        202.12         4.42 o                         
  -4  -6   3         54.00         50.53         1.36 o                         
  -3  -6   3        183.93        174.76         3.07 o                         
  -2  -6   3       1648.39       1635.71        24.45 o                         
  -1  -6   3        121.97        133.64         2.18 o                         
   0  -6   3        619.21        629.36        12.95 o                         
   1  -6   3          5.42          4.74         0.37 o                         
   2  -6   3         14.41         13.92         0.56 o                         
   3  -6   3         19.73         16.53         0.63 o                         
   4  -6   3         24.26         26.44         0.81 o                         
   5  -6   3         31.95         30.91         0.78 o                         
   6  -6   3         12.43          7.78         0.56 o                         
   7  -6   3         58.17         57.78         1.93 o                         
  -8  -5   3          4.82          3.52         0.46 o                         
  -7  -5   3         18.95         18.60         0.92 o                         
  -6  -5   3        145.79        151.71         3.46 o                         
  -5  -5   3         14.63         17.52         0.77 o                         
  -4  -5   3        276.73        270.43         5.66 o                         
  -3  -5   3        904.28        907.59        13.25 o                         
  -2  -5   3       1229.05       1180.77        15.39 o                         
  -1  -5   3        707.65        728.73         9.79 o                         
   0  -5   3        620.85        620.26         9.00 o                         
   1  -5   3         18.58         14.01         0.40 o                         
   2  -5   3         40.06         37.60         0.73 o                         
   3  -5   3        159.18        154.22         2.68 o                         
   4  -5   3        527.59        501.71         8.25 o                         
   5  -5   3         10.00         12.97         0.38 o                         
   6  -5   3         79.29         76.57         1.49 o                         
   7  -5   3          8.29          8.14         0.63 o                         
   8  -5   3          4.45          3.79         0.51 o                         
  -8  -4   3         34.92         37.51         1.33 o                         
  -7  -4   3         20.92         18.96         1.16 o                         
  -6  -4   3         12.78         12.43         0.54 o                         
  -5  -4   3        105.61        100.61         2.07 o                         
  -4  -4   3        124.18        118.28         2.34 o                         
  -3  -4   3        178.57        169.67         2.89 o                         
  -2  -4   3        244.27        237.54         2.95 o                         
  -1  -4   3         17.99         25.86         0.44 o                         
   0  -4   3        274.84        300.81         4.44 o                         
   1  -4   3          0.04          0.88         0.13 o                         
   2  -4   3         44.25         40.18         0.67 o                         
   3  -4   3         50.52         50.92         0.84 o                         
   4  -4   3       1295.25       1258.87        16.16 o                         
   5  -4   3        134.41        135.68         2.61 o                         
   6  -4   3        221.30        215.48         3.68 o                         
   7  -4   3         40.85         41.13         1.33 o                         
   8  -4   3          3.21          2.08         0.44 o                         
  -8  -3   3         46.18         53.35         1.61 o                         
  -7  -3   3          0.72          0.55         0.27 o                         
  -6  -3   3         75.14         78.80         1.71 o                         
  -5  -3   3        251.41        244.41         4.57 o                         
  -4  -3   3          4.39          3.41         0.27 o                         
  -3  -3   3        336.28        342.74         4.45 o                         
  -2  -3   3        335.50        380.08         4.83 o                         
  -1  -3   3        125.36        141.41         1.85 o                         
   0  -3   3        443.02        450.77         6.54 o                         
   1  -3   3        385.63        405.00         5.89 o                         
   2  -3   3         30.60         32.27         0.54 o                         
   3  -3   3         13.27         13.00         0.30 o                         
   4  -3   3        685.30        676.88         8.08 o                         
   5  -3   3         63.80         69.91         1.22 o                         
   6  -3   3         41.04         40.60         1.03 o                         
   7  -3   3         84.73         87.63         2.17 o                         
   8  -3   3          0.00          0.29         0.30 o                         
  -8  -2   3         10.71          8.59         0.59 o                         
  -7  -2   3         11.55         12.87         0.65 o                         
  -6  -2   3         87.98         91.54         1.90 o                         
  -5  -2   3        358.32        343.52         6.29 o                         
  -4  -2   3        184.31        178.46         3.83 o                         
  -3  -2   3         12.11         18.18         0.37 o                         
  -2  -2   3       1235.23       1363.92        17.32 o                         
  -1  -2   3        616.21        698.14         9.32 o                         
   1  -2   3        400.20        395.29         6.21 o                         
   2  -2   3        325.37        297.12         3.77 o                         
   3  -2   3       1701.77       1740.72        20.48 o                         
   4  -2   3        155.16        139.38         1.95 o                         
   5  -2   3         12.12         11.77         0.35 o                         
   6  -2   3          1.26          1.64         0.22 o                         
   7  -2   3          0.08         -0.18         0.24 o                         
   8  -2   3         41.25         42.54         1.31 o                         
   9  -2   3          0.56          0.58         0.54 o                         
  -8  -1   3          5.43          6.83         0.94 o                         
  -7  -1   3         42.40         42.03         1.02 o                         
  -6  -1   3         23.65         29.11         0.76 o                         
  -5  -1   3          6.85          6.22         0.28 o                         
  -4  -1   3        276.78        283.84         4.39 o                         
  -3  -1   3       1149.82       1158.63        16.25 o                         
  -2  -1   3          0.57          0.88         0.09 o                         
   1  -1   3       1214.92       1263.25        19.78 o                         
   2  -1   3        949.79        915.55        11.43 o                         
   3  -1   3         25.35         15.30         0.30 o                         
   4  -1   3         77.76         73.72         2.40 o                         
   5  -1   3          3.03          4.09         0.21 o                         
   6  -1   3         54.75         46.88         0.97 o                         
   7  -1   3          9.44         11.48         2.08 o                         
   8  -1   3          0.00          0.32         0.39 o                         
   9  -1   3          3.71         -0.45         2.02 o                         
  -8   0   3         24.63         22.70         1.03 o                         
  -7   0   3         77.04         76.14         1.79 o                         
  -6   0   3         20.19         19.97         0.65 o                         
  -5   0   3        126.24        126.54         2.61 o                         
  -4   0   3          0.12          1.09         0.12 o                         
  -3   0   3       1851.58       1830.24        22.87 o                         
  -2   0   3        251.33        261.35         3.53 o                         
  -1   0   3        140.29        177.88         2.75 o                         
   1   0   3          1.21          1.95         0.28 o                         
   2   0   3        352.53        363.83         4.58 o                         
   3   0   3       1974.85       2027.43        26.11 o                         
   4   0   3         31.84         35.78         0.68 o                         
   5   0   3        623.51        587.63        11.60 o                         
   6   0   3         18.73         17.37         0.83 o                         
   7   0   3         52.34         54.26         1.76 o                         
   8   0   3         14.38         19.30         0.99 o                         
   9   0   3          0.36          0.37         0.34 o                         
  -8   1   3          1.17          0.71         0.32 o                         
  -7   1   3        115.32        116.78         2.57 o                         
  -6   1   3         50.23         52.04         1.18 o                         
  -5   1   3          9.86          9.61         0.35 o                         
  -4   1   3        461.48        446.87         7.76 o                         
  -3   1   3          2.05          2.09         0.14 o                         
  -2   1   3        101.97        104.45         1.65 o                         
  -1   1   3        781.59        771.94        11.46 o                         
   0   1   3        750.27        792.96        15.04 o                         
   2   1   3          0.15          0.58         0.07 o                         
   3   1   3       1080.85       1059.55        15.64 o                         
   4   1   3        584.83        544.01         8.84 o                         
   5   1   3        358.77        351.45         8.38 o                         
   6   1   3        376.30        354.76         7.83 o                         
   7   1   3          0.86          1.25         0.34 o                         
   8   1   3          4.62          4.76         0.53 o                         
   9   1   3          3.17          4.29         0.47 o                         
  -8   2   3          4.09          2.43         0.44 o                         
  -7   2   3          8.35          7.73         0.69 o                         
  -6   2   3        145.64        140.17         3.54 o                         
  -5   2   3         25.29         22.61         0.65 o                         
  -4   2   3        753.17        716.89        12.55 o                         
  -3   2   3        184.53        163.95         2.41 o                         
  -2   2   3        147.96        141.09         2.42 o                         
   1   2   3        135.68        139.80         2.92 o                         
   2   2   3       1147.97       1169.86        16.18 o                         
   3   2   3        518.83        475.69         6.22 o                         
   4   2   3          1.36          1.53         0.17 o                         
   5   2   3        483.10        465.51         8.73 o                         
   6   2   3         30.94         36.67         1.15 o                         
   7   2   3         27.04         24.78         1.02 o                         
   8   2   3          0.53          0.52         0.31 o                         
   9   2   3          0.10         -0.08         0.34 o                         
  -8   3   3          0.14          0.27         0.40 o                         
  -7   3   3          8.69          9.91         1.09 o                         
  -6   3   3         31.14         30.48         1.18 o                         
  -5   3   3         33.34         37.35         1.28 o                         
  -4   3   3         78.13         72.40         1.47 o                         
  -3   3   3        104.43         91.53         1.67 o                         
  -2   3   3         26.76         27.24         0.59 o                         
  -1   3   3       1111.03       1145.51        18.78 o                         
   0   3   3       1787.97       1788.41        28.94 o                         
   1   3   3        566.80        570.93         8.98 o                         
   2   3   3        274.78        238.62         3.14 o                         
   3   3   3       2650.86       2697.34        37.06 o                         
   4   3   3        688.05        673.26        11.43 o                         
   5   3   3         71.58         68.22         1.44 o                         
   6   3   3         65.24         70.47         1.66 o                         
   7   3   3          1.02          1.25         0.33 o                         
   8   3   3          0.21          0.10         0.26 o                         
   9   3   3          3.50          4.89         1.01 o                         
  -8   4   3          0.09          0.32         0.44 o                         
  -7   4   3          7.52          6.27         1.06 o                         
  -6   4   3          7.91          6.98         0.61 o                         
  -5   4   3         26.40         22.96         0.99 o                         
  -4   4   3        475.06        463.07         8.25 o                         
  -3   4   3          0.20          1.06         0.17 o                         
  -2   4   3        210.21        193.88         2.83 o                         
  -1   4   3         29.35         33.12         0.68 o                         
   0   4   3          0.04          0.34         0.07 o                         
   1   4   3       2075.19       2084.45        35.49 o                         
   2   4   3        684.44        769.59         9.95 o                         
   3   4   3         53.28         46.44         0.75 o                         
   4   4   3         19.86         23.72         0.67 o                         
   5   4   3         53.17         50.38         1.23 o                         
   6   4   3         21.99         22.44         0.89 o                         
   7   4   3         65.52         69.72         1.90 o                         
   8   4   3          1.38          0.50         0.34 o                         
   9   4   3         25.88         23.76         1.37 o                         
  -8   5   3         20.56         22.26         1.64 o                         
  -7   5   3         22.60         22.87         1.49 o                         
  -6   5   3          4.31          4.78         0.57 o                         
  -5   5   3          0.68          0.47         0.24 o                         
  -4   5   3          5.88          6.29         0.46 o                         
  -3   5   3        437.06        407.15         6.69 o                         
  -2   5   3         33.57         30.52         0.61 o                         
  -1   5   3        116.60        136.46         2.45 o                         
   0   5   3        442.30        445.97         6.84 o                         
   1   5   3          6.71          4.12         0.19 o                         
   2   5   3        109.32        116.02         1.60 o                         
   3   5   3        608.00        606.90         9.72 o                         
   4   5   3        287.73        263.74         4.35 o                         
   5   5   3         89.47         91.26         1.75 o                         
   6   5   3          3.13          1.48         0.24 o                         
   7   5   3         15.70         19.03         1.78 o                         
   8   5   3          0.47          0.97         0.38 o                         
  -7   6   3          5.32          4.75         1.24 o                         
  -6   6   3         72.04         76.59         2.34 o                         
  -5   6   3         64.10         63.70         1.44 o                         
  -4   6   3          0.68          1.30         0.18 o                         
  -3   6   3        409.57        397.85         7.24 o                         
  -2   6   3        444.39        413.86         9.68 o                         
  -1   6   3        412.42        408.43         8.37 o                         
   0   6   3        354.71        335.71         5.20 o                         
   1   6   3        188.28        168.95         4.04 o                         
   2   6   3        411.14        408.50         7.57 o                         
   3   6   3        276.30        292.48         4.14 o                         
   4   6   3         19.16         18.59         0.51 o                         
   5   6   3         99.55         96.46         2.62 o                         
   6   6   3          4.37          6.09         0.36 o                         
   7   6   3         10.52         11.11         1.47 o                         
   8   6   3          0.14          0.19         0.37 o                         
  -7   7   3          4.10          4.83         1.07 o                         
  -6   7   3          0.00         -0.34         0.41 o                         
  -5   7   3         40.86         43.48         1.92 o                         
  -4   7   3         36.13         41.41         1.59 o                         
  -3   7   3        103.27         97.48         2.29 o                         
  -2   7   3        277.81        270.05         4.99 o                         
  -1   7   3        483.60        488.66        11.62 o                         
   0   7   3         53.37         60.83         1.27 o                         
   1   7   3        960.99        969.75        22.71 o                         
   2   7   3        680.57        643.59        10.19 o                         
   3   7   3        189.66        179.30         2.80 o                         
   4   7   3        114.58        117.94         2.49 o                         
   5   7   3        134.81        135.14         3.17 o                         
   6   7   3         11.29         13.57         0.69 o                         
   7   7   3         21.02         23.43         0.89 o                         
   8   7   3          0.55          0.48         0.46 o                         
  -6   8   3          2.57          2.28         0.53 o                         
  -5   8   3         20.23         23.28         1.76 o                         
  -4   8   3         64.30         69.39         1.55 o                         
  -3   8   3          0.09          0.35         0.31 o                         
  -2   8   3         56.46         56.43         1.45 o                         
  -1   8   3          0.38          0.14         0.29 o                         
   0   8   3         58.00         52.26         1.20 o                         
   1   8   3        398.45        389.50         7.92 o                         
   2   8   3        320.67        339.01         8.42 o                         
   3   8   3         37.39         32.80         0.73 o                         
   4   8   3          2.16          2.27         0.26 o                         
   5   8   3         62.43         59.11         1.68 o                         
   6   8   3          1.54          1.50         0.37 o                         
   7   8   3          3.91          2.88         0.39 o                         
  -6   9   3         15.61         12.28         0.75 o                         
  -5   9   3         26.54         26.71         1.05 o                         
  -4   9   3        120.67        120.16         2.91 o                         
  -3   9   3         23.45         25.74         0.93 o                         
  -2   9   3        142.07        150.20         4.00 o                         
  -1   9   3         61.64         51.58         1.78 o                         
   0   9   3         69.88         64.32         1.41 o                         
   1   9   3         78.78         73.49         1.81 o                         
   2   9   3          6.87          9.63         0.67 o                         
   3   9   3         72.58         71.45         1.82 o                         
   4   9   3         41.21         41.20         1.28 o                         
   5   9   3          9.89          7.38         0.68 o                         
   6   9   3          2.28          2.74         1.02 o                         
   7   9   3          1.35          1.17         0.42 o                         
  -5  10   3          1.48          2.31         0.45 o                         
  -4  10   3         35.35         33.48         1.26 o                         
  -3  10   3          0.63          0.87         0.45 o                         
  -2  10   3         92.75         82.46         2.61 o                         
  -1  10   3         32.44         30.99         1.25 o                         
   0  10   3          9.99          9.17         0.62 o                         
   1  10   3         54.88         51.29         1.63 o                         
   2  10   3        271.17        273.28         6.55 o                         
   3  10   3          6.25         10.72         0.64 o                         
   4  10   3        136.57        134.30         3.90 o                         
   5  10   3          8.46          8.98         0.76 o                         
   6  10   3          0.80          0.77         0.40 o                         
  -4  11   3         10.32         10.46         0.74 o                         
  -3  11   3          2.19          2.63         0.55 o                         
  -2  11   3         15.03         21.08         1.16 o                         
  -1  11   3         42.32         41.10         1.58 o                         
   0  11   3          0.01          0.02         0.35 o                         
   1  11   3          0.36          0.80         0.39 o                         
   2  11   3         43.62         44.34         1.58 o                         
   3  11   3         18.36         25.60         1.36 o                         
   4  11   3         14.89         14.44         1.02 o                         
   5  11   3         19.99         21.51         1.22 o                         
  -3  12   3          0.27          0.24         0.46 o                         
  -2  12   3          1.18          2.03         0.53 o                         
  -1  12   3          7.17          4.09         0.58 o                         
   0  12   3          0.34          0.18         0.35 o                         
   1  12   3         89.07         88.66         2.63 o                         
   2  12   3         10.14         11.09         2.10 o                         
   3  12   3         27.27         29.33         1.32 o                         
   4  12   3          0.37          0.25         0.52 o                         
  -2  13   3          0.88          0.58         0.55 o                         
  -1  13   3          4.93          3.94         1.49 o                         
   0  13   3          0.44          1.30         0.44 o                         
   1  13   3         14.91         19.65         1.83 o                         
   2  13   3          0.53         -0.42         0.61 o                         
   3  13   3          1.15          0.94         0.49 o                         
  -2 -12   4          2.98          2.05         0.44 o                         
  -1 -12   4          3.34          3.29         0.51 o                         
   0 -12   4          0.12         -0.08         0.36 o                         
   1 -12   4          0.01          0.09         0.37 o                         
   2 -12   4          2.51          2.14         0.46 o                         
  -4 -11   4         10.87          8.56         0.85 o                         
  -3 -11   4         88.19         87.19         2.36 o                         
  -2 -11   4          6.09          3.79         0.52 o                         
  -1 -11   4         16.17         17.46         0.96 o                         
   0 -11   4          0.74          1.35         0.42 o                         
   1 -11   4          0.31         -0.31         0.31 o                         
   2 -11   4          3.70          3.05         0.45 o                         
   3 -11   4         40.51         37.79         1.29 o                         
   4 -11   4          5.25          3.89         0.63 o                         
  -5 -10   4          1.36          0.71         0.51 o                         
  -4 -10   4         71.13         71.73         2.45 o                         
  -3 -10   4          0.00         -0.26         0.31 o                         
  -2 -10   4          2.07          1.49         0.46 o                         
  -1 -10   4          1.09          0.79         0.38 o                         
   0 -10   4         22.24         24.40         1.19 o                         
   1 -10   4         33.62         29.76         1.11 o                         
   2 -10   4          0.09          0.48         0.33 o                         
   3 -10   4         63.31         61.13         1.70 o                         
   4 -10   4         15.52         14.78         1.02 o                         
   5 -10   4          9.40          5.75         0.68 o                         
  -6  -9   4         69.91         71.10         2.52 o                         
  -5  -9   4          9.87         13.69         2.24 o                         
  -4  -9   4         47.75         46.77         1.76 o                         
  -3  -9   4          0.24         -0.77         2.04 o                         
  -2  -9   4         23.59         24.01         1.24 o                         
  -1  -9   4          0.71          0.71         0.34 o                         
   0  -9   4         20.14         19.82         0.85 o                         
   1  -9   4         34.32         41.23         1.87 o                         
   2  -9   4         39.79         37.47         1.19 o                         
   3  -9   4         30.51         31.73         1.58 o                         
   4  -9   4          1.98          1.51         0.45 o                         
   5  -9   4          2.49          2.43         0.50 o                         
   6  -9   4         10.37         12.41         1.40 o                         
  -6  -8   4          6.68          6.41         0.65 o                         
  -5  -8   4          8.88          4.98         1.62 o                         
  -4  -8   4          1.31          1.44         0.49 o                         
  -3  -8   4         11.28          9.98         0.77 o                         
  -2  -8   4         34.08         34.42         1.23 o                         
  -1  -8   4         94.69         95.26         2.30 o                         
   0  -8   4        315.21        343.81         7.34 o                         
   1  -8   4        118.93        140.66         3.52 o                         
   2  -8   4        151.92        151.26         3.36 o                         
   3  -8   4        135.49        138.08         2.73 o                         
   4  -8   4          1.73          1.48         0.86 o                         
   5  -8   4          5.13          3.96         0.53 o                         
   6  -8   4          2.89          2.95         1.42 o                         
  -7  -7   4          1.23          0.18         0.34 o                         
  -6  -7   4          3.66          3.64         0.48 o                         
  -5  -7   4         20.78         21.66         1.45 o                         
  -4  -7   4         66.19         70.40         2.21 o                         
  -3  -7   4         57.38         58.29         1.20 o                         
  -2  -7   4         47.75         49.25         1.02 o                         
  -1  -7   4         19.82         24.63         0.71 o                         
   0  -7   4         51.38         49.17         1.34 o                         
   1  -7   4        207.86        234.48         5.54 o                         
   2  -7   4          5.26          5.63         0.38 o                         
   3  -7   4         72.61         74.45         1.85 o                         
   4  -7   4         37.54         46.97         1.76 o                         
   5  -7   4          7.93          6.61         0.47 o                         
   6  -7   4         30.60         38.33         1.75 o                         
   7  -7   4         20.88         17.15         1.47 o                         
  -7  -6   4          3.54          3.39         0.44 o                         
  -6  -6   4         18.20         17.96         0.83 o                         
  -5  -6   4          0.11          1.66         0.42 o                         
  -4  -6   4        145.28        153.43         3.42 o                         
  -3  -6   4         32.08         29.55         0.72 o                         
  -2  -6   4          0.43          1.35         0.19 o                         
  -1  -6   4        154.81        157.89         3.49 o                         
   0  -6   4        444.60        456.59         9.48 o                         
   1  -6   4        105.10        114.96         2.29 o                         
   2  -6   4         38.93         37.96         0.94 o                         
   3  -6   4         96.92         98.79         2.02 o                         
   4  -6   4        167.14        165.41         3.22 o                         
   5  -6   4          2.05          2.61         0.27 o                         
   6  -6   4         10.67         12.53         0.75 o                         
   7  -6   4          0.14          0.37         0.39 o                         
  -8  -5   4          4.45          3.38         0.47 o                         
  -7  -5   4         48.15         50.82         1.98 o                         
  -6  -5   4         20.89         22.91         1.15 o                         
  -5  -5   4        149.93        148.66         3.36 o                         
  -4  -5   4          2.11          2.16         0.29 o                         
  -3  -5   4          6.73          8.06         0.32 o                         
  -2  -5   4        248.11        243.36         3.65 o                         
  -1  -5   4         11.19         12.98         0.39 o                         
   0  -5   4          4.13          5.76         0.35 o                         
   1  -5   4          5.81          6.73         0.39 o                         
   2  -5   4        170.61        179.35         3.46 o                         
   3  -5   4         49.70         45.01         0.98 o                         
   4  -5   4         42.82         42.38         0.95 o                         
   5  -5   4         26.97         24.56         0.60 o                         
   6  -5   4         72.39         74.39         2.05 o                         
   7  -5   4          3.40          1.27         0.39 o                         
   8  -5   4          0.38          0.26         0.42 o                         
  -8  -4   4          7.09          6.31         0.59 o                         
  -7  -4   4        142.03        146.47         3.43 o                         
  -6  -4   4         15.95         18.91         0.80 o                         
  -5  -4   4        344.23        344.74         7.19 o                         
  -4  -4   4         24.83         25.35         0.73 o                         
  -3  -4   4         42.90         40.97         0.70 o                         
  -2  -4   4          0.36          1.61         0.14 o                         
  -1  -4   4        300.59        315.48         4.31 o                         
   0  -4   4       1198.49       1261.20        18.12 o                         
   1  -4   4        398.88        377.61         5.54 o                         
   2  -4   4        338.60        328.30         4.56 o                         
   3  -4   4        257.85        226.59         4.14 o                         
   4  -4   4          5.79          4.94         0.31 o                         
   5  -4   4          9.13          7.75         0.51 o                         
   6  -4   4          8.43         11.31         0.68 o                         
   7  -4   4          6.45          6.04         0.59 o                         
   8  -4   4          9.16         10.34         0.66 o                         
  -8  -3   4          8.74          6.93         0.57 o                         
  -7  -3   4         27.86         30.31         0.95 o                         
  -6  -3   4         25.22         23.17         0.88 o                         
  -5  -3   4         30.97         32.18         0.77 o                         
  -4  -3   4         28.94         24.50         0.61 o                         
  -3  -3   4          8.32         10.47         0.33 o                         
  -2  -3   4         14.72         12.70         0.29 o                         
  -1  -3   4       1911.05       1994.63        27.46 o                         
   0  -3   4       2008.97       1977.11        29.09 o                         
   1  -3   4       1570.52       1627.53        24.30 o                         
   2  -3   4       2192.97       2194.34        35.97 o                         
   3  -3   4         20.34         24.42         0.43 o                         
   4  -3   4         87.56         81.08         1.16 o                         
   5  -3   4         23.40         24.58         0.72 o                         
   6  -3   4         36.28         33.94         1.07 o                         
   7  -3   4          0.08          0.58         0.32 o                         
   8  -3   4          4.69          3.27         0.42 o                         
  -8  -2   4         34.52         29.91         1.13 o                         
  -7  -2   4          2.75          2.34         0.26 o                         
  -6  -2   4         35.67         37.09         0.86 o                         
  -5  -2   4         67.13         60.45         1.20 o                         
  -4  -2   4        386.30        384.57         6.30 o                         
  -3  -2   4         27.47         30.25         0.58 o                         
  -2  -2   4        330.99        356.60         5.01 o                         
  -1  -2   4        900.92        945.49        11.86 o                         
   0  -2   4        632.90        640.72         9.24 o                         
   1  -2   4        960.86        987.15        15.38 o                         
   2  -2   4         20.49         22.81         0.44 o                         
   3  -2   4        809.34        828.21        11.03 o                         
   4  -2   4        110.13        110.67         1.71 o                         
   5  -2   4        113.21        116.71         1.92 o                         
   6  -2   4        158.36        155.77         3.43 o                         
   7  -2   4         12.05         16.71         0.88 o                         
   8  -2   4         39.61         39.30         1.26 o                         
   9  -2   4          1.68          0.98         0.95 o                         
  -8  -1   4          3.22          4.10         0.69 o                         
  -7  -1   4          5.34          4.45         0.98 o                         
  -6  -1   4         13.11         12.97         0.41 o                         
  -5  -1   4          5.77          6.41         0.38 o                         
  -4  -1   4        180.68        178.01         3.03 o                         
  -3  -1   4       1366.58       1380.61        19.34 o                         
  -2  -1   4        335.79        320.75         5.52 o                         
   0  -1   4        393.35        465.94         6.73 o                         
   1  -1   4         10.03          5.75         0.18 o                         
   2  -1   4          2.12          3.69         0.14 o                         
   3  -1   4          7.63          9.40         0.23 o                         
   4  -1   4          0.30          0.19         0.58 o                         
   5  -1   4          3.25          4.00         0.30 o                         
   6  -1   4         15.35         19.07         0.60 o                         
   7  -1   4          8.76          6.68         0.77 o                         
   8  -1   4          0.16          0.30         0.42 o                         
   9  -1   4         18.84         18.78         0.98 o                         
  -8   0   4         14.06         13.96         0.71 o                         
  -7   0   4          5.39          2.91         1.35 o                         
  -6   0   4         47.95         46.14         1.07 o                         
  -5   0   4        237.46        229.22         8.87 o                         
  -4   0   4         30.49         31.16         0.65 o                         
  -3   0   4        799.47        801.89        11.52 o                         
  -2   0   4        158.43        162.87         2.59 o                         
  -1   0   4        528.62        508.80         7.22 o                         
   0   0   4        441.74        485.15         7.30 o                         
   1   0   4        214.28        238.57         3.49 o                         
   2   0   4        260.72        278.51         3.99 o                         
   3   0   4         88.74         72.69         1.06 o                         
   4   0   4        262.61        257.56         6.10 o                         
   5   0   4        732.23        727.08        12.97 o                         
   6   0   4         26.19         32.34         1.21 o                         
   7   0   4         24.28         25.69         1.12 o                         
   8   0   4         10.36          9.63         0.72 o                         
   9   0   4          3.87          3.08         0.47 o                         
  -8   1   4          0.34          0.13         0.35 o                         
  -7   1   4         21.84         21.02         0.85 o                         
  -6   1   4         80.19         76.98         1.77 o                         
  -5   1   4          2.46          2.16         0.23 o                         
  -4   1   4          0.55          0.83         0.18 o                         
  -3   1   4        452.93        483.68         6.41 o                         
  -2   1   4          0.02          1.13         0.10 o                         
  -1   1   4        854.79        866.69        12.73 o                         
   2   1   4        219.25        221.57         3.28 o                         
   3   1   4         27.58         28.80         0.47 o                         
   4   1   4        215.75        233.26         3.35 o                         
   5   1   4          0.14          0.69         0.28 o                         
   6   1   4        182.52        186.15         4.27 o                         
   7   1   4         10.60          9.70         0.65 o                         
   8   1   4         33.84         33.58         1.31 o                         
   9   1   4         14.92         15.93         0.88 o                         
  -8   2   4          0.04         -0.08         0.36 o                         
  -7   2   4         41.93         40.29         1.20 o                         
  -6   2   4         52.56         50.36         1.36 o                         
  -5   2   4        650.34        650.77        12.74 o                         
  -4   2   4        219.91        214.97         3.93 o                         
  -3   2   4        267.15        253.57         3.67 o                         
  -2   2   4        247.52        255.00         3.92 o                         
  -1   2   4        599.90        566.71         8.54 o                         
   1   2   4       2608.16       2708.96        99.78 o                         
   2   2   4        445.80        475.10         8.32 o                         
   3   2   4        542.50        558.34         8.42 o                         
   4   2   4         16.81         16.20         0.45 o                         
   5   2   4         13.88         13.44         0.54 o                         
   6   2   4         30.63         28.25         0.98 o                         
   7   2   4        118.96        120.84         2.99 o                         
   8   2   4         13.55         14.96         0.80 o                         
   9   2   4         13.42         12.86         1.02 o                         
  -8   3   4          5.43          5.68         0.61 o                         
  -7   3   4         75.36         83.31         2.51 o                         
  -6   3   4         36.47         39.54         1.45 o                         
  -5   3   4        349.39        357.70        10.40 o                         
  -4   3   4          5.24          6.26         0.31 o                         
  -3   3   4        312.92        302.54         5.13 o                         
  -2   3   4       3396.04       3257.87        93.60 o                         
  -1   3   4        605.20        649.60        10.72 o                         
   0   3   4       1061.82       1017.09        15.25 o                         
   1   3   4       1022.24        997.85        16.32 o                         
   2   3   4        200.60        194.01         2.90 o                         
   3   3   4        359.94        352.27         4.66 o                         
   4   3   4         23.64         19.27         0.43 o                         
   5   3   4        265.33        251.23         4.46 o                         
   6   3   4        134.37        135.66         3.21 o                         
   7   3   4         53.40         46.08         1.44 o                         
   8   3   4         15.13         13.96         0.77 o                         
   9   3   4          0.06          0.19         0.33 o                         
  -8   4   4         18.64         23.32         1.27 o                         
  -7   4   4          1.23         -0.37         0.41 o                         
  -6   4   4         20.82         24.37         1.39 o                         
  -5   4   4          5.41          4.31         0.65 o                         
  -4   4   4        682.61        660.03        11.68 o                         
  -3   4   4        887.02        890.49        16.03 o                         
  -2   4   4       2681.41       2557.94        41.86 o                         
  -1   4   4         23.51         30.11         0.79 o                         
   0   4   4        614.37        618.32         9.97 o                         
   1   4   4        305.87        319.88         4.88 o                         
   2   4   4         63.61         46.84         0.90 o                         
   3   4   4         14.11         15.51         0.35 o                         
   4   4   4       1052.38       1035.93        15.85 o                         
   5   4   4          5.60          5.17         0.25 o                         
   6   4   4        232.57        225.55         4.50 o                         
   7   4   4         21.43         23.25         1.06 o                         
   8   4   4          0.05          0.51         0.32 o                         
   9   4   4          0.77          0.61         0.53 o                         
  -8   5   4         33.52         41.03         2.23 o                         
  -7   5   4          0.36          0.39         0.57 o                         
  -6   5   4         76.16         75.57         2.49 o                         
  -5   5   4         71.34         69.70         1.73 o                         
  -4   5   4        125.21        131.99         2.91 o                         
  -3   5   4         13.37         14.19         0.43 o                         
  -2   5   4         28.68         26.83         0.62 o                         
  -1   5   4        117.49        119.96         2.13 o                         
   0   5   4        371.63        381.16         5.93 o                         
   1   5   4          1.14          1.27         0.13 o                         
   2   5   4        128.11        130.40         1.96 o                         
   3   5   4          2.75          2.44         0.14 o                         
   4   5   4       1335.32       1259.02        25.04 o                         
   5   5   4        313.59        301.25         5.22 o                         
   6   5   4         25.13         26.26         0.79 o                         
   7   5   4         39.88         36.70         1.65 o                         
   8   5   4          0.07          0.28         0.32 o                         
  -7   6   4         15.90         16.73         1.43 o                         
  -6   6   4          0.86          1.47         0.46 o                         
  -5   6   4         55.98         54.41         1.48 o                         
  -4   6   4         61.08         61.58         2.41 o                         
  -3   6   4        217.26        204.05         3.83 o                         
  -2   6   4        174.49        168.86         7.14 o                         
  -1   6   4         99.69        100.26         2.63 o                         
   0   6   4       1101.45       1058.63        21.21 o                         
   1   6   4        431.08        397.36        10.90 o                         
   2   6   4         13.82         14.05         0.46 o                         
   3   6   4        205.58        194.12         2.98 o                         
   4   6   4        364.28        369.35         6.05 o                         
   5   6   4         93.76        103.55         2.52 o                         
   6   6   4          1.02          0.61         0.22 o                         
   7   6   4          3.67          2.15         0.36 o                         
   8   6   4          1.95          2.24         0.52 o                         
  -7   7   4          3.08          1.90         1.10 o                         
  -6   7   4         35.82         43.98         1.69 o                         
  -5   7   4         13.63         11.10         0.65 o                         
  -4   7   4         63.23         74.64         2.29 o                         
  -3   7   4          1.67          0.91         0.22 o                         
  -2   7   4         95.43         97.91         1.98 o                         
  -1   7   4          8.06         10.05         0.67 o                         
   0   7   4          2.84          3.03         0.24 o                         
   1   7   4        133.81        128.44         2.14 o                         
   2   7   4        796.77        787.31        31.87 o                         
   3   7   4        471.59        448.56         7.17 o                         
   4   7   4        187.03        190.02         3.54 o                         
   5   7   4         17.87         20.00         0.78 o                         
   6   7   4         14.85         13.21         0.61 o                         
   7   7   4         22.40         22.46         0.82 o                         
   8   7   4          5.89          6.74         1.75 o                         
  -6   8   4          8.55          8.97         0.81 o                         
  -5   8   4          1.43          0.31         0.34 o                         
  -4   8   4          5.09          5.77         0.47 o                         
  -3   8   4        382.39        378.31         6.95 o                         
  -2   8   4         23.78         21.77         0.78 o                         
  -1   8   4        202.38        192.38         4.87 o                         
   0   8   4        132.27        135.47         2.97 o                         
   1   8   4         90.55         86.83         2.02 o                         
   2   8   4          0.16          1.10         0.25 o                         
   3   8   4         12.12          9.61         0.42 o                         
   4   8   4          3.97          3.68         0.29 o                         
   5   8   4          7.10          7.81         0.44 o                         
   6   8   4         37.72         31.40         1.10 o                         
   7   8   4          0.13          0.01         0.37 o                         
  -6   9   4          0.82          1.19         0.42 o                         
  -5   9   4          1.32          0.52         0.36 o                         
  -4   9   4          0.60         -0.10         0.42 o                         
  -3   9   4        110.86        108.72         2.61 o                         
  -2   9   4          0.24          0.62         0.36 o                         
  -1   9   4          0.63          0.54         0.31 o                         
   0   9   4          7.03          5.73         0.36 o                         
   1   9   4         27.22         28.26         0.98 o                         
   2   9   4         26.65         28.14         0.90 o                         
   3   9   4         51.22         49.80         1.16 o                         
   4   9   4        124.99        119.87         2.58 o                         
   5   9   4         61.25         59.89         1.71 o                         
   6   9   4         25.13         25.45         1.18 o                         
   7   9   4          1.20          1.26         0.38 o                         
  -5  10   4          0.08          0.66         0.39 o                         
  -4  10   4         21.11         22.13         1.25 o                         
  -3  10   4         29.89         33.66         1.86 o                         
  -2  10   4         19.34         23.11         1.40 o                         
  -1  10   4         35.51         39.46         1.47 o                         
   0  10   4         25.59         27.61         1.08 o                         
   1  10   4          8.99          8.51         0.57 o                         
   2  10   4          5.41          5.62         0.48 o                         
   3  10   4        122.83        117.72         2.73 o                         
   4  10   4         96.61         91.12         3.62 o                         
   5  10   4          6.21          3.60         0.55 o                         
   6  10   4         13.80         11.99         0.87 o                         
  -4  11   4         13.50         12.05         0.79 o                         
  -3  11   4          0.96          0.64         0.45 o                         
  -2  11   4         38.82         39.28         1.60 o                         
  -1  11   4         25.79         27.37         1.27 o                         
   0  11   4        120.92        123.57         3.32 o                         
   1  11   4         15.17         11.69         0.70 o                         
   2  11   4         13.25         14.28         0.79 o                         
   3  11   4        106.15        111.44         2.72 o                         
   4  11   4          0.76          0.25         0.40 o                         
   5  11   4          6.33          6.60         0.85 o                         
  -3  12   4          0.28          1.06         0.45 o                         
  -2  12   4          0.81          0.06         0.44 o                         
  -1  12   4          0.00          0.03         0.44 o                         
   0  12   4         19.75         20.09         1.35 o                         
   1  12   4        141.78        142.52         3.35 o                         
   2  12   4         17.11         21.39         1.42 o                         
   3  12   4         31.54         36.43         1.48 o                         
   4  12   4         10.68          7.88         0.93 o                         
  -2  13   4          0.10          0.11         0.51 o                         
  -1  13   4          8.68         13.05         1.57 o                         
   0  13   4          3.53          1.78         0.49 o                         
   1  13   4          7.45          5.17         0.52 o                         
   2  13   4          0.04          1.85         0.66 o                         
   3  13   4          0.65          1.99         1.39 o                         
  -2 -12   5          0.19          0.47         0.38 o                         
  -1 -12   5         25.66         27.20         1.19 o                         
   0 -12   5          0.77          0.47         0.41 o                         
   1 -12   5          5.31          3.68         0.62 o                         
   2 -12   5          0.19         -0.26         0.41 o                         
  -4 -11   5          0.16         -0.49         0.49 o                         
  -3 -11   5         23.57         20.60         1.07 o                         
  -2 -11   5          7.76          6.47         0.60 o                         
  -1 -11   5          1.46          1.36         0.43 o                         
   0 -11   5         12.97         13.82         1.06 o                         
   1 -11   5          0.74          0.33         0.42 o                         
   2 -11   5         11.59         13.09         0.79 o                         
   3 -11   5          5.17          3.10         0.47 o                         
  -5 -10   5          0.58          1.18         0.59 o                         
  -4 -10   5          9.50          6.68         0.76 o                         
  -3 -10   5         25.76         29.32         1.16 o                         
  -2 -10   5         11.48         11.81         0.76 o                         
  -1 -10   5         38.54         37.83         1.39 o                         
   0 -10   5         29.23         29.00         1.13 o                         
   1 -10   5          3.47          2.37         0.42 o                         
   2 -10   5          0.60          0.96         0.38 o                         
   3 -10   5          1.92          1.39         0.40 o                         
   4 -10   5          0.27          0.64         0.37 o                         
   5 -10   5          0.19          0.18         0.42 o                         
  -5  -9   5          0.25         -1.77         1.77 o                         
  -4  -9   5          0.93          0.08         0.44 o                         
  -3  -9   5         15.97         14.93         0.78 o                         
  -2  -9   5         29.40         30.93         1.03 o                         
  -1  -9   5         24.64         22.37         0.94 o                         
   0  -9   5          0.21         -0.01         0.28 o                         
   1  -9   5          5.49          6.93         0.96 o                         
   2  -9   5         78.19         81.40         2.18 o                         
   3  -9   5         25.84         22.01         1.02 o                         
   4  -9   5          1.67          2.32         1.07 o                         
   5  -9   5         13.80          8.81         1.03 o                         
   6  -9   5          0.04          0.85         1.17 o                         
  -6  -8   5          4.71          3.75         0.58 o                         
  -5  -8   5          1.41          0.91         1.14 o                         
  -4  -8   5        101.77        102.35         3.44 o                         
  -3  -8   5          4.53          3.33         0.38 o                         
  -2  -8   5        273.85        302.67         5.79 o                         
  -1  -8   5          0.50          0.40         0.28 o                         
   0  -8   5         56.33         49.33         1.41 o                         
   1  -8   5         24.79         20.89         0.89 o                         
   2  -8   5         26.63         25.86         1.74 o                         
   3  -8   5         39.64         45.42         1.15 o                         
   4  -8   5         22.29         23.61         1.81 o                         
   5  -8   5          0.89          2.19         1.77 o                         
   6  -8   5          2.35          1.11         0.42 o                         
  -7  -7   5          0.12          0.49         0.39 o                         
  -6  -7   5          0.15          0.00         0.32 o                         
  -5  -7   5          1.32          0.34         1.01 o                         
  -4  -7   5        375.71        386.99         8.07 o                         
  -3  -7   5          3.03          2.98         0.30 o                         
  -2  -7   5        149.62        155.13         3.09 o                         
  -1  -7   5         54.03         57.35         1.52 o                         
   0  -7   5         67.64         75.62         1.88 o                         
   1  -7   5        115.71        113.72         2.67 o                         
   2  -7   5          0.15          0.17         0.24 o                         
   3  -7   5        166.99        171.22         3.35 o                         
   4  -7   5         92.85         93.86         4.63 o                         
   5  -7   5         21.57         21.41         0.79 o                         
   6  -7   5          0.12          0.12         0.36 o                         
   7  -7   5          1.43          2.02         0.56 o                         
  -7  -6   5         10.67         10.53         0.72 o                         
  -6  -6   5         39.38         38.94         1.27 o                         
  -5  -6   5        187.42        190.08         4.29 o                         
  -4  -6   5        148.81        150.18         3.38 o                         
  -3  -6   5          0.16          0.55         0.18 o                         
  -2  -6   5         38.36         33.49         0.86 o                         
  -1  -6   5        154.55        149.37         3.32 o                         
   0  -6   5          0.00          0.29         0.25 o                         
   1  -6   5        545.73        552.41        11.43 o                         
   2  -6   5        107.07        100.81         2.09 o                         
   3  -6   5        163.25        167.17         3.24 o                         
   4  -6   5         53.27         52.77         1.43 o                         
   5  -6   5        106.81        111.82         2.33 o                         
   6  -6   5          9.11         10.70         0.71 o                         
   7  -6   5         27.69         28.87         1.33 o                         
  -7  -5   5         38.24         37.63         1.32 o                         
  -6  -5   5         11.30          8.70         0.63 o                         
  -5  -5   5        187.81        190.96         4.31 o                         
  -4  -5   5          0.21          0.41         0.23 o                         
  -3  -5   5          0.04          0.63         0.16 o                         
  -2  -5   5          2.96          4.02         0.27 o                         
  -1  -5   5         94.15         85.68         1.59 o                         
   0  -5   5         78.48         83.09         1.94 o                         
   1  -5   5          6.16          6.50         0.54 o                         
   2  -5   5        279.12        283.78         6.61 o                         
   3  -5   5         62.58         64.14         1.61 o                         
   4  -5   5         98.79         97.98         2.01 o                         
   5  -5   5         47.04         47.60         1.05 o                         
   6  -5   5         78.27         81.18         2.09 o                         
   7  -5   5         35.07         33.60         1.20 o                         
   8  -5   5         21.39         23.64         1.24 o                         
  -8  -4   5          3.68          2.85         0.45 o                         
  -7  -4   5          3.63          4.92         0.62 o                         
  -6  -4   5         29.30         30.66         1.15 o                         
  -5  -4   5         21.61         32.29         1.08 o                         
  -4  -4   5         38.98         39.86         1.13 o                         
  -3  -4   5         43.78         38.99         0.84 o                         
  -2  -4   5        181.20        178.29         2.81 o                         
  -1  -4   5          0.12          0.74         0.13 o                         
   0  -4   5        301.63        279.02         4.15 o                         
   1  -4   5        369.26        374.62         5.53 o                         
   2  -4   5        427.20        384.18         6.16 o                         
   3  -4   5        116.76        116.40         2.08 o                         
   4  -4   5          0.02          0.34         0.20 o                         
   5  -4   5         62.64         58.20         1.32 o                         
   6  -4   5          1.71          0.55         0.31 o                         
   7  -4   5          1.40          1.27         0.37 o                         
   8  -4   5         16.87         21.27         0.94 o                         
  -8  -3   5          0.55          1.05         0.54 o                         
  -7  -3   5          4.09          4.00         0.49 o                         
  -6  -3   5          2.63          2.09         0.37 o                         
  -5  -3   5        110.15        106.11         2.20 o                         
  -4  -3   5         73.97         59.96         1.20 o                         
  -3  -3   5        676.57        620.59         8.71 o                         
  -2  -3   5          4.23          7.16         0.24 o                         
  -1  -3   5         52.07         60.23         0.94 o                         
   0  -3   5        994.27       1017.39        14.49 o                         
   1  -3   5          0.36          0.12         0.10 o                         
   2  -3   5        494.24        472.93         7.19 o                         
   3  -3   5         60.22         58.20         1.00 o                         
   4  -3   5         99.42         95.37         1.57 o                         
   5  -3   5         63.15         65.32         1.41 o                         
   6  -3   5          3.74          3.17         0.43 o                         
   7  -3   5         16.60         18.70         0.93 o                         
   8  -3   5          8.89         10.08         0.69 o                         
  -8  -2   5          5.36          4.08         0.51 o                         
  -7  -2   5         14.93         16.39         0.62 o                         
  -6  -2   5          3.91          3.77         0.35 o                         
  -5  -2   5         57.26         58.44         1.20 o                         
  -4  -2   5         37.05         27.97         0.67 o                         
  -3  -2   5        810.26        791.41        11.00 o                         
  -2  -2   5          3.31          4.08         0.42 o                         
  -1  -2   5        245.81        272.15         3.73 o                         
   0  -2   5        793.86        799.20        11.52 o                         
   1  -2   5        210.07        259.42         3.83 o                         
   2  -2   5        708.54        724.81         9.71 o                         
   3  -2   5        672.26        685.45         9.01 o                         
   4  -2   5        126.46        127.48         1.95 o                         
   5  -2   5        200.61        180.17         3.22 o                         
   6  -2   5          0.04          0.12         0.25 o                         
   7  -2   5         34.98         36.29         1.37 o                         
   8  -2   5          9.70         11.82         0.71 o                         
  -8  -1   5          7.77          7.68         1.25 o                         
  -7  -1   5          3.10          2.67         0.27 o                         
  -6  -1   5        235.67        226.37         3.81 o                         
  -5  -1   5         14.16         17.98         0.51 o                         
  -4  -1   5        918.79        909.71        14.61 o                         
  -3  -1   5        117.85        136.30         2.15 o                         
  -2  -1   5        216.38        250.84         9.33 o                         
  -1  -1   5        334.18        323.54         4.73 o                         
   0  -1   5         22.71         23.46         0.45 o                         
   1  -1   5         80.28         81.08         2.14 o                         
   2  -1   5          0.55          0.09         0.17 o                         
   3  -1   5        241.93        230.64         2.98 o                         
   4  -1   5        256.57        252.72         3.67 o                         
   5  -1   5          3.28          4.32         0.47 o                         
   6  -1   5          4.84          5.09         0.33 o                         
   7  -1   5         16.59         17.31         0.86 o                         
   8  -1   5         46.11         50.35         1.46 o                         
   9  -1   5          0.00         -0.06         0.39 o                         
  -8   0   5         24.44         23.62         1.70 o                         
  -7   0   5          0.19          0.94         0.59 o                         
  -6   0   5        198.42        206.41         4.50 o                         
  -5   0   5          1.40          0.92         0.20 o                         
  -4   0   5        425.63        428.97        16.26 o                         
  -3   0   5        351.26        390.85         5.49 o                         
  -2   0   5         49.32         63.97         1.02 o                         
  -1   0   5        246.32        272.55         4.35 o                         
   0   0   5        456.75        468.05         6.78 o                         
   1   0   5       1498.83       1457.19        22.76 o                         
   2   0   5        134.67        141.97         2.13 o                         
   3   0   5        176.68        151.56         2.10 o                         
   4   0   5          1.80          1.47         0.16 o                         
   5   0   5        303.27        304.95        13.02 o                         
   6   0   5          0.08          0.50         0.21 o                         
   7   0   5         15.85         15.71         0.57 o                         
   8   0   5          0.42          0.22         0.36 o                         
   9   0   5          3.63          3.26         0.50 o                         
  -8   1   5          3.94          4.10         0.42 o                         
  -7   1   5          1.04          1.26         0.33 o                         
  -6   1   5         10.60         11.26         0.62 o                         
  -5   1   5          0.90          1.28         0.26 o                         
  -4   1   5         45.16         42.97         0.99 o                         
  -3   1   5         79.76         81.68         1.28 o                         
  -2   1   5          0.02          0.55         0.07 o                         
  -1   1   5        605.00        584.92         8.64 o                         
   0   1   5       1374.16       1354.91        21.16 o                         
   1   1   5       3429.29       3204.41        85.60 o                         
   2   1   5         44.33         44.94         0.76 o                         
   3   1   5       2174.99       2195.49        29.68 o                         
   4   1   5        353.45        350.13         5.43 o                         
   5   1   5         30.67         30.16         0.77 o                         
   6   1   5         50.23         45.02         1.06 o                         
   7   1   5         19.61         21.17         0.90 o                         
   8   1   5         17.29         18.88         1.04 o                         
   9   1   5          1.16          0.62         0.37 o                         
  -8   2   5          2.09          2.00         0.43 o                         
  -7   2   5         32.03         29.38         0.98 o                         
  -6   2   5          0.30          0.17         0.28 o                         
  -5   2   5          0.11          0.05         0.25 o                         
  -4   2   5        301.14        287.55         5.17 o                         
  -3   2   5          6.92          6.25         0.24 o                         
  -2   2   5          3.90          4.76         0.23 o                         
  -1   2   5        136.32        132.75         2.27 o                         
   0   2   5        198.07        183.39         2.79 o                         
   1   2   5        210.07        199.62         3.08 o                         
   2   2   5        221.66        233.11         3.52 o                         
   3   2   5          8.44          7.03         0.29 o                         
   4   2   5        565.33        560.29         9.26 o                         
   5   2   5          1.12          0.88         0.14 o                         
   6   2   5         43.21         43.43         1.30 o                         
   7   2   5        115.52        120.53         2.98 o                         
   8   2   5         17.04         18.39         0.90 o                         
   9   2   5          4.38          4.01         0.58 o                         
  -8   3   5         22.60         24.65         1.16 o                         
  -7   3   5          3.32          3.52         0.56 o                         
  -6   3   5          1.19          1.27         0.40 o                         
  -5   3   5         24.64         24.41         1.11 o                         
  -4   3   5          5.41          5.37         0.32 o                         
  -3   3   5         60.11         56.88         1.21 o                         
  -2   3   5        635.74        605.43        10.04 o                         
  -1   3   5       1022.43       1086.09        16.31 o                         
   0   3   5       1049.15       1050.55        18.46 o                         
   1   3   5          7.18          7.73         0.27 o                         
   2   3   5        462.63        491.16         7.77 o                         
   3   3   5         18.55         14.14         0.43 o                         
   4   3   5        186.66        174.62         3.01 o                         
   5   3   5          2.69          3.24         0.23 o                         
   6   3   5          2.21          1.62         0.31 o                         
   7   3   5          1.69          2.48         0.37 o                         
   8   3   5          2.70          1.92         0.38 o                         
   9   3   5          0.12          0.06         0.38 o                         
  -8   4   5          0.97          0.74         0.46 o                         
  -7   4   5        131.19        139.60         3.83 o                         
  -6   4   5          1.95          1.89         0.43 o                         
  -5   4   5        163.97        169.70         4.32 o                         
  -4   4   5         23.46         22.16         0.75 o                         
  -3   4   5        165.88        173.05         4.34 o                         
  -2   4   5         22.70         14.54         0.40 o                         
  -1   4   5        165.87        168.37         2.65 o                         
   0   4   5        844.46        902.79        13.60 o                         
   1   4   5        215.38        226.93         3.85 o                         
   2   4   5        149.96        130.16         2.26 o                         
   3   4   5         16.83         18.30         0.49 o                         
   4   4   5        162.21        154.35         2.48 o                         
   5   4   5         13.74         16.78         0.50 o                         
   6   4   5        124.80        123.87         2.57 o                         
   7   4   5         22.03         23.60         0.92 o                         
   8   4   5          5.11          4.25         0.48 o                         
  -7   5   5         15.12         15.70         1.99 o                         
  -6   5   5         38.55         38.38         1.50 o                         
  -5   5   5          4.86          5.79         0.49 o                         
  -4   5   5         22.74         20.84         0.83 o                         
  -3   5   5         14.24         14.64         0.69 o                         
  -2   5   5         31.19         28.05         0.82 o                         
  -1   5   5         34.97         18.42         0.93 o                         
   0   5   5       1417.16       1293.89        22.38 o                         
   1   5   5        225.06        225.37         4.23 o                         
   2   5   5       1166.88       1140.37        25.33 o                         
   3   5   5         14.85         15.34         0.39 o                         
   4   5   5          1.45          2.15         0.25 o                         
   5   5   5          0.51          0.93         0.24 o                         
   6   5   5        169.23        155.72         3.00 o                         
   7   5   5          7.02          8.36         1.10 o                         
   8   5   5         11.35         12.89         1.38 o                         
  -7   6   5          9.41          9.59         1.19 o                         
  -6   6   5         14.47         16.83         1.34 o                         
  -5   6   5         22.81         22.52         0.80 o                         
  -4   6   5         61.34         70.08         2.10 o                         
  -3   6   5          1.44          0.58         0.21 o                         
  -2   6   5         14.99         10.26         0.57 o                         
  -1   6   5        133.04        125.71         5.82 o                         
   0   6   5       1454.44       1435.31        26.34 o                         
   1   6   5         15.38         16.36         0.51 o                         
   2   6   5        821.06        888.76        28.16 o                         
   3   6   5         82.18         74.82         1.42 o                         
   4   6   5          3.43          2.63         0.22 o                         
   5   6   5        370.10        356.39         7.36 o                         
   6   6   5         10.41          8.03         1.26 o                         
   7   6   5         12.97         10.16         0.98 o                         
   8   6   5         56.51         62.72         3.53 o                         
  -7   7   5          5.84          6.14         1.13 o                         
  -6   7   5          4.00          4.49         1.17 o                         
  -5   7   5          0.08          0.07         0.32 o                         
  -4   7   5         98.68        113.54         3.20 o                         
  -3   7   5         94.57         91.34         2.13 o                         
  -2   7   5          0.13          0.55         0.23 o                         
  -1   7   5        946.06        932.17        27.13 o                         
   0   7   5         18.19         23.31         0.72 o                         
   1   7   5        159.42        145.01         3.17 o                         
   2   7   5         71.09         70.39         1.55 o                         
   3   7   5        257.20        251.10         4.33 o                         
   4   7   5          1.47          0.86         0.21 o                         
   5   7   5         40.33         43.33         1.29 o                         
   6   7   5         50.09         52.81         1.41 o                         
   7   7   5          3.72          2.77         0.42 o                         
   8   7   5          7.39          5.57         0.83 o                         
  -6   8   5          0.10          0.40         0.52 o                         
  -5   8   5         16.66         12.95         0.74 o                         
  -4   8   5         10.20         11.09         0.56 o                         
  -3   8   5        364.68        334.11         6.92 o                         
  -2   8   5          0.66          0.66         0.32 o                         
  -1   8   5        627.18        643.01        18.91 o                         
   0   8   5         77.47         74.77         2.12 o                         
   1   8   5          1.08          1.45         0.20 o                         
   2   8   5         81.91         77.85         1.69 o                         
   3   8   5          6.09          4.54         0.28 o                         
   4   8   5         27.18         26.61         0.93 o                         
   5   8   5         21.71         27.62         0.99 o                         
   6   8   5         63.77         64.09         1.57 o                         
   7   8   5          5.30          5.69         0.56 o                         
  -6   9   5          0.02         -0.09         0.38 o                         
  -5   9   5          8.21          9.71         0.76 o                         
  -4   9   5          1.05          2.14         0.51 o                         
  -3   9   5         89.00         86.87         2.63 o                         
  -2   9   5         24.09         26.46         0.90 o                         
  -1   9   5         33.38         29.14         1.40 o                         
   0   9   5         26.21         25.34         0.81 o                         
   1   9   5          3.55          3.26         0.39 o                         
   2   9   5          1.71          1.40         0.39 o                         
   3   9   5         53.48         56.31         1.47 o                         
   4   9   5        114.48        117.92         3.13 o                         
   5   9   5        160.69        164.17         4.22 o                         
   6   9   5         72.49         71.37         1.74 o                         
   7   9   5          0.06         -0.24         0.46 o                         
  -5  10   5          2.21          2.31         0.48 o                         
  -4  10   5         77.72         75.52         2.49 o                         
  -3  10   5         21.30         15.62         1.03 o                         
  -2  10   5          0.65          0.82         0.44 o                         
  -1  10   5         87.72         86.48         3.15 o                         
   0  10   5          3.91          3.63         0.48 o                         
   1  10   5        110.78        113.14         2.64 o                         
   2  10   5          1.51          1.90         0.42 o                         
   3  10   5         19.52         21.12         1.07 o                         
   4  10   5          0.45          1.15         0.45 o                         
   5  10   5         54.59         56.24         1.84 o                         
   6  10   5          6.37          6.91         0.83 o                         
  -4  11   5          6.81          4.05         0.74 o                         
  -3  11   5         34.95         34.76         1.84 o                         
  -2  11   5          1.05          2.05         0.60 o                         
  -1  11   5         10.58         11.74         1.07 o                         
   0  11   5          2.66          1.45         0.45 o                         
   1  11   5          0.38          0.03         0.32 o                         
   2  11   5         41.56         42.86         1.58 o                         
   3  11   5        109.52        114.58         3.19 o                         
   4  11   5         12.90         12.35         1.12 o                         
   5  11   5          1.08          1.23         0.57 o                         
  -3  12   5          0.93          1.49         0.58 o                         
  -2  12   5         55.51         55.84         2.48 o                         
  -1  12   5          0.04          0.44         0.46 o                         
   0  12   5          9.15         10.02         0.98 o                         
   1  12   5          7.25          7.05         0.65 o                         
   2  12   5         23.16         27.31         2.89 o                         
   3  12   5         40.64         45.75         2.29 o                         
   4  12   5          0.31          1.06         0.56 o                         
  -1  13   5         23.51         24.70         2.43 o                         
   0  13   5          0.33          0.51         0.68 o                         
   1  13   5          0.42          0.20         0.54 o                         
   2  13   5          5.45          5.63         1.07 o                         
   3  13   5          6.91          5.81         2.22 o                         
   0 -12   6         17.81         16.77         1.25 o                         
  -3 -11   6          0.79          1.35         0.48 o                         
  -2 -11   6          8.19          7.54         0.65 o                         
  -1 -11   6         14.49         13.97         0.86 o                         
   0 -11   6          4.09          3.48         0.53 o                         
   1 -11   6         12.63         14.64         0.92 o                         
   2 -11   6          2.98          1.91         0.44 o                         
   3 -11   6          0.06         -0.15         0.35 o                         
  -4 -10   6         11.30          9.34         0.88 o                         
  -3 -10   6         31.10         29.87         1.18 o                         
  -2 -10   6          0.17          0.29         0.38 o                         
  -1 -10   6         58.11         58.69         1.76 o                         
   0 -10   6          1.90          1.54         0.43 o                         
   1 -10   6         37.46         36.68         1.30 o                         
   2 -10   6         13.58         12.71         0.77 o                         
   3 -10   6          0.10          0.11         0.34 o                         
   4 -10   6         28.98         30.37         1.17 o                         
  -5  -9   6          0.49         -1.90         1.90 o                         
  -4  -9   6          0.06         -0.02         0.38 o                         
  -3  -9   6          2.26          2.35         0.41 o                         
  -2  -9   6         49.61         57.01         2.62 o                         
  -1  -9   6         35.61         35.61         1.91 o                         
   0  -9   6          6.74          6.45         0.71 o                         
   1  -9   6         36.73         38.80         2.35 o                         
   2  -9   6        238.30        294.05         8.48 o                         
   3  -9   6         34.22         32.66         1.16 o                         
   4  -9   6         54.80         85.80         2.55 o                         
   5  -9   6          2.92          4.66         1.07 o                         
  -6  -8   6          0.80          0.49         0.46 o                         
  -5  -8   6         10.20         11.76         1.96 o                         
  -4  -8   6         24.98         25.27         1.62 o                         
  -3  -8   6          7.35          9.91         0.74 o                         
  -2  -8   6        210.70        222.60         4.99 o                         
  -1  -8   6          0.08          0.15         0.22 o                         
   0  -8   6          2.23          2.22         0.36 o                         
   1  -8   6         28.21         30.17         1.15 o                         
   2  -8   6          9.96         11.29         1.02 o                         
   3  -8   6         22.19         20.21         0.77 o                         
   4  -8   6         32.98         43.06         1.82 o                         
   5  -8   6          1.18          3.26         0.90 o                         
   6  -8   6          0.19          0.08         0.33 o                         
  -6  -7   6         11.41          9.49         0.68 o                         
  -5  -7   6          9.67          8.00         1.53 o                         
  -4  -7   6         30.05         28.51         1.11 o                         
  -3  -7   6         79.43         84.40         1.83 o                         
  -2  -7   6         25.14         24.62         0.79 o                         
  -1  -7   6        108.01        108.40         2.57 o                         
   0  -7   6         51.97         48.92         1.36 o                         
   1  -7   6         22.57         26.24         0.93 o                         
   2  -7   6         21.20         25.02         0.88 o                         
   3  -7   6         37.11         40.23         1.09 o                         
   4  -7   6         49.50         49.77         1.28 o                         
   5  -7   6          0.07         -0.24         0.25 o                         
   6  -7   6          8.27          7.35         0.72 o                         
   7  -7   6          0.03          0.01         0.39 o                         
  -7  -6   6          9.53          6.81         0.58 o                         
  -6  -6   6          0.39          0.43         0.31 o                         
  -5  -6   6         40.59         42.64         1.45 o                         
  -4  -6   6         70.95         73.92         1.93 o                         
  -3  -6   6         14.83         15.16         0.51 o                         
  -2  -6   6          6.66          5.82         0.35 o                         
  -1  -6   6        162.07        158.86         3.04 o                         
   0  -6   6        376.36        376.54         7.92 o                         
   1  -6   6          0.01          0.17         0.25 o                         
   2  -6   6          6.69          7.78         0.44 o                         
   3  -6   6          0.01          0.20         0.26 o                         
   4  -6   6          9.73         11.10         0.57 o                         
   5  -6   6          1.56          1.48         0.33 o                         
   6  -6   6          2.90          2.65         0.45 o                         
   7  -6   6          3.23          2.14         0.53 o                         
  -7  -5   6          1.04          0.81         0.38 o                         
  -6  -5   6         27.10         28.00         1.06 o                         
  -5  -5   6         16.49         17.26         0.83 o                         
  -4  -5   6         23.18         24.42         0.88 o                         
  -3  -5   6          3.09          3.84         0.27 o                         
  -2  -5   6        261.29        260.12         4.39 o                         
  -1  -5   6          0.66          0.43         0.17 o                         
   0  -5   6        465.47        472.29         9.82 o                         
   1  -5   6        191.91        193.39         4.21 o                         
   2  -5   6          0.11          0.10         0.18 o                         
   3  -5   6        441.98        446.96         8.13 o                         
   4  -5   6          8.15          9.38         0.50 o                         
   5  -5   6         15.20         15.29         0.55 o                         
   6  -5   6         63.85         66.72         1.83 o                         
   7  -5   6          2.10          2.05         0.43 o                         
   8  -5   6          0.07          0.06         0.56 o                         
  -7  -4   6         10.93          9.52         0.70 o                         
  -6  -4   6          0.45          0.44         0.33 o                         
  -5  -4   6         11.70         13.84         0.76 o                         
  -4  -4   6          1.12          0.30         0.23 o                         
  -3  -4   6        500.01        489.05         8.99 o                         
  -2  -4   6        308.74        301.63         5.04 o                         
  -1  -4   6        100.46        100.60         1.81 o                         
   0  -4   6        338.71        344.69         7.87 o                         
   1  -4   6        491.99        485.71        10.06 o                         
   2  -4   6          3.47          4.43         0.43 o                         
   3  -4   6        830.41        828.17        13.48 o                         
   4  -4   6          2.42          2.30         0.26 o                         
   5  -4   6         10.54         11.69         0.45 o                         
   6  -4   6          6.89          7.66         0.57 o                         
   7  -4   6         38.38         41.07         1.34 o                         
   8  -4   6          0.06          0.07         0.35 o                         
  -8  -3   6          3.56          2.91         0.80 o                         
  -7  -3   6          0.66          0.83         0.35 o                         
  -6  -3   6         31.09         28.79         1.50 o                         
  -5  -3   6        111.56        116.92         2.75 o                         
  -4  -3   6         17.06         16.72         0.57 o                         
  -3  -3   6        919.10        912.25        13.56 o                         
  -2  -3   6         95.91        104.18         1.71 o                         
  -1  -3   6       1607.71       1608.57        21.43 o                         
   0  -3   6          1.23          4.07         0.21 o                         
   1  -3   6        808.66        839.75        12.14 o                         
   2  -3   6        168.31        150.05         2.74 o                         
   3  -3   6        156.98        162.14         2.69 o                         
   4  -3   6        182.08        178.81         2.80 o                         
   5  -3   6          4.19          3.91         0.36 o                         
   6  -3   6          2.25          2.53         0.38 o                         
   7  -3   6          9.41         11.33         1.51 o                         
   8  -3   6         10.92         18.25         1.94 o                         
  -8  -2   6          2.26          1.96         0.45 o                         
  -7  -2   6          7.20          8.54         0.67 o                         
  -6  -2   6          0.95          1.20         0.32 o                         
  -5  -2   6         44.46         50.41         1.43 o                         
  -4  -2   6          2.96          3.60         0.29 o                         
  -3  -2   6        203.54        215.20         3.12 o                         
  -2  -2   6         15.35         13.62         0.34 o                         
  -1  -2   6       1296.64       1390.88        26.61 o                         
   0  -2   6       4865.44       5028.33       134.35 o                         
   1  -2   6        243.78        237.77         3.81 o                         
   2  -2   6        500.99        468.83         7.35 o                         
   3  -2   6        461.30        446.94         6.03 o                         
   4  -2   6        323.52        308.79         4.86 o                         
   5  -2   6         16.80         18.55         1.57 o                         
   6  -2   6         34.56         36.76         1.14 o                         
   7  -2   6         25.42         22.78         1.11 o                         
   8  -2   6          1.61          1.51         0.74 o                         
  -8  -1   6          2.64          2.29         0.89 o                         
  -7  -1   6         20.05         23.28         1.07 o                         
  -6  -1   6         27.34         29.99         1.05 o                         
  -5  -1   6         12.21         15.27         0.54 o                         
  -4  -1   6        223.08        233.96         6.58 o                         
  -3  -1   6         97.74         90.90         1.42 o                         
  -2  -1   6         17.01         15.13         0.33 o                         
  -1  -1   6          2.71          0.44         0.09 o                         
   0  -1   6         12.57          8.18         0.25 o                         
   1  -1   6         44.93         49.81         0.85 o                         
   2  -1   6         23.92         33.93         0.67 o                         
   3  -1   6         41.75         42.85         0.66 o                         
   4  -1   6        116.64        117.62         2.19 o                         
   5  -1   6        186.24        194.50         4.18 o                         
   6  -1   6        114.85        105.08         2.28 o                         
   7  -1   6        224.16        226.42         5.07 o                         
   8  -1   6          1.43          0.73         0.37 o                         
  -8   0   6          7.90          7.35         1.88 o                         
  -7   0   6         11.99         12.15         1.11 o                         
  -6   0   6          3.79          4.28         0.46 o                         
  -5   0   6         34.87         36.01         1.14 o                         
  -4   0   6         35.69         35.24         0.80 o                         
  -3   0   6        172.27        175.33         2.55 o                         
  -2   0   6         44.22         37.50         0.62 o                         
  -1   0   6         44.47         39.42         0.72 o                         
   0   0   6        361.66        366.41         5.35 o                         
   1   0   6         61.82         47.58         0.81 o                         
   2   0   6       1405.39       1430.09        21.39 o                         
   3   0   6        333.03        320.23         4.09 o                         
   4   0   6         69.52         75.91         1.37 o                         
   5   0   6         10.45         11.46         0.45 o                         
   6   0   6         14.89         18.49         0.62 o                         
   7   0   6         26.81         30.04         1.14 o                         
   8   0   6         31.53         32.34         1.02 o                         
   9   0   6          0.01          0.02         0.37 o                         
  -8   1   6          9.32          7.99         0.63 o                         
  -7   1   6          6.18          7.81         0.58 o                         
  -6   1   6         41.08         40.92         1.21 o                         
  -5   1   6          3.20          2.73         0.32 o                         
  -4   1   6        633.40        633.52        11.62 o                         
  -3   1   6        111.92        116.17         2.07 o                         
  -2   1   6       1227.38       1184.67        16.74 o                         
  -1   1   6        236.17        234.82         3.42 o                         
   0   1   6         59.49         55.32         0.96 o                         
   1   1   6          8.24          5.63         0.21 o                         
   2   1   6         63.24         59.27         1.04 o                         
   3   1   6          0.27          0.34         0.09 o                         
   4   1   6          6.52          8.55         0.38 o                         
   5   1   6        259.48        255.88         4.46 o                         
   6   1   6         13.78         14.08         0.49 o                         
   7   1   6          3.51          2.77         0.29 o                         
   8   1   6         22.41         21.99         1.03 o                         
   9   1   6         10.15         10.22         0.98 o                         
  -8   2   6          2.84          3.47         0.49 o                         
  -7   2   6          0.21          0.17         0.30 o                         
  -6   2   6         44.01         43.27         1.20 o                         
  -5   2   6         86.54         86.35         2.03 o                         
  -4   2   6        884.99        872.95        13.88 o                         
  -3   2   6         19.42         18.11         0.46 o                         
  -2   2   6        953.81        942.44        14.19 o                         
  -1   2   6        346.56        342.30         5.53 o                         
   0   2   6        137.35        139.58         2.17 o                         
   1   2   6        743.51        754.98        11.35 o                         
   2   2   6         26.33         37.65         0.68 o                         
   3   2   6       2290.81       2275.28        33.74 o                         
   4   2   6        575.17        553.58        11.03 o                         
   5   2   6         61.91         64.37         1.37 o                         
   6   2   6         20.14         18.45         0.65 o                         
   7   2   6          0.10          0.30         0.23 o                         
   8   2   6         14.31         11.98         0.74 o                         
   9   2   6          1.48         -0.03         0.44 o                         
  -8   3   6          2.75          2.75         0.51 o                         
  -7   3   6         13.13         14.20         0.88 o                         
  -6   3   6         66.21         68.69         2.18 o                         
  -5   3   6        203.27        199.05         4.97 o                         
  -4   3   6         77.72         80.80         1.68 o                         
  -3   3   6         38.73         37.24         1.00 o                         
  -2   3   6         30.89         34.18         0.72 o                         
  -1   3   6        569.60        599.79         9.10 o                         
   0   3   6         31.32         21.90         0.54 o                         
   1   3   6       4165.19       4203.54       115.54 o                         
   2   3   6        740.82        757.31        11.93 o                         
   3   3   6        539.40        497.47         7.49 o                         
   4   3   6         62.22         61.72         1.34 o                         
   5   3   6        441.67        433.78         7.26 o                         
   6   3   6        243.62        230.44         4.91 o                         
   7   3   6         45.59         45.58         1.92 o                         
   8   3   6         25.65         24.07         1.24 o                         
   9   3   6          5.26          4.61         0.69 o                         
  -7   4   6         54.01         55.86         1.98 o                         
  -6   4   6         22.64         23.46         1.15 o                         
  -5   4   6        265.22        275.63         6.72 o                         
  -4   4   6        468.38        460.45         9.44 o                         
  -3   4   6        245.53        233.56         4.92 o                         
  -2   4   6          6.20          7.76         0.30 o                         
  -1   4   6         81.67         83.16         1.40 o                         
   0   4   6       2265.99       2250.26        32.98 o                         
   1   4   6         47.96         47.33         0.92 o                         
   2   4   6        899.00        791.47        12.48 o                         
   3   4   6          1.10          2.16         0.17 o                         
   4   4   6          6.38          4.44         0.28 o                         
   5   4   6        319.89        298.71         5.07 o                         
   6   4   6        139.86        128.45         2.55 o                         
   7   4   6         17.41         18.23         1.03 o                         
   8   4   6          6.31          5.04         2.41 o                         
  -7   5   6          1.57          0.91         0.65 o                         
  -6   5   6         30.25         31.67         1.77 o                         
  -5   5   6         13.43         12.29         0.52 o                         
  -4   5   6          3.48          2.59         0.31 o                         
  -3   5   6        222.54        217.71         5.51 o                         
  -2   5   6        104.93        104.53         2.12 o                         
  -1   5   6          6.41          7.11         0.54 o                         
   0   5   6       1622.48       1535.20        26.98 o                         
   1   5   6        677.78        651.54        13.56 o                         
   2   5   6       1245.54       1242.85        30.25 o                         
   3   5   6         55.96         51.89         2.72 o                         
   4   5   6        188.87        173.81         3.64 o                         
   5   5   6         12.09         13.82         0.53 o                         
   6   5   6         10.36         12.03         0.62 o                         
   7   5   6         11.03          9.52         0.68 o                         
   8   5   6          6.13          9.95         1.40 o                         
  -7   6   6         12.39         12.65         1.01 o                         
  -6   6   6          8.60         11.19         2.19 o                         
  -5   6   6         14.21         16.61         0.74 o                         
  -4   6   6          1.69          2.51         0.50 o                         
  -3   6   6        180.51        198.62         6.25 o                         
  -2   6   6          3.04          2.78         0.30 o                         
  -1   6   6         13.80         13.42         0.54 o                         
   0   6   6        111.11        109.85         2.56 o                         
   1   6   6         31.45         29.65         0.88 o                         
   2   6   6         98.41        100.35         2.34 o                         
   3   6   6        331.37        326.96         9.52 o                         
   4   6   6          9.85          7.18         0.52 o                         
   5   6   6         92.35         96.38         2.65 o                         
   6   6   6         51.63         52.57         1.48 o                         
   7   6   6         29.43         32.69         1.24 o                         
   8   6   6         34.59         38.83         2.68 o                         
  -6   7   6          0.14          0.34         0.44 o                         
  -5   7   6         12.03         14.67         0.76 o                         
  -4   7   6          2.05          1.75         0.47 o                         
  -3   7   6          0.72          2.50         1.37 o                         
  -2   7   6         72.50         76.07         2.22 o                         
  -1   7   6        673.35        637.88        15.11 o                         
   0   7   6        188.26        179.86         3.79 o                         
   1   7   6         65.03         68.31         1.68 o                         
   2   7   6         48.47         50.58         1.33 o                         
   3   7   6          0.07         -0.11         0.13 o                         
   4   7   6         14.71         14.80         0.70 o                         
   5   7   6         26.89         21.29         2.22 o                         
   6   7   6          5.21          5.53         0.48 o                         
   7   7   6          6.13          7.01         0.93 o                         
   8   7   6          2.44          1.05         0.62 o                         
  -6   8   6         36.82         35.23         1.58 o                         
  -5   8   6         10.09         11.50         0.70 o                         
  -4   8   6         22.92         25.34         1.41 o                         
  -3   8   6          2.65          1.03         0.48 o                         
  -2   8   6         24.87         18.71         0.65 o                         
  -1   8   6          9.79         12.16         0.75 o                         
   0   8   6          0.76          0.74         0.21 o                         
   1   8   6          8.48          7.18         0.68 o                         
   2   8   6        184.08        185.60         4.14 o                         
   3   8   6          2.33          3.26         0.29 o                         
   4   8   6         31.35         26.64         0.94 o                         
   5   8   6         95.56        102.22         2.54 o                         
   6   8   6          1.31          1.19         0.35 o                         
   7   8   6         54.85         55.48         1.86 o                         
  -5   9   6         47.96         45.73         1.52 o                         
  -4   9   6         10.31         15.11         1.20 o                         
  -3   9   6         29.57         26.99         1.51 o                         
  -2   9   6          0.01          0.37         0.26 o                         
  -1   9   6         16.92         17.98         0.69 o                         
   0   9   6         17.76         18.86         0.68 o                         
   1   9   6        475.06        479.24        11.23 o                         
   2   9   6          0.01         -0.07         0.26 o                         
   3   9   6         40.16         35.50         1.10 o                         
   4   9   6          1.75          2.48         0.51 o                         
   5   9   6         41.55         42.25         1.53 o                         
   6   9   6          3.44          3.56         0.49 o                         
   7   9   6          2.00          0.10         0.37 o                         
  -5  10   6          0.76          1.12         0.39 o                         
  -4  10   6         22.09         22.68         1.26 o                         
  -3  10   6         10.85          6.82         0.71 o                         
  -2  10   6         42.76         38.57         1.23 o                         
  -1  10   6         75.98         71.04         2.25 o                         
   0  10   6         17.19         18.59         0.93 o                         
   1  10   6        393.14        411.68        12.01 o                         
   2  10   6         18.58         19.49         1.01 o                         
   3  10   6          6.47          5.45         0.44 o                         
   4  10   6         55.48         64.03         2.04 o                         
   5  10   6          3.47          2.49         0.48 o                         
   6  10   6         10.70          9.22         0.66 o                         
  -4  11   6          0.05          0.36         0.45 o                         
  -3  11   6          1.81          2.32         0.52 o                         
  -2  11   6         13.88         11.66         0.89 o                         
  -1  11   6          1.65          0.98         0.44 o                         
   0  11   6         58.24         58.84         1.95 o                         
   1  11   6          1.80          0.90         0.58 o                         
   2  11   6         35.66         36.09         1.76 o                         
   3  11   6          0.50         -0.42         0.42 o                         
   4  11   6         69.52         72.34         2.26 o                         
   5  11   6          3.32          2.42         0.67 o                         
  -3  12   6          0.29         -0.23         0.43 o                         
  -2  12   6         65.34         60.66         2.18 o                         
  -1  12   6          0.38          0.32         0.49 o                         
   0  12   6         27.23         31.97         2.02 o                         
   1  12   6          4.59          4.08         0.72 o                         
   2  12   6          0.55          0.05         0.47 o                         
   3  12   6          0.51          0.12         0.95 o                         
   4  12   6          3.96          3.27         0.49 o                         
  -1  13   6          5.13          4.75         1.04 o                         
   0  13   6          0.30         -1.07         1.71 o                         
   1  13   6          1.06          0.76         0.56 o                         
   2  13   6         11.77         15.03         1.94 o                         
   3  13   6          4.57          2.05         1.94 o                         
  -2 -11   7          0.23          0.26         0.34 o                         
  -1 -11   7          5.36          4.32         0.54 o                         
   0 -11   7         13.93         11.31         0.79 o                         
   1 -11   7          0.72          1.07         0.42 o                         
   2 -11   7          8.52          8.31         0.66 o                         
  -4 -10   7          6.03          7.10         0.83 o                         
  -3 -10   7          0.83          0.70         0.35 o                         
  -2 -10   7          0.96          2.40         2.24 o                         
  -1 -10   7          2.33         -1.03         1.23 o                         
   0 -10   7         30.08         29.81         1.20 o                         
   1 -10   7          0.34          0.81         0.45 o                         
   2 -10   7          0.31         -0.43         0.51 o                         
   3 -10   7          2.85          2.03         0.44 o                         
   4 -10   7          1.13          0.69         0.39 o                         
  -5  -9   7          2.26         -1.46         2.03 o                         
  -4  -9   7         19.09         19.66         0.91 o                         
  -3  -9   7         45.08         42.12         1.37 o                         
  -2  -9   7         13.61         11.89         1.00 o                         
  -1  -9   7        183.57        247.47        10.83 o                         
   0  -9   7         14.41         17.48         0.92 o                         
   1  -9   7         43.44         41.87         1.55 o                         
   2  -9   7          6.68          5.15         0.69 o                         
   3  -9   7          5.04          4.80         0.41 o                         
   4  -9   7          0.47          0.78         1.11 o                         
   5  -9   7          4.29          2.02         0.72 o                         
  -5  -8   7         13.50         14.38         0.98 o                         
  -4  -8   7         27.78         31.38         2.11 o                         
  -3  -8   7         37.07         36.52         1.23 o                         
  -2  -8   7         25.08         23.62         1.09 o                         
  -1  -8   7        133.31        138.34         3.25 o                         
   0  -8   7         64.52         67.81         1.83 o                         
   1  -8   7         35.47         37.01         1.13 o                         
   2  -8   7          5.52          7.00         0.73 o                         
   3  -8   7         26.23         26.28         0.88 o                         
   4  -8   7         16.10         21.13         1.61 o                         
   5  -8   7          7.12          6.71         0.99 o                         
   6  -8   7         19.89         21.42         1.01 o                         
  -6  -7   7         10.58          9.25         0.86 o                         
  -5  -7   7          9.51          8.43         1.73 o                         
  -4  -7   7          0.62          0.80         0.26 o                         
  -3  -7   7        203.85        203.30         3.93 o                         
  -2  -7   7         16.43         19.17         0.69 o                         
  -1  -7   7         74.17         79.35         2.00 o                         
   0  -7   7         19.07         18.47         0.77 o                         
   1  -7   7         56.77         49.81         1.42 o                         
   2  -7   7          9.59          9.74         0.53 o                         
   3  -7   7          0.00          0.22         0.27 o                         
   4  -7   7         75.13         80.86         1.84 o                         
   5  -7   7          7.27          4.20         0.47 o                         
   6  -7   7         28.10         31.71         1.01 o                         
  -6  -6   7          1.06          0.88         0.34 o                         
  -5  -6   7         27.88         30.28         1.11 o                         
  -4  -6   7         94.30         92.99         2.00 o                         
  -3  -6   7         69.30         71.59         1.59 o                         
  -2  -6   7        170.65        177.75         3.42 o                         
  -1  -6   7          1.26          1.04         0.22 o                         
   0  -6   7         25.75         29.64         0.99 o                         
   1  -6   7         23.33         20.32         0.82 o                         
   2  -6   7          7.27          6.43         0.42 o                         
   3  -6   7        150.33        146.11         2.92 o                         
   4  -6   7         17.37         20.54         0.75 o                         
   5  -6   7          6.60          5.99         0.44 o                         
   6  -6   7          0.25          0.42         0.44 o                         
   7  -6   7          5.92          5.14         0.54 o                         
  -7  -5   7          4.56          3.44         0.48 o                         
  -6  -5   7          7.23          7.51         0.58 o                         
  -5  -5   7         84.57         82.09         2.30 o                         
  -4  -5   7          5.43          5.48         0.47 o                         
  -3  -5   7         13.79         12.13         0.44 o                         
  -2  -5   7         70.40         64.40         1.41 o                         
  -1  -5   7        256.24        252.07         4.68 o                         
   0  -5   7          1.51          2.53         0.34 o                         
   1  -5   7         76.08         69.81         1.76 o                         
   2  -5   7         17.04         18.31         0.73 o                         
   3  -5   7        323.53        322.65         5.65 o                         
   4  -5   7          2.91          3.77         0.34 o                         
   5  -5   7         22.39         24.19         0.73 o                         
   6  -5   7         31.44         32.90         1.19 o                         
   7  -5   7          1.87          1.99         0.44 o                         
  -7  -4   7         24.81         27.30         1.14 o                         
  -6  -4   7         13.38         12.72         0.77 o                         
  -5  -4   7          3.61          3.66         0.43 o                         
  -4  -4   7         17.26         15.55         0.70 o                         
  -3  -4   7          2.06          3.86         0.30 o                         
  -2  -4   7        813.81        774.24        12.61 o                         
  -1  -4   7        109.94        107.94         2.16 o                         
   0  -4   7         82.24         75.78         1.72 o                         
   1  -4   7         41.84         42.22         1.17 o                         
   2  -4   7        162.07        172.79         3.80 o                         
   3  -4   7        138.25        138.79         2.74 o                         
   4  -4   7        145.67        147.21         2.64 o                         
   5  -4   7          1.21          0.63         0.20 o                         
   6  -4   7         30.09         31.95         1.24 o                         
   7  -4   7          1.28          0.39         0.37 o                         
   8  -4   7          0.42          0.19         0.38 o                         
  -7  -3   7         43.20         47.26         1.55 o                         
  -6  -3   7         38.76         39.66         1.30 o                         
  -5  -3   7         47.35         45.64         1.37 o                         
  -4  -3   7         39.42         34.78         1.28 o                         
  -3  -3   7         30.69         35.60         0.82 o                         
  -2  -3   7        133.95        116.89         1.94 o                         
  -1  -3   7         90.09         96.47         1.76 o                         
   0  -3   7         48.38         54.01         1.37 o                         
   1  -3   7        102.45         94.87         2.03 o                         
   2  -3   7         75.10         78.01         1.75 o                         
   3  -3   7          0.91          1.35         0.19 o                         
   4  -3   7        395.72        389.62         6.36 o                         
   5  -3   7        235.47        237.89         4.01 o                         
   6  -3   7          8.95          6.76         0.51 o                         
   7  -3   7         28.23         29.16         1.14 o                         
   8  -3   7         21.50         26.54         1.59 o                         
  -7  -2   7         34.53         38.19         1.55 o                         
  -6  -2   7          1.37          1.02         0.33 o                         
  -5  -2   7        228.29        214.37         4.56 o                         
  -4  -2   7        227.46        227.85         4.25 o                         
  -3  -2   7        418.36        393.66         5.97 o                         
  -2  -2   7        141.71        147.29         2.54 o                         
  -1  -2   7       2147.55       2235.47        43.00 o                         
   0  -2   7         60.96         65.57         1.12 o                         
   1  -2   7        322.28        309.15         4.60 o                         
   2  -2   7        118.54        139.36         2.55 o                         
   3  -2   7         62.28         64.17         1.20 o                         
   4  -2   7        168.14        159.90         2.43 o                         
   5  -2   7        214.99        247.43        10.84 o                         
   6  -2   7          0.54          0.67         0.29 o                         
   7  -2   7          0.83          1.33         0.41 o                         
   8  -2   7          0.50          1.75         1.06 o                         
  -8  -1   7         12.72         14.76         1.20 o                         
  -7  -1   7         17.79         16.87         0.81 o                         
  -6  -1   7          1.04          1.22         0.42 o                         
  -5  -1   7         43.62         41.10         1.02 o                         
  -4  -1   7         68.18         77.19         2.09 o                         
  -3  -1   7        293.88        287.52         4.41 o                         
  -2  -1   7         24.14         29.62         0.57 o                         
  -1  -1   7       1016.19        977.32        14.09 o                         
   0  -1   7         42.22         46.36         0.83 o                         
   1  -1   7       1425.39       1451.30        20.83 o                         
   2  -1   7       1700.96       1694.84        26.15 o                         
   3  -1   7         24.20         28.18         0.54 o                         
   4  -1   7        777.03        755.86        10.76 o                         
   5  -1   7         12.79         12.65         0.72 o                         
   6  -1   7         26.73         25.09         1.60 o                         
   7  -1   7         12.98         17.17         0.91 o                         
   8  -1   7          0.09         -0.13         0.34 o                         
  -8   0   7         12.97         10.90         0.89 o                         
  -7   0   7          8.69         10.73         1.02 o                         
  -6   0   7          8.67          8.43         0.65 o                         
  -5   0   7          0.34          0.21         0.25 o                         
  -4   0   7         24.80         24.30         0.67 o                         
  -3   0   7         30.83         35.12         0.77 o                         
  -2   0   7       1319.83       1337.11        18.91 o                         
  -1   0   7        270.12        267.55         4.48 o                         
   0   0   7          5.43          3.97         0.18 o                         
   1   0   7        233.51        251.48         4.06 o                         
   2   0   7       1580.70       1523.36        21.85 o                         
   3   0   7         56.73         54.24         0.98 o                         
   4   0   7        480.35        458.54         7.09 o                         
   5   0   7        105.52         99.92         2.13 o                         
   6   0   7         63.50         65.01         1.55 o                         
   7   0   7          4.20          4.65         0.39 o                         
   8   0   7          8.19          6.80         0.77 o                         
  -8   1   7          0.41          0.72         0.42 o                         
  -7   1   7         33.73         29.92         1.12 o                         
  -6   1   7          0.57          1.02         0.38 o                         
  -5   1   7         12.80         12.61         0.78 o                         
  -4   1   7        551.27        545.71         8.95 o                         
  -3   1   7          3.55          5.18         0.26 o                         
  -2   1   7       1071.69       1008.99        14.30 o                         
  -1   1   7         36.38         34.35         0.67 o                         
   0   1   7          1.50          1.48         0.13 o                         
   1   1   7        124.56        133.52         2.14 o                         
   2   1   7        226.88        197.66         2.96 o                         
   3   1   7         14.28         14.14         0.38 o                         
   4   1   7          0.86          0.50         0.20 o                         
   5   1   7         94.53        100.89         2.05 o                         
   6   1   7         92.37         84.80         1.89 o                         
   7   1   7          0.21          0.25         0.20 o                         
   8   1   7         16.51         16.00         0.81 o                         
  -8   2   7         10.59         11.48         1.41 o                         
  -7   2   7         42.51         44.32         1.40 o                         
  -6   2   7         25.88         25.92         0.92 o                         
  -5   2   7         46.19         45.57         1.21 o                         
  -4   2   7        255.18        261.30         4.15 o                         
  -3   2   7         39.34         37.31         0.95 o                         
  -2   2   7         16.04         18.52         0.62 o                         
  -1   2   7        843.11        861.64        12.23 o                         
   0   2   7        111.49         87.34         1.37 o                         
   1   2   7        459.38        439.89         6.69 o                         
   2   2   7         11.59          9.75         0.31 o                         
   3   2   7         75.75         63.12         1.17 o                         
   4   2   7        554.29        546.55         9.83 o                         
   5   2   7          0.07          0.19         0.18 o                         
   6   2   7         17.51         15.19         0.58 o                         
   7   2   7         15.93         16.08         0.73 o                         
   8   2   7          5.05          4.78         0.62 o                         
  -7   3   7          0.12          0.36         0.35 o                         
  -6   3   7         37.59         37.38         1.36 o                         
  -5   3   7        294.50        296.91         7.19 o                         
  -4   3   7        410.91        403.57         7.28 o                         
  -3   3   7          4.24          3.19         0.27 o                         
  -2   3   7        262.83        243.56         4.13 o                         
  -1   3   7         22.24         25.27         0.63 o                         
   0   3   7       1533.81       1498.96        24.01 o                         
   1   3   7        434.84        447.15         8.20 o                         
   2   3   7         71.69         83.51         1.49 o                         
   3   3   7         13.39         13.96         0.44 o                         
   4   3   7         14.15         12.09         0.47 o                         
   5   3   7         21.28         21.83         0.66 o                         
   6   3   7         17.14         16.61         0.61 o                         
   7   3   7         14.19         10.66         0.60 o                         
   8   3   7         47.37         47.27         1.78 o                         
  -7   4   7          0.00         -0.14         0.41 o                         
  -6   4   7          0.19          0.05         0.37 o                         
  -5   4   7         13.56         12.47         0.85 o                         
  -4   4   7         36.09         35.30         1.05 o                         
  -3   4   7          3.27          3.23         0.33 o                         
  -2   4   7        186.12        173.86         3.32 o                         
  -1   4   7         17.32         19.58         0.55 o                         
   0   4   7        844.22        817.10        14.44 o                         
   1   4   7       1977.73       1914.33        29.94 o                         
   2   4   7        237.90        215.17         3.56 o                         
   3   4   7        687.59        631.61        11.03 o                         
   4   4   7         30.12         30.16         0.76 o                         
   5   4   7         78.23         78.07         1.66 o                         
   6   4   7          7.92          8.87         0.56 o                         
   7   4   7          2.57          2.46         0.34 o                         
   8   4   7         11.71         11.95         2.79 o                         
  -7   5   7         13.16         14.80         1.33 o                         
  -6   5   7         10.26         11.18         1.11 o                         
  -5   5   7         37.83         40.81         1.24 o                         
  -4   5   7         55.18         55.36         1.77 o                         
  -3   5   7        506.16        506.77        12.12 o                         
  -2   5   7        354.61        358.40         6.61 o                         
  -1   5   7        123.42        123.33         2.62 o                         
   0   5   7         28.37         27.32         0.69 o                         
   1   5   7        310.10        309.09         5.18 o                         
   2   5   7        341.56        334.24        13.45 o                         
   3   5   7        281.00        287.22         5.19 o                         
   4   5   7         24.48         21.89         0.86 o                         
   5   5   7          8.48          8.81         0.64 o                         
   6   5   7         61.30         69.79         2.10 o                         
   7   5   7         23.81         26.25         1.09 o                         
   8   5   7         15.98         19.65         3.03 o                         
  -7   6   7          4.48          2.29         1.06 o                         
  -6   6   7         14.08         14.89         1.41 o                         
  -5   6   7         43.44         43.58         1.34 o                         
  -4   6   7         43.23         45.89         1.59 o                         
  -3   6   7        607.90        670.70        15.96 o                         
  -2   6   7        408.87        385.65         7.12 o                         
  -1   6   7          1.17          1.02         0.19 o                         
   0   6   7        347.41        335.09         6.61 o                         
   1   6   7        450.79        412.42         8.46 o                         
   2   6   7        745.62        683.17        19.07 o                         
   3   6   7         57.04         52.82         1.19 o                         
   4   6   7        240.53        242.21         5.78 o                         
   5   6   7         38.61         41.27         1.39 o                         
   6   6   7         28.74         31.74         1.56 o                         
   7   6   7          2.77          3.29         0.49 o                         
   8   6   7         32.40         44.14         3.78 o                         
  -6   7   7          7.67          7.07         1.72 o                         
  -5   7   7          7.13          4.20         0.57 o                         
  -4   7   7         10.19          9.80         0.74 o                         
  -3   7   7         13.70         13.58         0.48 o                         
  -2   7   7         56.63         56.07         1.44 o                         
  -1   7   7        228.48        214.36         5.37 o                         
   0   7   7        424.96        426.32        10.20 o                         
   1   7   7          4.35          5.10         0.45 o                         
   2   7   7         11.62         14.15         0.69 o                         
   3   7   7         50.34         50.78         1.06 o                         
   4   7   7        305.89        313.21         7.39 o                         
   5   7   7          7.29          8.28         0.65 o                         
   6   7   7          1.95         -0.16         1.44 o                         
   7   7   7         75.14         84.10         2.48 o                         
   8   7   7          0.49          0.24         0.56 o                         
  -6   8   7          4.26          2.57         0.58 o                         
  -5   8   7          6.16          4.36         0.48 o                         
  -4   8   7         35.33         34.73         1.52 o                         
  -3   8   7          1.11          1.62         0.23 o                         
  -2   8   7         17.42         12.66         0.98 o                         
  -1   8   7         10.87         13.24         0.75 o                         
   0   8   7         17.75         16.51         0.61 o                         
   1   8   7          6.96          7.23         0.72 o                         
   2   8   7          3.07          4.15         0.39 o                         
   3   8   7        189.61        181.81         4.08 o                         
   4   8   7         30.40         32.56         1.24 o                         
   5   8   7         99.72        104.85         2.86 o                         
   6   8   7          0.82          1.39         0.40 o                         
   7   8   7         54.23         52.55         1.82 o                         
  -5   9   7          8.40          6.48         0.56 o                         
  -4   9   7         28.30         29.54         1.36 o                         
  -3   9   7         10.01          7.03         0.51 o                         
  -2   9   7         19.29         20.17         1.03 o                         
  -1   9   7          0.51          0.65         0.31 o                         
   0   9   7          6.75          5.42         0.38 o                         
   1   9   7        153.05        157.30         4.99 o                         
   2   9   7         89.70         94.70         2.58 o                         
   3   9   7        158.90        164.89         3.76 o                         
   4   9   7          3.50          5.13         0.39 o                         
   5   9   7         17.16         15.42         0.90 o                         
   6   9   7          2.82          4.05         0.54 o                         
   7   9   7          2.31          2.72         0.48 o                         
  -5  10   7          0.65          1.18         0.41 o                         
  -4  10   7         48.47         55.06         2.02 o                         
  -3  10   7         23.45         29.21         1.37 o                         
  -2  10   7         55.83         57.19         1.96 o                         
  -1  10   7          4.22          4.38         0.41 o                         
   0  10   7          4.04          4.53         0.71 o                         
   1  10   7         27.77         33.63         1.25 o                         
   2  10   7         14.91         14.88         0.80 o                         
   3  10   7          0.16         -0.05         0.30 o                         
   4  10   7         31.57         35.41         1.25 o                         
   5  10   7         20.00         20.06         1.02 o                         
   6  10   7          1.59          3.16         0.55 o                         
  -4  11   7          7.51          7.43         0.74 o                         
  -3  11   7          7.25          7.10         0.74 o                         
  -2  11   7          0.55          1.03         0.45 o                         
  -1  11   7         33.12         34.89         1.46 o                         
   0  11   7         48.51         48.89         1.71 o                         
   1  11   7         52.37         56.08         2.50 o                         
   2  11   7          2.68          2.07         0.57 o                         
   3  11   7         58.71         64.28         3.11 o                         
   4  11   7         32.74         38.72         2.66 o                         
   5  11   7          3.69          2.13         0.46 o                         
  -3  12   7          4.81          3.27         0.62 o                         
  -2  12   7          0.24          0.01         0.44 o                         
  -1  12   7          1.69          1.81         0.48 o                         
   0  12   7         13.52         18.03         1.53 o                         
   1  12   7          0.43         -0.24         0.47 o                         
   2  12   7         15.07         16.11         1.26 o                         
   3  12   7          8.59          7.75         1.10 o                         
   4  12   7          3.97          1.97         2.44 o                         
  -1  13   7          0.94          1.20         1.43 o                         
   0  13   7         20.93         22.76         2.64 o                         
   1  13   7          1.55         -2.48         2.48 o                         
   2  13   7         25.39         26.74         1.64 o                         
  -1 -11   8          0.35         -0.32         0.43 o                         
   0 -11   8         24.17         24.78         1.23 o                         
   1 -11   8          6.46          6.30         0.70 o                         
  -3 -10   8          0.32          0.54         0.34 o                         
  -2 -10   8          4.01         -0.12         2.31 o                         
  -1 -10   8          4.35          6.70         1.11 o                         
   0 -10   8         32.15         35.86         2.75 o                         
   1 -10   8          0.22          0.38         0.39 o                         
   2 -10   8          0.53          1.38         1.13 o                         
   3 -10   8         28.91         25.85         1.12 o                         
  -4  -9   8          0.82          2.16         1.98 o                         
  -3  -9   8          3.33          2.78         0.44 o                         
  -2  -9   8         20.71         21.53         2.58 o                         
  -1  -9   8         48.51         50.28         2.11 o                         
   0  -9   8          2.36          2.31         0.46 o                         
   1  -9   8          1.24          2.89         1.28 o                         
   2  -9   8         21.71         23.97         0.99 o                         
   3  -9   8          2.01          0.34         0.99 o                         
   4  -9   8          8.97         10.30         1.56 o                         
   5  -9   8          0.11          0.02         0.28 o                         
  -5  -8   8         24.95         22.18         1.28 o                         
  -4  -8   8         25.78         28.95         1.30 o                         
  -3  -8   8          0.02         -0.24         0.29 o                         
  -2  -8   8          7.39          6.41         0.57 o                         
  -1  -8   8          1.76          1.38         0.51 o                         
   0  -8   8         49.89         52.71         2.08 o                         
   1  -8   8          4.98          1.04         1.55 o                         
   2  -8   8          3.64          2.80         0.74 o                         
   3  -8   8         52.35         54.45         1.90 o                         
   4  -8   8          5.32          4.81         0.52 o                         
   5  -8   8          3.39          3.10         1.08 o                         
  -6  -7   8         43.37         41.78         1.57 o                         
  -5  -7   8          0.27          0.84         0.34 o                         
  -4  -7   8          4.74          3.46         0.43 o                         
  -3  -7   8          2.48          2.59         0.35 o                         
  -2  -7   8          5.37          5.46         0.41 o                         
  -1  -7   8          4.79          3.49         0.42 o                         
   0  -7   8          2.24          2.89         0.39 o                         
   1  -7   8        122.22        133.09         3.13 o                         
   2  -7   8          0.00          0.68         0.27 o                         
   3  -7   8         69.59         71.45         1.72 o                         
   4  -7   8         10.75         11.18         0.67 o                         
   5  -7   8          7.27          6.15         0.49 o                         
   6  -7   8          3.05          2.36         0.38 o                         
  -6  -6   8          4.20          3.70         0.52 o                         
  -5  -6   8         10.11          8.44         0.62 o                         
  -4  -6   8          0.01          0.06         0.20 o                         
  -3  -6   8          7.19          7.21         0.46 o                         
  -2  -6   8         21.24         21.17         0.71 o                         
  -1  -6   8         41.12         41.91         1.04 o                         
   0  -6   8          3.25          4.42         0.41 o                         
   1  -6   8        177.32        189.01         4.23 o                         
   2  -6   8          0.15          0.38         0.27 o                         
   3  -6   8          1.11          0.58         0.29 o                         
   4  -6   8         16.19         15.52         0.68 o                         
   5  -6   8          7.85          8.32         0.56 o                         
   6  -6   8         11.52          8.69         0.64 o                         
   7  -6   8          5.56          4.15         0.52 o                         
  -6  -5   8          6.58          6.78         0.56 o                         
  -5  -5   8         32.65         35.70         1.31 o                         
  -4  -5   8         38.68         37.44         1.03 o                         
  -3  -5   8          7.57          7.64         0.44 o                         
  -2  -5   8        119.83        123.85         2.48 o                         
  -1  -5   8         11.78         11.26         0.49 o                         
   0  -5   8        277.36        292.33         6.27 o                         
   1  -5   8        151.73        146.17         3.33 o                         
   2  -5   8          1.32          2.39         0.35 o                         
   3  -5   8          1.38          1.52         0.32 o                         
   4  -5   8          2.46          2.10         0.31 o                         
   5  -5   8          3.23          2.06         0.32 o                         
   6  -5   8          0.26          1.21         0.47 o                         
   7  -5   8          0.00          0.60         0.38 o                         
  -7  -4   8          0.44          1.15         0.39 o                         
  -6  -4   8         28.95         28.94         1.15 o                         
  -5  -4   8         11.17         12.88         0.76 o                         
  -4  -4   8         17.10         18.16         0.56 o                         
  -3  -4   8          9.38          9.41         0.40 o                         
  -2  -4   8         67.56         71.13         1.55 o                         
  -1  -4   8        307.36        315.57         5.52 o                         
   0  -4   8        820.84        828.14        14.78 o                         
   1  -4   8        187.26        182.76         4.03 o                         
   2  -4   8         53.24         56.45         1.50 o                         
   3  -4   8          0.18          0.42         0.25 o                         
   4  -4   8          3.69          2.78         0.31 o                         
   5  -4   8         16.29         17.16         0.58 o                         
   6  -4   8          0.93          1.97         0.41 o                         
   7  -4   8         18.53         20.44         1.00 o                         
  -7  -3   8          0.00          0.76         0.40 o                         
  -6  -3   8         54.09         56.37         1.67 o                         
  -5  -3   8         23.96         25.79         1.00 o                         
  -4  -3   8         32.40         26.68         0.77 o                         
  -3  -3   8         36.28         38.37         0.88 o                         
  -2  -3   8        320.84        344.38         6.32 o                         
  -1  -3   8          2.89          3.21         0.32 o                         
   0  -3   8         35.02         37.35         1.09 o                         
   1  -3   8         12.28         12.85         0.57 o                         
   2  -3   8        255.50        271.90         5.80 o                         
   3  -3   8        184.11        178.89         4.63 o                         
   4  -3   8         93.55         92.25         1.76 o                         
   5  -3   8        120.06        119.69         1.99 o                         
   6  -3   8          3.36          2.29         0.38 o                         
   7  -3   8         68.13         73.45         2.12 o                         
   8  -3   8          2.17          2.38         0.86 o                         
  -7  -2   8         16.49         15.32         1.23 o                         
  -6  -2   8          5.20          4.78         0.60 o                         
  -5  -2   8          2.35          1.51         0.26 o                         
  -4  -2   8        161.18        170.59         2.97 o                         
  -3  -2   8        106.18        114.73         2.07 o                         
  -2  -2   8        129.31        136.48         2.23 o                         
  -1  -2   8         85.96         89.80         1.95 o                         
   0  -2   8        159.72        168.53         3.43 o                         
   1  -2   8         89.95         90.70         1.96 o                         
   2  -2   8         42.35         49.41         1.38 o                         
   3  -2   8         27.89         25.30         0.83 o                         
   4  -2   8          1.07          2.46         0.22 o                         
   5  -2   8         34.97         39.21         1.36 o                         
   6  -2   8          2.36          2.93         0.61 o                         
   7  -2   8          1.08          1.42         0.45 o                         
   8  -2   8         48.96         60.81         2.30 o                         
  -7  -1   8         10.02          8.59         0.92 o                         
  -6  -1   8         14.18         15.46         0.89 o                         
  -5  -1   8          9.78         10.60         0.47 o                         
  -4  -1   8        189.55        188.26         2.98 o                         
  -3  -1   8        159.67        165.00         4.80 o                         
  -2  -1   8         26.44         24.16         0.61 o                         
  -1  -1   8         95.32        102.82         1.88 o                         
   0  -1   8        423.81        412.24         6.54 o                         
   1  -1   8         48.89         62.27         1.16 o                         
   2  -1   8         15.37         10.43         0.75 o                         
   3  -1   8         20.46         24.52         0.64 o                         
   4  -1   8        521.36        494.39         7.16 o                         
   5  -1   8         23.42         26.81         2.44 o                         
   6  -1   8         12.54         12.30         0.85 o                         
   7  -1   8          2.32          1.94         0.42 o                         
   8  -1   8          0.05          0.22         0.32 o                         
  -7   0   8          5.03          3.48         0.48 o                         
  -6   0   8         15.57         18.00         0.88 o                         
  -5   0   8          4.86          4.95         0.47 o                         
  -4   0   8         81.08         78.39         1.36 o                         
  -3   0   8        404.92        385.52         6.34 o                         
  -2   0   8        305.08        287.99         4.84 o                         
  -1   0   8        867.31        868.78        14.17 o                         
   0   0   8        585.31        547.15         7.98 o                         
   1   0   8        527.23        531.05         7.75 o                         
   2   0   8         36.40         43.89         0.87 o                         
   3   0   8         84.92         93.28         1.76 o                         
   4   0   8          0.50          1.10         0.16 o                         
   5   0   8         14.15         12.62         0.55 o                         
   6   0   8         53.79         53.95         1.37 o                         
   7   0   8          0.84         -0.08         0.35 o                         
   8   0   8          2.50          2.38         0.34 o                         
  -7   1   8          9.96          9.29         0.67 o                         
  -6   1   8         53.86         58.01         1.67 o                         
  -5   1   8         16.93         16.64         0.78 o                         
  -4   1   8         38.92         35.05         0.82 o                         
  -3   1   8        569.42        554.83         9.62 o                         
  -2   1   8        764.80        773.39        12.63 o                         
  -1   1   8        811.22        802.21        12.25 o                         
   0   1   8        257.89        244.12         3.81 o                         
   1   1   8         33.94         32.94         0.67 o                         
   2   1   8         46.32         45.44         0.88 o                         
   3   1   8         39.57         40.65         0.92 o                         
   4   1   8        284.46        287.62         5.29 o                         
   5   1   8          1.29          1.68         0.30 o                         
   6   1   8        168.99        179.77         3.97 o                         
   7   1   8         11.28          8.93         0.59 o                         
   8   1   8         15.79         14.14         1.05 o                         
  -7   2   8         11.99         12.74         0.77 o                         
  -6   2   8         48.01         52.52         1.57 o                         
  -5   2   8          2.39          2.66         0.39 o                         
  -4   2   8        231.24        223.68         3.85 o                         
  -3   2   8        723.75        733.91        13.47 o                         
  -2   2   8         33.67         33.79         0.80 o                         
  -1   2   8          7.61          4.95         0.23 o                         
   0   2   8        246.08        226.64         3.35 o                         
   1   2   8         85.63         95.75         1.61 o                         
   2   2   8         81.26         92.40         1.80 o                         
   3   2   8         19.01         20.88         0.54 o                         
   4   2   8        769.80        747.70        15.02 o                         
   5   2   8          3.62          3.52         0.35 o                         
   6   2   8        122.24        122.28         2.83 o                         
   7   2   8         37.97         36.12         1.16 o                         
   8   2   8          9.63          7.44         0.59 o                         
  -7   3   8          1.42          0.78         0.46 o                         
  -6   3   8         16.63         18.30         0.99 o                         
  -5   3   8        177.48        179.51         3.64 o                         
  -4   3   8         53.15         49.51         1.14 o                         
  -3   3   8        658.63        655.70        12.81 o                         
  -2   3   8         55.52         48.54         1.36 o                         
  -1   3   8        206.06        203.61         4.23 o                         
   0   3   8        602.77        546.06        10.17 o                         
   1   3   8         37.85         28.30         0.70 o                         
   2   3   8         53.87         62.82         1.68 o                         
   3   3   8       1371.86       1319.53        23.20 o                         
   4   3   8        178.20        178.74         3.83 o                         
   5   3   8         75.86         76.39         1.86 o                         
   6   3   8         24.05         22.02         0.84 o                         
   7   3   8          1.36          0.96         0.27 o                         
   8   3   8          3.02          2.82         0.42 o                         
  -7   4   8          4.94          3.66         0.60 o                         
  -6   4   8          0.04          0.18         0.39 o                         
  -5   4   8         79.27         84.13         2.50 o                         
  -4   4   8          9.81         10.40         0.66 o                         
  -3   4   8          6.05          6.51         0.56 o                         
  -2   4   8          0.01          0.34         0.15 o                         
  -1   4   8        259.62        251.13         6.00 o                         
   0   4   8         40.99         49.13         1.21 o                         
   1   4   8        344.14        332.16         5.88 o                         
   2   4   8          6.44          5.99         0.36 o                         
   3   4   8       1678.75       1598.64        30.80 o                         
   4   4   8        219.28        214.24         5.15 o                         
   5   4   8        145.97        135.68         3.02 o                         
   6   4   8          4.09          3.03         0.36 o                         
   7   4   8          2.79          3.27         0.38 o                         
   8   4   8          1.19          2.22         0.52 o                         
  -7   5   8          6.10          6.99         0.74 o                         
  -6   5   8         43.03         42.29         2.83 o                         
  -5   5   8          9.40          9.65         0.55 o                         
  -4   5   8          8.36          8.21         0.66 o                         
  -3   5   8        100.87         98.61         2.76 o                         
  -2   5   8         61.88         65.89         1.47 o                         
  -1   5   8        633.57        607.67        10.71 o                         
   0   5   8         37.72         29.86         1.67 o                         
   1   5   8        215.42        213.59         4.96 o                         
   2   5   8         39.87         40.78         0.97 o                         
   3   5   8        171.23        166.35         3.45 o                         
   4   5   8          7.70          8.93         0.60 o                         
   5   5   8         48.78         46.61         1.53 o                         
   6   5   8         22.61         17.53         1.42 o                         
   7   5   8          7.48          6.92         0.65 o                         
   8   5   8         16.06         21.25         3.21 o                         
  -6   6   8         11.51         10.78         0.97 o                         
  -5   6   8          9.73         11.34         0.69 o                         
  -4   6   8          0.48          0.02         0.33 o                         
  -3   6   8         13.79         13.22         0.95 o                         
  -2   6   8         65.01         68.49         1.67 o                         
  -1   6   8          4.37          2.66         0.23 o                         
   0   6   8        470.74        452.92         8.86 o                         
   1   6   8        664.06        649.08        16.03 o                         
   2   6   8        274.05        269.78         5.79 o                         
   3   6   8         40.50         41.78         1.59 o                         
   4   6   8          1.21          1.83         0.37 o                         
   5   6   8         72.59         75.32         2.20 o                         
   6   6   8         12.87         14.70         2.09 o                         
   7   6   8          0.37          0.27         0.38 o                         
   8   6   8          0.40          0.46         0.63 o                         
  -6   7   8          1.68          1.40         1.70 o                         
  -5   7   8         18.18         20.61         0.93 o                         
  -4   7   8         44.46         42.47         1.57 o                         
  -3   7   8         57.24         57.98         1.89 o                         
  -2   7   8         12.99         14.53         0.63 o                         
  -1   7   8        160.37        166.23         3.14 o                         
   0   7   8         39.19         39.89         1.11 o                         
   1   7   8         23.62         23.46         0.81 o                         
   2   7   8        104.22         95.52         2.27 o                         
   3   7   8         27.64         31.61         0.82 o                         
   4   7   8          9.07         10.34         0.74 o                         
   5   7   8         94.31         86.21         2.44 o                         
   6   7   8         57.53         59.86         1.88 o                         
   7   7   8         38.82         41.22         1.58 o                         
  -6   8   8          4.09          2.93         0.59 o                         
  -5   8   8         16.35         18.32         0.93 o                         
  -4   8   8         50.78         58.56         2.01 o                         
  -3   8   8          2.51          2.86         0.26 o                         
  -2   8   8          0.24          0.14         0.23 o                         
  -1   8   8         70.65         69.50         1.77 o                         
   0   8   8         27.87         27.19         0.99 o                         
   1   8   8         56.42         53.89         2.09 o                         
   2   8   8        311.64        316.64         6.78 o                         
   3   8   8         66.37         67.06         1.55 o                         
   4   8   8        193.57        199.50         4.21 o                         
   5   8   8         35.87         35.38         1.34 o                         
   6   8   8          6.06          7.16         0.64 o                         
   7   8   8          1.46          1.93         0.50 o                         
  -5   9   8          0.99          0.44         0.46 o                         
  -4   9   8         27.58         27.19         1.34 o                         
  -3   9   8          0.55          0.28         0.28 o                         
  -2   9   8         98.41        103.40         2.65 o                         
  -1   9   8          0.97          1.30         0.36 o                         
   0   9   8          4.01          3.13         0.58 o                         
   1   9   8         26.92         27.62         1.47 o                         
   2   9   8        197.81        212.49         5.27 o                         
   3   9   8         98.51         99.79         2.20 o                         
   4   9   8         18.72         16.59         0.63 o                         
   5   9   8          5.53          5.16         0.57 o                         
   6   9   8          1.79          0.85         0.43 o                         
   7   9   8          5.24          4.28         0.84 o                         
  -4  10   8          9.75          7.02         0.96 o                         
  -3  10   8          7.88          5.38         0.46 o                         
  -2  10   8         53.29         57.51         1.99 o                         
  -1  10   8         41.97         39.14         1.48 o                         
   0  10   8         15.27         11.62         1.17 o                         
   1  10   8         15.63         16.58         1.06 o                         
   2  10   8         57.36         61.51         1.89 o                         
   3  10   8          2.04          2.30         0.45 o                         
   4  10   8         10.30          9.20         0.75 o                         
   5  10   8          0.91          0.91         0.50 o                         
   6  10   8          8.30          8.79         0.94 o                         
  -3  11   8          0.06          0.13         0.30 o                         
  -2  11   8         28.87         29.47         1.38 o                         
  -1  11   8         21.62         18.96         1.06 o                         
   0  11   8         62.10         64.24         2.66 o                         
   1  11   8         25.87         25.78         1.53 o                         
   2  11   8          7.60          6.96         0.60 o                         
   3  11   8         15.51         16.75         1.75 o                         
   4  11   8         26.86         24.42         1.99 o                         
   5  11   8         16.12         16.98         1.02 o                         
  -2  12   8          3.05          6.36         2.09 o                         
  -1  12   8         11.23         12.02         0.92 o                         
   0  12   8         19.33         30.21         1.99 o                         
   1  12   8          3.67          4.79         2.23 o                         
   2  12   8         11.95         11.67         1.10 o                         
   3  12   8         14.00         13.72         2.53 o                         
   4  12   8          6.70         11.83         2.51 o                         
   0  13   8          0.70         -0.80         0.80 o                         
   1  13   8         28.74         30.53         2.58 o                         
   2  13   8         17.64         15.02         1.40 o                         
  -2 -10   9          4.60          3.43         0.48 o                         
  -1 -10   9          1.95          1.34         1.23 o                         
   0 -10   9          7.42          7.77         1.46 o                         
   1 -10   9         24.90         30.20         1.28 o                         
   2 -10   9         21.77         26.91         1.50 o                         
   3 -10   9          4.78          2.71         0.55 o                         
  -3  -9   9         20.25         21.78         2.59 o                         
  -2  -9   9          1.27         -2.04         2.04 o                         
  -1  -9   9         18.34         17.86         1.14 o                         
   0  -9   9          1.52          0.28         1.06 o                         
   1  -9   9          0.10          0.34         0.29 o                         
   2  -9   9          0.30          0.00         0.63 o                         
   3  -9   9          9.49         12.65         1.40 o                         
   4  -9   9         14.27         12.72         0.67 o                         
  -4  -8   9         10.63         11.50         1.04 o                         
  -3  -8   9          0.52          2.13         2.13 o                         
  -2  -8   9          7.81          7.66         0.60 o                         
  -1  -8   9          0.13          0.09         0.42 o                         
   0  -8   9         13.39         14.61         0.98 o                         
   1  -8   9          9.35          7.72         0.60 o                         
   2  -8   9         33.51         37.83         1.62 o                         
   3  -8   9         26.04         27.47         1.88 o                         
   4  -8   9          1.42          1.36         0.39 o                         
   5  -8   9          5.24          3.03         1.37 o                         
  -5  -7   9          0.50          0.52         0.42 o                         
  -4  -7   9          0.36          0.88         0.31 o                         
  -3  -7   9          1.37          0.97         0.30 o                         
  -2  -7   9         10.92         10.61         0.72 o                         
  -1  -7   9         13.02         12.08         0.74 o                         
   0  -7   9         26.29         27.90         1.04 o                         
   1  -7   9         87.50         81.85         2.13 o                         
   2  -7   9         32.84         32.81         1.20 o                         
   3  -7   9         23.06         25.70         0.87 o                         
   4  -7   9         37.27         43.96         1.27 o                         
   5  -7   9          8.29          8.42         0.58 o                         
   6  -7   9          1.51          0.83         0.33 o                         
  -6  -6   9          0.39          0.93         0.38 o                         
  -5  -6   9         15.13         15.51         0.90 o                         
  -4  -6   9          7.89          6.65         0.58 o                         
  -3  -6   9         65.36         65.99         1.55 o                         
  -2  -6   9          8.99          8.97         0.69 o                         
  -1  -6   9          0.33          0.86         0.24 o                         
   0  -6   9          3.01          2.62         0.37 o                         
   1  -6   9         38.04         38.13         1.23 o                         
   2  -6   9          0.21          0.20         0.32 o                         
   3  -6   9          6.63          5.41         0.44 o                         
   4  -6   9         28.61         26.52         1.04 o                         
   5  -6   9         29.34         34.31         1.08 o                         
   6  -6   9          7.93          6.15         0.50 o                         
  -6  -5   9          0.18         -0.06         0.42 o                         
  -5  -5   9          0.73          0.93         0.35 o                         
  -4  -5   9         82.19         81.36         1.83 o                         
  -3  -5   9          8.21          6.72         0.44 o                         
  -2  -5   9          8.10          7.38         0.53 o                         
  -1  -5   9          5.77          7.79         0.44 o                         
   0  -5   9          5.89          5.92         0.47 o                         
   1  -5   9         20.61         16.14         0.75 o                         
   2  -5   9         25.93         25.65         0.94 o                         
   3  -5   9        112.88        112.89         2.41 o                         
   4  -5   9          5.54          3.49         0.37 o                         
   5  -5   9         22.56         26.40         0.92 o                         
   6  -5   9         10.25          8.33         0.65 o                         
   7  -5   9          4.71          2.84         0.49 o                         
  -6  -4   9         67.95         70.54         2.01 o                         
  -5  -4   9         22.43         20.57         0.93 o                         
  -4  -4   9        195.90        196.44         3.46 o                         
  -3  -4   9          2.26          2.70         0.29 o                         
  -2  -4   9          0.01          0.25         0.24 o                         
  -1  -4   9        250.64        255.84         4.33 o                         
   0  -4   9         40.78         42.50         1.05 o                         
   1  -4   9        151.93        144.24         3.29 o                         
   2  -4   9         85.89         86.57         2.14 o                         
   3  -4   9         12.16         13.59         0.70 o                         
   4  -4   9          0.15          0.06         0.23 o                         
   5  -4   9          8.07          7.81         0.50 o                         
   6  -4   9         10.35          7.98         0.71 o                         
   7  -4   9          0.26          0.53         0.46 o                         
  -7  -3   9         15.85         14.47         0.89 o                         
  -6  -3   9         51.09         66.53         3.64 o                         
  -5  -3   9         22.87         21.83         1.13 o                         
  -4  -3   9        105.89        103.84         1.96 o                         
  -3  -3   9          2.57          3.06         0.36 o                         
  -2  -3   9          5.87          4.88         0.43 o                         
  -1  -3   9        779.26        788.43        14.11 o                         
   0  -3   9       1175.52       1286.50        50.56 o                         
   1  -3   9        215.74        207.96         4.57 o                         
   2  -3   9        543.32        553.73        11.51 o                         
   3  -3   9        195.66        207.10         3.90 o                         
   4  -3   9          0.19          0.19         0.23 o                         
   5  -3   9          0.11          0.25         0.20 o                         
   6  -3   9          0.91          1.21         0.36 o                         
   7  -3   9          0.80          0.83         0.41 o                         
   8  -3   9          0.91         -0.97         1.03 o                         
  -7  -2   9         31.27         34.82         1.84 o                         
  -6  -2   9          5.30          6.09         0.73 o                         
  -5  -2   9         39.96         41.86         1.11 o                         
  -4  -2   9         31.00         30.56         0.87 o                         
  -3  -2   9          2.52          1.34         0.72 o                         
  -2  -2   9        167.13        168.58         2.96 o                         
  -1  -2   9          6.90          8.12         1.20 o                         
   0  -2   9        811.91        793.69        24.88 o                         
   1  -2   9        102.59         94.45         2.09 o                         
   2  -2   9        389.15        388.72        15.70 o                         
   3  -2   9        675.82        686.57        14.98 o                         
   4  -2   9          1.94          2.20         0.25 o                         
   5  -2   9        202.37        196.60         3.80 o                         
   6  -2   9          2.42          1.92         0.66 o                         
   7  -2   9         73.08         77.08         2.11 o                         
   8  -2   9          1.35          1.90         2.43 o                         
  -7  -1   9         48.87         53.34         2.27 o                         
  -6  -1   9          2.00          2.00         0.53 o                         
  -5  -1   9         24.97         25.84         0.82 o                         
  -4  -1   9          1.81          2.66         0.21 o                         
  -3  -1   9         23.00         23.77         0.79 o                         
  -2  -1   9         81.24         83.79         1.75 o                         
  -1  -1   9        540.18        533.54        10.88 o                         
   0  -1   9        626.27        610.93        16.01 o                         
   1  -1   9          0.46          1.07         0.23 o                         
   2  -1   9         23.03         17.67         0.66 o                         
   3  -1   9          0.52         -0.05         0.16 o                         
   4  -1   9          9.28          8.30         0.35 o                         
   5  -1   9         18.96         16.57         0.74 o                         
   6  -1   9         18.33         20.25         1.09 o                         
   7  -1   9         23.82         29.44         1.17 o                         
   8  -1   9          0.11          0.40         0.34 o                         
  -7   0   9          7.72          8.69         0.68 o                         
  -6   0   9          0.38          0.66         0.39 o                         
  -5   0   9          4.77          3.80         0.49 o                         
  -4   0   9         17.35         16.16         0.46 o                         
  -3   0   9         41.83         46.43         0.92 o                         
  -2   0   9        177.11        175.57         3.36 o                         
  -1   0   9        621.37        625.25        12.68 o                         
   0   0   9       1073.88       1053.54        17.80 o                         
   1   0   9         21.68         18.77         0.61 o                         
   2   0   9        199.59        194.97         3.94 o                         
   3   0   9         75.68         82.48         1.50 o                         
   4   0   9          4.29          3.18         0.24 o                         
   5   0   9         64.48         60.90         1.67 o                         
   6   0   9         86.59         87.28         2.00 o                         
   7   0   9         10.09         10.56         0.84 o                         
   8   0   9          3.77          3.69         0.47 o                         
  -7   1   9          9.42          8.84         0.69 o                         
  -6   1   9          0.76          1.52         0.39 o                         
  -5   1   9        111.55        114.01         2.75 o                         
  -4   1   9         45.32         42.39         0.98 o                         
  -3   1   9         28.13         33.09         0.77 o                         
  -2   1   9          5.82          5.30         0.32 o                         
  -1   1   9        305.57        308.73         5.30 o                         
   0   1   9         69.13         70.01         1.49 o                         
   1   1   9          2.72          4.06         0.32 o                         
   2   1   9         97.77        105.58         2.13 o                         
   3   1   9        142.42        139.57         3.00 o                         
   4   1   9        260.46        252.28         4.26 o                         
   5   1   9         15.53         15.61         0.72 o                         
   6   1   9        185.34        194.52         4.38 o                         
   7   1   9          6.37          6.47         0.67 o                         
   8   1   9          4.71          3.61         0.46 o                         
  -7   2   9         10.00         10.03         0.68 o                         
  -6   2   9         16.37         15.21         0.82 o                         
  -5   2   9         15.01         13.52         0.95 o                         
  -4   2   9         74.52         74.89         1.50 o                         
  -3   2   9          0.06          0.09         0.24 o                         
  -2   2   9        384.48        395.40         8.10 o                         
  -1   2   9         12.00         13.91         0.45 o                         
   0   2   9        445.93        439.82         7.40 o                         
   1   2   9        790.05        803.94        14.47 o                         
   2   2   9        180.82        169.15         3.51 o                         
   3   2   9          0.17         -0.05         0.17 o                         
   4   2   9          0.15          0.36         0.21 o                         
   5   2   9         26.66         24.47         0.86 o                         
   6   2   9          4.93          4.79         0.47 o                         
   7   2   9          4.57          3.06         0.50 o                         
   8   2   9          5.05          4.87         0.49 o                         
  -7   3   9          5.80          4.27         0.65 o                         
  -6   3   9         18.96         19.65         1.17 o                         
  -5   3   9          2.55          3.33         0.49 o                         
  -4   3   9         40.86         42.81         1.21 o                         
  -3   3   9         92.63         92.38         2.23 o                         
  -2   3   9         32.31         33.53         0.98 o                         
  -1   3   9        179.99        171.31         3.39 o                         
   0   3   9          0.22          1.53         0.25 o                         
   1   3   9        289.50        264.67         5.06 o                         
   2   3   9        164.45        165.48         4.01 o                         
   3   3   9        123.33        112.04         2.18 o                         
   4   3   9        217.52        209.80         3.94 o                         
   5   3   9         55.40         54.62         1.46 o                         
   6   3   9         19.86         18.92         0.80 o                         
   7   3   9          0.89          0.91         0.31 o                         
   8   3   9         14.16         11.88         0.77 o                         
  -7   4   9          1.39          0.28         0.48 o                         
  -6   4   9         19.30         21.32         1.66 o                         
  -5   4   9          7.15          5.24         0.47 o                         
  -4   4   9          0.03         -0.32         0.32 o                         
  -3   4   9         81.78         79.34         2.11 o                         
  -2   4   9        294.33        294.14         6.80 o                         
  -1   4   9        692.08        649.60        13.02 o                         
   0   4   9        275.26        287.92        12.63 o                         
   1   4   9        212.61        200.71         5.08 o                         
   2   4   9          0.45          0.42         0.21 o                         
   3   4   9          0.48          0.21         0.26 o                         
   4   4   9          8.34          6.59         0.38 o                         
   5   4   9         16.91         14.50         0.65 o                         
   6   4   9         18.00         18.06         0.88 o                         
   7   4   9          0.09         -0.07         0.31 o                         
   8   4   9         21.33         23.60         1.01 o                         
  -6   5   9          6.35          8.15         1.06 o                         
  -5   5   9          6.70          7.54         1.73 o                         
  -4   5   9         24.15         22.88         1.08 o                         
  -3   5   9        115.11        114.66         3.15 o                         
  -2   5   9        168.31        163.18         3.95 o                         
  -1   5   9        625.72        594.36        11.91 o                         
   0   5   9        240.82        236.55         4.88 o                         
   1   5   9        743.44        749.95        16.86 o                         
   2   5   9        169.41        171.72         3.82 o                         
   3   5   9         76.88         77.96         1.79 o                         
   4   5   9         35.36         29.03         1.99 o                         
   5   5   9        242.26        242.35         5.88 o                         
   7   5   9         68.20         84.84         2.58 o                         
   8   5   9          0.14          0.07         0.41 o                         
  -6   6   9          3.37          5.31         1.09 o                         
  -5   6   9         15.57         14.67         0.82 o                         
  -4   6   9         40.81         39.88         1.50 o                         
  -3   6   9          0.11         -0.15         1.05 o                         
  -2   6   9        135.34        132.49         3.96 o                         
  -1   6   9         57.35         49.08         1.12 o                         
   0   6   9         10.73         12.53         0.59 o                         
   1   6   9          5.92          9.66         0.54 o                         
   2   6   9         20.72         21.73         0.76 o                         
   3   6   9         11.93         12.62         0.69 o                         
   4   6   9          0.36          0.49         0.20 o                         
   5   6   9        289.46        312.90         7.47 o                         
   6   6   9          9.53         14.24         1.24 o                         
   7   6   9         32.40         37.42         1.85 o                         
   8   6   9         12.93         10.32         1.61 o                         
  -6   7   9          9.65          6.79         0.73 o                         
  -5   7   9          8.78          6.32         0.57 o                         
  -4   7   9        105.24        101.13         3.03 o                         
  -3   7   9          2.39          1.65         0.41 o                         
  -2   7   9         33.94         33.72         1.02 o                         
  -1   7   9          0.32          0.49         0.18 o                         
   0   7   9          0.19          0.38         0.21 o                         
   1   7   9        145.07        139.79         3.20 o                         
   2   7   9          2.22          2.56         0.30 o                         
   3   7   9          3.51          4.58         0.40 o                         
   4   7   9         67.27         73.80         1.57 o                         
   5   7   9         25.90         26.92         1.20 o                         
   6   7   9         25.63         25.24         1.36 o                         
   7   7   9          0.12         -0.03         0.40 o                         
  -5   8   9         12.27         16.19         0.88 o                         
  -4   8   9         40.54         40.88         1.62 o                         
  -3   8   9         36.44         42.22         1.59 o                         
  -2   8   9          1.59          1.20         0.28 o                         
  -1   8   9          3.69          5.11         0.43 o                         
   0   8   9         44.92         45.55         1.50 o                         
   1   8   9          0.45          0.28         0.31 o                         
   2   8   9         98.16        104.07         2.53 o                         
   3   8   9         36.90         36.83         1.13 o                         
   4   8   9        190.27        196.97         3.74 o                         
   5   8   9          1.65          1.62         0.40 o                         
   6   8   9          2.05          1.49         0.43 o                         
   7   8   9          0.75          1.58         0.47 o                         
  -5   9   9          1.27          1.11         0.39 o                         
  -4   9   9          3.69          2.90         0.57 o                         
  -3   9   9         21.16         23.78         0.89 o                         
  -2   9   9        159.32        161.75         3.75 o                         
  -1   9   9         29.43         29.77         1.05 o                         
   0   9   9        152.99        165.63         4.20 o                         
   1   9   9         15.18         16.52         0.91 o                         
   2   9   9         13.13         14.22         0.87 o                         
   3   9   9          2.31          2.63         0.32 o                         
   4   9   9          8.18          8.90         0.61 o                         
   5   9   9          1.62          0.85         0.38 o                         
   6   9   9          9.19          8.11         0.70 o                         
  -4  10   9          1.35          1.46         0.48 o                         
  -3  10   9         12.86         11.33         0.66 o                         
  -2  10   9         32.54         34.42         1.18 o                         
  -1  10   9          2.20          2.74         0.37 o                         
   0  10   9          0.65          0.88         0.40 o                         
   1  10   9         28.64         32.76         1.34 o                         
   2  10   9          3.67          2.84         0.47 o                         
   3  10   9         21.58         22.82         0.91 o                         
   4  10   9         79.30         81.96         2.07 o                         
   5  10   9          0.24         -0.10         0.45 o                         
   6  10   9         43.56         41.30         1.96 o                         
  -3  11   9         38.37         35.98         1.62 o                         
  -2  11   9          3.75          3.33         0.45 o                         
  -1  11   9          0.87          0.98         0.32 o                         
   0  11   9         37.48         39.18         1.99 o                         
   1  11   9         10.84          9.09         1.05 o                         
   2  11   9          1.44          1.29         0.35 o                         
   3  11   9          9.08          8.73         0.61 o                         
   4  11   9         21.88         21.75         1.29 o                         
   5  11   9          0.22          1.13         0.47 o                         
  -2  12   9          2.70          0.35         1.32 o                         
  -1  12   9          0.09          1.29         0.63 o                         
   0  12   9         22.80         27.46         2.02 o                         
   1  12   9         16.99         16.63         1.65 o                         
   2  12   9          3.64          2.15         0.64 o                         
   3  12   9         51.67         61.17         2.84 o                         
  -1 -10  10          9.31         10.43         1.35 o                         
   0 -10  10          2.26          1.87         1.26 o                         
   1 -10  10          6.83          6.77         0.69 o                         
  -3  -9  10          3.41          2.27         0.53 o                         
  -2  -9  10          5.69          4.04         0.50 o                         
  -1  -9  10          7.06          3.19         1.28 o                         
   0  -9  10          6.12          4.31         1.18 o                         
   1  -9  10         29.31         30.32         1.25 o                         
   2  -9  10         20.94         25.54         1.44 o                         
   3  -9  10          3.52          0.76         1.10 o                         
  -4  -8  10         12.29          8.57         0.59 o                         
  -3  -8  10         24.72         24.70         2.04 o                         
  -2  -8  10          0.02          0.52         0.44 o                         
  -1  -8  10         43.72         45.25         1.49 o                         
   0  -8  10          0.15          0.02         0.32 o                         
   1  -8  10          2.83          3.09         0.46 o                         
   2  -8  10          6.31          4.26         0.45 o                         
   3  -8  10         16.82         19.92         2.55 o                         
   4  -8  10         16.51         14.60         0.75 o                         
   5  -8  10          0.94          2.14         0.72 o                         
  -5  -7  10          8.26          7.71         0.80 o                         
  -4  -7  10         31.60         31.09         1.03 o                         
  -3  -7  10         69.30         72.73         1.73 o                         
  -2  -7  10         43.61         45.88         1.23 o                         
  -1  -7  10        132.34        141.60         3.38 o                         
   0  -7  10          6.47          4.26         0.73 o                         
   1  -7  10          2.65          2.11         0.44 o                         
   2  -7  10         40.07         41.06         1.51 o                         
   3  -7  10          0.06          0.11         0.31 o                         
   4  -7  10         13.28         14.13         0.73 o                         
   5  -7  10          0.63          0.86         0.42 o                         
  -5  -6  10          2.78          1.81         0.41 o                         
  -4  -6  10         67.46         71.57         1.70 o                         
  -3  -6  10         53.84         54.75         1.57 o                         
  -2  -6  10         47.91         50.71         1.29 o                         
  -1  -6  10        105.19        110.21         2.29 o                         
   0  -6  10         33.15         32.21         1.13 o                         
   1  -6  10         50.45         50.30         1.50 o                         
   2  -6  10         25.16         30.77         1.13 o                         
   3  -6  10         43.06         41.03         1.25 o                         
   4  -6  10          4.26          5.34         0.47 o                         
   5  -6  10         19.30         18.72         0.88 o                         
   6  -6  10          3.79          2.08         0.37 o                         
  -6  -5  10         14.05         14.85         0.91 o                         
  -5  -5  10         12.54         14.66         0.86 o                         
  -4  -5  10         60.99         65.74         1.58 o                         
  -3  -5  10          6.51          6.86         0.49 o                         
  -2  -5  10          6.48          7.85         0.48 o                         
  -1  -5  10         96.10         93.02         1.98 o                         
   0  -5  10         98.38         97.65         2.42 o                         
   1  -5  10          2.36          1.64         0.33 o                         
   2  -5  10         51.06         57.12         1.61 o                         
   3  -5  10         75.89         74.90         1.77 o                         
   4  -5  10          4.93          5.80         0.48 o                         
   5  -5  10         28.77         31.19         1.01 o                         
   6  -5  10          8.82          8.57         0.69 o                         
   7  -5  10          2.71          1.19         0.62 o                         
  -6  -4  10         12.26         15.18         0.90 o                         
  -5  -4  10         13.97         14.21         0.82 o                         
  -4  -4  10        102.46        106.29         2.33 o                         
  -3  -4  10          7.49          6.74         0.45 o                         
  -2  -4  10         76.50         79.24         1.75 o                         
  -1  -4  10         19.23         17.43         0.60 o                         
   0  -4  10         53.67         54.40         1.27 o                         
   1  -4  10          4.42          5.24         0.46 o                         
   2  -4  10        142.66        139.85         3.24 o                         
   3  -4  10         14.54         15.83         0.78 o                         
   4  -4  10          1.49          1.66         0.33 o                         
   5  -4  10          0.22          0.11         0.31 o                         
   6  -4  10         11.30         10.59         0.86 o                         
   7  -4  10         11.47         14.98         0.92 o                         
  -6  -3  10          5.27          6.31         1.92 o                         
  -5  -3  10          2.11          2.21         0.39 o                         
  -4  -3  10          0.04          0.86         0.26 o                         
  -3  -3  10         15.94         14.61         0.62 o                         
  -2  -3  10        270.15        268.61         5.06 o                         
  -1  -3  10         15.99         20.19         0.70 o                         
   0  -3  10         33.04         36.06         1.18 o                         
   1  -3  10          0.11          0.58         0.30 o                         
   2  -3  10        249.37        251.63         5.46 o                         
   3  -3  10         25.30         26.26         1.24 o                         
   4  -3  10         85.13         92.51         2.01 o                         
   5  -3  10          0.03          0.15         0.21 o                         
   6  -3  10         19.03         25.42         1.74 o                         
   7  -3  10          2.41          2.66         0.50 o                         
  -6  -2  10          4.01          4.22         0.60 o                         
  -5  -2  10          5.40          6.72         1.46 o                         
  -4  -2  10         74.22         74.36         1.69 o                         
  -3  -2  10         58.35         62.59         3.32 o                         
  -2  -2  10        611.82        602.09        10.89 o                         
  -1  -2  10         12.90         11.99         0.64 o                         
   0  -2  10        158.53        159.62         4.55 o                         
   1  -2  10         52.83         57.69         1.54 o                         
   2  -2  10         27.32         29.61         0.97 o                         
   3  -2  10          1.79          1.61         0.49 o                         
   4  -2  10        130.64        133.19         2.39 o                         
   5  -2  10         14.40         11.83         0.50 o                         
   6  -2  10         27.28         33.04         1.81 o                         
   7  -2  10          3.48          2.51         0.97 o                         
   8  -2  10          0.93          1.30         0.42 o                         
  -7  -1  10          0.00          1.71         0.79 o                         
  -6  -1  10          9.48          9.86         0.84 o                         
  -5  -1  10         20.58         20.25         0.73 o                         
  -4  -1  10        151.44        152.63         2.51 o                         
  -3  -1  10        128.85        143.28         3.08 o                         
  -2  -1  10        127.90        118.23         2.74 o                         
  -1  -1  10         61.54         60.96         1.59 o                         
   0  -1  10         26.46         30.70         1.16 o                         
   1  -1  10        652.48        654.43        12.55 o                         
   2  -1  10         14.24         14.57         0.57 o                         
   3  -1  10         17.92         19.65         0.70 o                         
   4  -1  10        369.40        372.46         5.96 o                         
   5  -1  10        157.27        164.41         3.47 o                         
   6  -1  10         13.79         16.14         1.80 o                         
   7  -1  10          7.54          5.37         0.58 o                         
   8  -1  10          0.10         -0.25         0.42 o                         
  -7   0  10         24.78         24.16         1.25 o                         
  -6   0  10          0.01         -0.19         0.30 o                         
  -5   0  10        251.16        259.83         5.67 o                         
  -4   0  10          8.54          9.74         0.38 o                         
  -3   0  10        209.09        199.99         3.86 o                         
  -2   0  10          5.30          5.09         0.33 o                         
  -1   0  10         83.41         83.16         1.76 o                         
   0   0  10         70.51         78.40         1.91 o                         
   1   0  10        122.86        110.96         2.43 o                         
   2   0  10        192.16        193.11         3.90 o                         
   3   0  10         24.63         25.05         0.75 o                         
   4   0  10        367.81        367.65         6.43 o                         
   5   0  10         14.69         17.05         0.68 o                         
   6   0  10         27.75         28.17         1.20 o                         
   7   0  10         68.60         66.70         1.89 o                         
   8   0  10          2.60          1.95         0.41 o                         
  -7   1  10         23.27         27.49         1.28 o                         
  -6   1  10          1.18          1.35         0.36 o                         
  -5   1  10        223.42        236.95         5.21 o                         
  -4   1  10         19.70         20.32         0.64 o                         
  -3   1  10         59.97         61.60         1.38 o                         
  -2   1  10        102.77        105.24         2.14 o                         
  -1   1  10        154.48        161.06         3.13 o                         
   0   1  10        251.05        239.98         5.16 o                         
   1   1  10        547.53        554.69        11.50 o                         
   2   1  10        600.57        585.52        12.15 o                         
   3   1  10        271.76        268.02         4.65 o                         
   4   1  10         24.04         25.30         0.72 o                         
   5   1  10        135.25        129.49         2.99 o                         
   6   1  10          0.76          0.65         0.39 o                         
   7   1  10         23.28         17.86         0.89 o                         
   8   1  10          7.97          7.27         0.60 o                         
  -7   2  10          1.22          0.38         0.54 o                         
  -6   2  10          5.19          4.57         0.50 o                         
  -5   2  10         12.47         11.64         0.74 o                         
  -4   2  10         82.18         84.27         1.87 o                         
  -3   2  10          4.67          5.86         0.46 o                         
  -2   2  10         15.62         16.19         0.53 o                         
  -1   2  10          0.02          0.22         0.15 o                         
   0   2  10        278.21        258.81         4.47 o                         
   1   2  10        803.14        789.87        16.23 o                         
   2   2  10        327.31        300.98         6.38 o                         
   3   2  10         72.81         75.94         1.58 o                         
   4   2  10        307.40        294.45         5.38 o                         
   5   2  10         89.51         84.03         2.07 o                         
   6   2  10         31.62         28.67         1.16 o                         
   7   2  10          4.90          4.05         0.45 o                         
   8   2  10          3.90          2.90         0.44 o                         
  -6   3  10          1.78          0.61         0.64 o                         
  -5   3  10          1.84          1.21         0.27 o                         
  -4   3  10         77.30         77.35         1.98 o                         
  -3   3  10         66.48         67.63         1.77 o                         
  -2   3  10          0.40          0.45         0.21 o                         
  -1   3  10         36.37         33.57         0.90 o                         
   0   3  10         27.80         30.70         0.84 o                         
   1   3  10        162.51        146.10         2.93 o                         
   2   3  10          3.89          3.44         0.35 o                         
   3   3  10        116.65        116.04         2.27 o                         
   4   3  10         59.45         52.54         1.07 o                         
   5   3  10        139.38        134.20         3.06 o                         
   6   3  10          2.19          2.33         0.40 o                         
   7   3  10          0.00         -0.08         0.26 o                         
   8   3  10          8.87         10.98         0.72 o                         
  -6   4  10         12.74         14.29         1.13 o                         
  -5   4  10         17.47         22.11         2.35 o                         
  -4   4  10         34.29         33.00         1.10 o                         
  -3   4  10          3.36          2.18         0.36 o                         
  -2   4  10          0.01          0.05         0.19 o                         
  -1   4  10        262.67        244.04         4.83 o                         
   0   4  10        348.50        229.41        10.18 o                         
   1   4  10        144.79        120.69         2.83 o                         
   2   4  10        106.75        109.81         2.82 o                         
   3   4  10         73.21         75.09         2.01 o                         
   4   4  10          4.52          4.39         0.54 o                         
   5   4  10         20.89         19.47         0.95 o                         
   6   4  10         10.25          8.77         0.60 o                         
   7   4  10          6.62          6.59         2.39 o                         
   8   4  10          0.50          0.83         0.39 o                         
  -6   5  10         45.30         54.35         2.18 o                         
  -5   5  10          2.30          2.97         0.66 o                         
  -4   5  10        190.00        206.16         6.35 o                         
  -3   5  10         20.41         20.82         1.23 o                         
  -2   5  10          9.69          8.96         0.49 o                         
  -1   5  10         27.78         23.95         0.81 o                         
   0   5  10         47.20         46.23         1.72 o                         
   1   5  10        502.09        491.71        10.27 o                         
   2   5  10        276.31        269.81         6.36 o                         
   3   5  10         60.73         63.49         2.27 o                         
   4   5  10         56.80         55.14         1.25 o                         
   5   5  10         12.34         14.77         0.87 o                         
   6   5  10         10.53         10.09         0.87 o                         
   7   5  10         60.02         64.41         2.16 o                         
   8   5  10          0.04          0.29         0.43 o                         
  -6   6  10         15.00         14.30         1.37 o                         
  -5   6  10          8.65          7.94         1.02 o                         
  -4   6  10         10.99         12.77         1.08 o                         
  -3   6  10          4.48          3.62         0.61 o                         
  -2   6  10         13.47         11.09         0.71 o                         
  -1   6  10        135.67        134.40         2.62 o                         
   0   6  10        596.35        600.95        17.11 o                         
   1   6  10        179.44        175.88         4.32 o                         
   2   6  10         63.15         65.08         1.52 o                         
   3   6  10        102.79         97.29         3.18 o                         
   4   6  10          0.76          0.66         0.19 o                         
   5   6  10          0.02          1.13         0.53 o                         
   6   6  10         18.10         20.70         2.70 o                         
   7   6  10          0.88          2.24         1.06 o                         
  -5   7  10         15.26         16.86         0.91 o                         
  -4   7  10         34.39         37.42         1.52 o                         
  -3   7  10          0.03         -0.24         0.37 o                         
  -2   7  10         14.69         13.28         0.70 o                         
  -1   7  10          1.14          0.67         0.20 o                         
   0   7  10        151.65        149.46         3.78 o                         
   1   7  10        114.28        117.75         2.79 o                         
   2   7  10        107.07        106.44         2.54 o                         
   3   7  10         79.37         82.17         2.29 o                         
   4   7  10         74.07         84.12         2.04 o                         
   5   7  10         21.80         22.43         1.09 o                         
   6   7  10          4.84          5.26         0.60 o                         
   7   7  10         15.80         14.26         0.95 o                         
  -5   8  10          4.02          3.32         0.62 o                         
  -4   8  10          0.04          0.79         0.41 o                         
  -3   8  10         65.51         64.35         2.68 o                         
  -2   8  10         50.21         50.48         1.44 o                         
  -1   8  10         92.19         94.85         2.61 o                         
   0   8  10        180.95        182.54         4.55 o                         
   1   8  10         39.59         39.62         1.41 o                         
   2   8  10          8.23          5.87         0.56 o                         
   3   8  10          1.76          1.24         0.33 o                         
   4   8  10         15.14         13.99         0.60 o                         
   5   8  10          0.71          0.50         0.34 o                         
   6   8  10          3.69          3.79         0.55 o                         
   7   8  10          6.19          6.20         0.71 o                         
  -4   9  10          0.35          0.45         0.40 o                         
  -3   9  10          3.90          2.66         0.34 o                         
  -2   9  10         56.43         55.49         1.92 o                         
  -1   9  10         44.73         43.00         1.51 o                         
   0   9  10        160.48        171.47         4.55 o                         
   1   9  10         17.25         18.82         1.00 o                         
   2   9  10          0.70          0.91         0.31 o                         
   3   9  10          0.26          0.19         0.29 o                         
   4   9  10         11.59          9.83         0.63 o                         
   5   9  10          3.05          2.88         0.50 o                         
   6   9  10         20.49         23.61         1.32 o                         
  -4  10  10          5.43          2.41         0.59 o                         
  -3  10  10          0.88          0.12         0.42 o                         
  -2  10  10          2.95          2.06         0.38 o                         
  -1  10  10          0.71          0.69         0.36 o                         
   0  10  10         23.21         25.17         1.18 o                         
   1  10  10         49.01         55.39         1.86 o                         
   2  10  10         31.62         31.37         1.11 o                         
   3  10  10          2.44          3.53         0.45 o                         
   4  10  10         48.28         52.32         1.54 o                         
   5  10  10          0.54          0.65         0.45 o                         
  -3  11  10          5.27          2.58         0.59 o                         
  -2  11  10          1.05          0.12         1.59 o                         
  -1  11  10          3.50          3.88         0.52 o                         
   0  11  10         26.09         26.57         1.26 o                         
   1  11  10         16.19         17.91         1.26 o                         
   2  11  10         37.67         39.72         1.30 o                         
   3  11  10         29.83         33.22         1.18 o                         
   4  11  10          2.08          1.68         0.70 o                         
  -1  12  10         28.12         31.07         1.44 o                         
   0  12  10          0.09         -0.11         0.41 o                         
   1  12  10          8.31         12.03         1.17 o                         
   2  12  10          9.29          9.00         0.81 o                         
   3  12  10         19.77         20.31         1.17 o                         
  -2  -9  11          4.81          3.97         0.64 o                         
  -1  -9  11          2.10          2.31         1.14 o                         
   0  -9  11         11.23         13.94         1.41 o                         
   1  -9  11          0.03          0.50         0.34 o                         
   2  -9  11          0.80          1.72         1.63 o                         
  -3  -8  11          0.89         -0.84         1.35 o                         
  -2  -8  11          9.26          7.26         0.62 o                         
  -1  -8  11          7.23          7.12         0.63 o                         
   0  -8  11          6.25          5.17         0.58 o                         
   1  -8  11          1.77          0.76         0.39 o                         
   2  -8  11          1.10          0.77         0.35 o                         
   3  -8  11         23.06         31.47         2.99 o                         
   4  -8  11          2.82          1.72         0.39 o                         
  -4  -7  11          0.84          0.61         0.27 o                         
  -3  -7  11          3.50          1.99         0.36 o                         
  -2  -7  11         32.42         32.66         1.03 o                         
  -1  -7  11          0.14         -0.01         0.36 o                         
   0  -7  11         19.49         19.45         0.98 o                         
   1  -7  11          1.52          0.79         0.35 o                         
   2  -7  11         11.27         11.45         0.76 o                         
   3  -7  11          2.85          2.67         0.41 o                         
   4  -7  11          1.64          0.91         0.36 o                         
   5  -7  11          1.26          0.62         0.35 o                         
  -5  -6  11          0.23          0.27         0.37 o                         
  -4  -6  11          3.67          3.90         0.39 o                         
  -3  -6  11         23.41         24.01         0.93 o                         
  -2  -6  11         18.17         16.72         0.73 o                         
  -1  -6  11          3.11          2.99         0.39 o                         
   0  -6  11          2.06          2.14         0.51 o                         
   1  -6  11          2.35          2.21         0.43 o                         
   2  -6  11         13.03         13.63         0.84 o                         
   3  -6  11          2.48          2.00         0.39 o                         
   4  -6  11          9.17          6.58         0.60 o                         
   5  -6  11          2.08          1.62         0.38 o                         
   6  -6  11          0.42          0.27         0.30 o                         
  -5  -5  11         16.96         16.64         0.89 o                         
  -4  -5  11          0.11         -0.18         0.29 o                         
  -3  -5  11         87.05         88.22         2.06 o                         
  -2  -5  11         16.82         16.27         0.72 o                         
  -1  -5  11        157.52        154.97         3.10 o                         
   0  -5  11         85.90         86.18         1.87 o                         
   1  -5  11         31.87         37.87         1.25 o                         
   2  -5  11         27.79         27.98         1.06 o                         
   3  -5  11         23.69         25.46         1.21 o                         
   4  -5  11          7.45          5.82         0.48 o                         
   5  -5  11          0.81          1.06         0.44 o                         
   6  -5  11          2.82          2.15         0.47 o                         
  -5  -4  11          5.42          5.58         0.55 o                         
  -4  -4  11          5.16          4.80         0.44 o                         
  -3  -4  11        150.68        148.26         3.14 o                         
  -2  -4  11         63.11         64.92         1.54 o                         
  -1  -4  11          2.83          2.90         0.34 o                         
   0  -4  11         15.84         19.39         0.69 o                         
   1  -4  11         29.15         30.07         1.06 o                         
   2  -4  11        122.04        116.03         2.80 o                         
   3  -4  11        133.02        129.35         3.08 o                         
   4  -4  11        116.02        121.86         2.92 o                         
   5  -4  11         11.43          9.56         0.66 o                         
   6  -4  11         10.77         11.29         0.77 o                         
   7  -4  11          6.04          5.62         0.60 o                         
  -6  -3  11          1.30          0.75         0.87 o                         
  -5  -3  11         17.32         16.79         1.38 o                         
  -4  -3  11        120.84        120.76         2.57 o                         
  -3  -3  11          4.93          5.01         0.41 o                         
  -2  -3  11        124.40        132.72         2.71 o                         
  -1  -3  11        105.51        111.12         2.68 o                         
   0  -3  11        119.12        133.57         3.12 o                         
   1  -3  11        212.94        205.90         4.57 o                         
   2  -3  11         63.27         60.17         1.65 o                         
   3  -3  11         97.47         98.85         2.46 o                         
   4  -3  11        117.12        136.05         2.49 o                         
   5  -3  11          5.41          5.36         0.34 o                         
   6  -3  11         18.88         30.73         3.04 o                         
   7  -3  11          5.81          5.85         1.08 o                         
  -6  -2  11          2.51          0.69         0.63 o                         
  -5  -2  11          0.75          1.05         0.70 o                         
  -4  -2  11         57.57         65.46         1.59 o                         
  -3  -2  11         21.23         21.61         0.76 o                         
  -2  -2  11         41.15         43.72         1.83 o                         
  -1  -2  11          1.56          1.54         0.33 o                         
   0  -2  11        137.99        154.13         6.81 o                         
   1  -2  11        457.78        451.44         9.49 o                         
   2  -2  11          5.68          6.94         0.50 o                         
   3  -2  11        122.68        126.51         2.96 o                         
   4  -2  11          5.40          6.76         0.78 o                         
   5  -2  11          1.67          0.82         0.27 o                         
   6  -2  11          0.98          1.19         0.84 o                         
   7  -2  11          2.70          3.26         1.06 o                         
  -6  -1  11          9.44          8.14         1.13 o                         
  -5  -1  11          2.73          3.08         0.44 o                         
  -4  -1  11          1.82          1.09         0.26 o                         
  -3  -1  11         60.61         60.79         1.46 o                         
  -2  -1  11         14.39         17.97         0.84 o                         
  -1  -1  11        123.84        127.10         2.95 o                         
   0  -1  11         13.48         15.42         0.68 o                         
   1  -1  11        393.98        376.52         7.96 o                         
   2  -1  11         14.05         15.94         0.62 o                         
   3  -1  11        224.31        218.37         4.42 o                         
   4  -1  11         35.35         31.06         0.94 o                         
   5  -1  11          0.87          0.76         0.21 o                         
   6  -1  11          5.06          5.10         0.53 o                         
   7  -1  11         20.38         20.80         2.01 o                         
  -6   0  11          0.02          0.30         0.37 o                         
  -5   0  11         22.01         25.51         1.09 o                         
  -4   0  11         45.00         42.26         1.00 o                         
  -3   0  11         28.06         32.06         0.90 o                         
  -2   0  11         24.38         21.17         0.83 o                         
  -1   0  11        141.36        136.56         3.14 o                         
   0   0  11          8.39          7.62         0.48 o                         
   1   0  11        106.98        104.22         2.29 o                         
   2   0  11          2.54          1.57         0.25 o                         
   3   0  11         13.41         14.87         0.61 o                         
   4   0  11          0.05         -0.01         0.21 o                         
   5   0  11          0.10          0.18         0.23 o                         
   6   0  11          2.95          3.54         0.47 o                         
   7   0  11         39.31         37.94         1.34 o                         
   8   0  11         18.53         21.68         1.10 o                         
  -6   1  11          0.04          0.15         0.35 o                         
  -5   1  11          4.59          5.68         0.59 o                         
  -4   1  11          3.68          3.71         0.38 o                         
  -3   1  11         72.38         70.07         1.56 o                         
  -2   1  11         96.49        101.04         2.09 o                         
  -1   1  11         73.86         68.69         1.76 o                         
   0   1  11          3.79          3.61         0.35 o                         
   1   1  11         20.35         19.59         0.74 o                         
   2   1  11         93.62        106.12         2.49 o                         
   3   1  11        401.37        401.16         9.24 o                         
   4   1  11          0.12          0.05         0.20 o                         
   5   1  11          2.91          2.95         0.42 o                         
   6   1  11          0.04         -0.32         0.32 o                         
   7   1  11          1.37          1.46         0.40 o                         
   8   1  11          2.43          1.96         0.44 o                         
  -6   2  11          3.74          2.64         0.47 o                         
  -5   2  11         33.67         31.76         1.20 o                         
  -4   2  11         39.07         38.90         1.11 o                         
  -3   2  11        338.05        339.37         7.28 o                         
  -2   2  11         28.58         28.32         0.81 o                         
  -1   2  11        498.87        476.91         8.73 o                         
   0   2  11          3.43          2.84         0.28 o                         
   1   2  11          0.20         -0.07         0.20 o                         
   2   2  11         83.95         87.69         2.12 o                         
   3   2  11         29.45         27.26         0.88 o                         
   4   2  11         17.96         15.35         0.56 o                         
   5   2  11          8.22          7.64         0.56 o                         
   6   2  11          1.83          0.57         0.33 o                         
   7   2  11         11.65         10.97         0.71 o                         
   8   2  11          0.09          0.10         0.36 o                         
  -6   3  11          3.43          2.69         0.46 o                         
  -5   3  11          0.05         -0.19         0.27 o                         
  -4   3  11         79.85         76.92         2.03 o                         
  -3   3  11        158.05        163.22         4.54 o                         
  -2   3  11          0.17          0.25         0.21 o                         
  -1   3  11         39.40         40.68         1.19 o                         
   0   3  11        453.45        452.77         8.56 o                         
   1   3  11          6.01         10.06         0.46 o                         
   2   3  11        276.86        270.36         5.80 o                         
   3   3  11         18.09         19.15         0.70 o                         
   4   3  11         30.08         30.31         0.91 o                         
   5   3  11         91.93         95.33         2.32 o                         
   6   3  11          0.30          0.79         0.30 o                         
   7   3  11         10.43          9.06         0.64 o                         
   8   3  11          0.56          0.91         0.35 o                         
  -6   4  11         11.42         11.41         1.01 o                         
  -5   4  11         12.13         10.29         0.66 o                         
  -4   4  11        163.45        164.67         3.84 o                         
  -3   4  11         18.51         19.78         0.85 o                         
  -2   4  11          5.07          6.53         0.44 o                         
  -1   4  11         13.95         12.29         0.54 o                         
   0   4  11        242.74        236.03         4.62 o                         
   1   4  11        106.19        101.27         2.24 o                         
   2   4  11        104.17        101.14         2.67 o                         
   3   4  11         24.78         24.34         0.97 o                         
   4   4  11          4.56          5.33         0.58 o                         
   5   4  11          0.00          0.53         0.37 o                         
   6   4  11         26.11         24.02         0.90 o                         
   7   4  11         21.07         26.66         1.80 o                         
   8   4  11         22.27         18.68         1.12 o                         
  -6   5  11         10.06         16.16         1.98 o                         
  -5   5  11          0.91          1.34         0.45 o                         
  -4   5  11         40.26         43.22         2.16 o                         
  -3   5  11          6.19          4.66         0.68 o                         
  -2   5  11         37.39         39.52         1.21 o                         
  -1   5  11         48.95         47.59         1.28 o                         
   0   5  11          3.18          3.79         0.38 o                         
   1   5  11         70.49         63.19         1.68 o                         
   2   5  11        356.54        354.37         8.25 o                         
   3   5  11        122.17        121.33         3.13 o                         
   4   5  11          4.86          4.65         0.52 o                         
   5   5  11          0.59          0.04         0.42 o                         
   6   5  11         21.54         22.78         1.10 o                         
   7   5  11         25.33         29.24         1.39 o                         
  -5   6  11         15.44         16.96         1.32 o                         
  -4   6  11         14.83         13.37         1.09 o                         
  -3   6  11         47.78         44.59         2.03 o                         
  -2   6  11        100.73        107.69         3.39 o                         
  -1   6  11          8.79         10.13         0.54 o                         
   0   6  11          4.68          4.25         0.38 o                         
   1   6  11          9.19          8.60         0.65 o                         
   2   6  11        147.41        154.31         3.23 o                         
   3   6  11        144.56        142.41         3.63 o                         
   4   6  11          3.35          2.00         0.28 o                         
   5   6  11          5.29          5.17         0.57 o                         
   6   6  11         29.91         31.99         1.34 o                         
   7   6  11          7.37          9.19         1.33 o                         
  -5   7  11          1.55          2.15         0.56 o                         
  -4   7  11         49.00         55.43         2.36 o                         
  -3   7  11         12.87         12.22         1.09 o                         
  -2   7  11        172.18        185.41         4.74 o                         
  -1   7  11         38.82         38.72         1.36 o                         
   0   7  11          0.88          0.38         0.33 o                         
   1   7  11          2.01          0.85         0.34 o                         
   2   7  11         11.44          8.92         0.54 o                         
   3   7  11          0.01         -0.10         0.38 o                         
   4   7  11         73.78         75.45         2.14 o                         
   5   7  11          0.30          0.24         0.36 o                         
   6   7  11         32.66         31.50         1.35 o                         
   7   7  11          3.34          2.49         0.56 o                         
  -4   8  11          0.02         -0.31         0.44 o                         
  -3   8  11         12.38         10.53         1.05 o                         
  -2   8  11         17.37         20.54         0.97 o                         
  -1   8  11        113.13        106.45         2.81 o                         
   0   8  11         67.67         59.23         1.88 o                         
   1   8  11         85.90         94.05         2.65 o                         
   2   8  11          0.84          0.60         0.33 o                         
   3   8  11         25.12         23.86         1.09 o                         
   4   8  11         48.88         48.23         1.39 o                         
   5   8  11          4.17          3.74         0.67 o                         
   6   8  11          0.22          0.69         0.42 o                         
  -4   9  11          0.43          0.11         0.41 o                         
  -3   9  11         36.03         38.16         1.97 o                         
  -2   9  11          0.18         -0.07         0.39 o                         
  -1   9  11          3.90          3.86         0.51 o                         
   0   9  11          4.06          3.73         0.54 o                         
   1   9  11          0.10          0.35         0.40 o                         
   2   9  11         36.66         35.15         1.36 o                         
   3   9  11          6.49          6.87         0.57 o                         
   4   9  11         21.27         20.28         0.90 o                         
   5   9  11         26.96         27.99         1.37 o                         
   6   9  11         57.30         63.12         2.22 o                         
  -3  10  11          0.00         -0.50         0.52 o                         
  -2  10  11         32.20         34.74         1.38 o                         
  -1  10  11          0.95          0.49         0.37 o                         
   0  10  11         37.79         40.08         1.52 o                         
   1  10  11         47.22         45.66         1.67 o                         
   2  10  11        107.01        110.82         3.19 o                         
   3  10  11         30.29         31.90         1.18 o                         
   4  10  11         22.02         23.49         1.02 o                         
   5  10  11         27.15         28.67         1.35 o                         
  -2  11  11          3.17          3.88         0.62 o                         
  -1  11  11          5.00          7.45         2.20 o                         
   0  11  11         12.32         10.09         0.95 o                         
   1  11  11         40.19         52.99         1.98 o                         
   2  11  11         22.59         24.48         1.06 o                         
   3  11  11          3.67          2.71         0.47 o                         
   4  11  11         23.05         32.15         1.66 o                         
   0  12  11          5.64          5.01         0.81 o                         
   1  12  11         16.68         19.73         1.61 o                         
   2  12  11          2.90          2.38         0.67 o                         
  -2  -8  12         12.70          9.87         0.76 o                         
  -1  -8  12          1.77          2.07         0.45 o                         
   0  -8  12         58.32         61.98         1.91 o                         
   1  -8  12          3.19          3.14         0.52 o                         
   2  -8  12         13.23         14.17         0.77 o                         
   3  -8  12          0.02          0.23         0.31 o                         
  -3  -7  12          1.63          2.01         0.33 o                         
  -2  -7  12         27.21         26.24         0.95 o                         
  -1  -7  12          3.88          2.98         0.48 o                         
   0  -7  12         42.04         44.52         1.52 o                         
   1  -7  12          0.50          0.36         0.35 o                         
   2  -7  12         11.32         11.50         0.80 o                         
   3  -7  12          2.71          2.13         0.41 o                         
   4  -7  12          2.95          1.09         0.38 o                         
  -4  -6  12          0.05          0.04         0.25 o                         
  -3  -6  12         29.22         31.75         1.04 o                         
  -2  -6  12          6.15          7.03         0.50 o                         
  -1  -6  12         11.04         12.87         0.65 o                         
   0  -6  12         27.78         28.31         1.16 o                         
   1  -6  12          2.38          2.82         0.46 o                         
   2  -6  12          1.24          1.14         0.41 o                         
   3  -6  12          7.75          5.30         0.49 o                         
   4  -6  12         13.41         11.42         0.72 o                         
   5  -6  12          7.02          7.45         0.56 o                         
  -4  -5  12          0.05          0.01         0.27 o                         
  -3  -5  12         33.68         39.76         1.18 o                         
  -2  -5  12         18.96         18.14         0.77 o                         
  -1  -5  12        185.57        193.31         3.83 o                         
   0  -5  12         18.62         16.64         0.71 o                         
   1  -5  12          2.45          1.90         0.53 o                         
   2  -5  12          7.27          4.54         0.61 o                         
   3  -5  12         10.70          8.23         0.75 o                         
   4  -5  12         34.31         40.08         1.22 o                         
   5  -5  12          2.25          1.85         0.37 o                         
   6  -5  12          4.75          3.56         0.40 o                         
  -5  -4  12          0.32          0.35         0.33 o                         
  -4  -4  12          4.12          2.31         0.35 o                         
  -3  -4  12          6.09          7.08         0.51 o                         
  -2  -4  12         20.28         18.44         0.80 o                         
  -1  -4  12         94.01         88.62         1.80 o                         
   0  -4  12          2.67          1.77         0.30 o                         
   1  -4  12         14.60         19.32         1.02 o                         
   2  -4  12          9.71          8.70         0.63 o                         
   3  -4  12         18.05         18.91         0.97 o                         
   4  -4  12         63.69         78.35         4.48 o                         
   5  -4  12          6.85          4.30         0.43 o                         
   6  -4  12          8.38          8.21         0.69 o                         
  -5  -3  12          8.97          9.73         0.86 o                         
  -4  -3  12          0.08         -0.20         0.27 o                         
  -3  -3  12         22.28         21.03         0.84 o                         
  -2  -3  12          3.05          4.34         0.47 o                         
  -1  -3  12         37.69         36.58         1.05 o                         
   0  -3  12          2.22          1.84         0.56 o                         
   1  -3  12         91.28         95.68         2.66 o                         
   2  -3  12          6.58          5.61         0.49 o                         
   3  -3  12          0.20         -0.05         0.68 o                         
   4  -3  12          3.27          1.82         0.78 o                         
   5  -3  12         12.93         12.70         0.69 o                         
   6  -3  12          7.07          5.06         2.39 o                         
   7  -3  12          6.76          4.80         0.58 o                         
  -6  -2  12          2.37          3.72         1.18 o                         
  -5  -2  12         18.38         20.74         1.03 o                         
  -4  -2  12         18.88         18.42         0.79 o                         
  -3  -2  12         39.40         40.67         1.17 o                         
  -2  -2  12         10.45          9.84         0.65 o                         
  -1  -2  12         66.00         63.07         1.73 o                         
   0  -2  12          1.16          1.38         0.32 o                         
   1  -2  12          8.52          8.05         0.57 o                         
   2  -2  12         16.12         14.29         0.70 o                         
   3  -2  12         14.58         15.70         1.28 o                         
   4  -2  12         15.08         14.46         1.11 o                         
   5  -2  12          0.02          0.32         0.27 o                         
   6  -2  12         32.32         50.31         3.81 o                         
   7  -2  12          3.88          3.68         0.86 o                         
  -6  -1  12          5.84          8.31         1.75 o                         
  -5  -1  12          4.90          4.20         0.50 o                         
  -4  -1  12         51.10         52.89         1.38 o                         
  -3  -1  12         43.07         44.60         1.21 o                         
  -2  -1  12        229.12        231.98         5.12 o                         
  -1  -1  12        122.04        120.02         2.85 o                         
   0  -1  12        121.46        122.16         2.88 o                         
   1  -1  12          0.25         -0.19         0.24 o                         
   2  -1  12         41.26         44.01         1.29 o                         
   3  -1  12          6.69          6.40         0.48 o                         
   4  -1  12        100.74        103.97         2.28 o                         
   5  -1  12         71.04         68.65         1.53 o                         
   6  -1  12          0.27          0.67         0.38 o                         
   7  -1  12          2.29          2.24         0.49 o                         
  -6   0  12          0.02         -0.11         0.35 o                         
  -5   0  12         18.37         19.29         0.96 o                         
  -4   0  12        123.89        130.49         2.75 o                         
  -3   0  12         16.64         18.52         0.74 o                         
  -2   0  12        235.38        242.42         5.33 o                         
  -1   0  12          0.32          0.73         0.28 o                         
   0   0  12        105.61        109.83         2.63 o                         
   1   0  12          2.38          2.50         0.34 o                         
   2   0  12          0.04          0.20         0.19 o                         
   3   0  12        475.93        475.25         9.97 o                         
   4   0  12         50.07         46.97         1.22 o                         
   5   0  12        128.27        130.62         2.97 o                         
   6   0  12          1.80          2.36         0.43 o                         
   7   0  12          1.74          1.28         0.49 o                         
  -6   1  12         14.17         14.60         0.90 o                         
  -5   1  12         11.95          9.23         0.69 o                         
  -4   1  12          5.15          4.98         0.45 o                         
  -3   1  12          0.03          0.37         0.29 o                         
  -2   1  12         30.53         30.34         1.03 o                         
  -1   1  12        109.94        103.55         2.65 o                         
   0   1  12         32.96         35.88         1.13 o                         
   1   1  12        142.34        146.10         3.34 o                         
   2   1  12         25.60         25.05         0.88 o                         
   3   1  12        216.03        210.03         4.62 o                         
   4   1  12        102.53         98.54         2.36 o                         
   5   1  12         85.52         83.14         2.52 o                         
   6   1  12         16.32         13.52         0.78 o                         
   7   1  12          2.82          1.51         0.41 o                         
  -6   2  12         17.83         19.20         1.01 o                         
  -5   2  12          0.02          0.03         0.28 o                         
  -4   2  12         71.51         68.82         1.67 o                         
  -3   2  12         26.08         29.39         1.11 o                         
  -2   2  12         37.52         36.79         0.97 o                         
  -1   2  12        118.05        117.61         2.79 o                         
   0   2  12         10.39         10.74         0.61 o                         
   1   2  12         11.50         11.16         0.59 o                         
   2   2  12        153.89        145.60         3.32 o                         
   3   2  12          4.32          4.39         0.39 o                         
   4   2  12          0.99          1.19         0.28 o                         
   5   2  12          0.69          0.72         0.38 o                         
   6   2  12         10.45          8.75         0.62 o                         
   7   2  12          1.27          0.54         0.37 o                         
  -6   3  12         21.24         24.57         1.18 o                         
  -5   3  12          3.82          3.79         0.38 o                         
  -4   3  12          0.60          0.26         0.32 o                         
  -3   3  12         38.39         33.95         1.20 o                         
  -2   3  12         94.88         93.44         2.30 o                         
  -1   3  12          0.02          0.34         0.26 o                         
   0   3  12        178.50        179.04         3.61 o                         
   1   3  12          1.65          0.63         0.25 o                         
   2   3  12        235.77        223.98         4.90 o                         
   3   3  12          0.14          0.45         0.23 o                         
   4   3  12         25.04         20.72         0.73 o                         
   5   3  12         26.85         25.88         1.31 o                         
   6   3  12          1.46          1.34         0.36 o                         
   7   3  12          1.43          1.88         0.42 o                         
  -6   4  12          4.23          3.46         1.03 o                         
  -5   4  12          9.21          9.84         0.78 o                         
  -4   4  12         13.20         14.10         1.53 o                         
  -3   4  12        125.74        128.19         3.08 o                         
  -2   4  12         85.21         84.53         2.13 o                         
  -1   4  12        127.02        126.90         2.99 o                         
   0   4  12         44.87         38.60         1.05 o                         
   1   4  12        100.90         97.39         2.07 o                         
   2   4  12         48.87         52.39         1.45 o                         
   3   4  12          2.30          2.66         0.40 o                         
   4   4  12        170.20        172.77         5.28 o                         
   5   4  12         22.86         28.25         1.89 o                         
   6   4  12          3.96          3.09         0.38 o                         
   7   4  12          8.07         11.01         1.44 o                         
  -5   5  12         10.10          8.15         0.70 o                         
  -4   5  12         13.07         14.30         1.01 o                         
  -3   5  12         19.15         19.80         0.97 o                         
  -2   5  12         69.01         68.23         1.83 o                         
  -1   5  12         17.94         17.84         0.98 o                         
   0   5  12         25.57         19.92         0.72 o                         
   1   5  12         46.35         46.74         2.86 o                         
   2   5  12        145.42        149.52         3.80 o                         
   3   5  12         35.06         35.16         1.28 o                         
   4   5  12        306.41        333.58         9.62 o                         
   5   5  12          0.68          1.07         0.40 o                         
   6   5  12          9.67          8.21         0.71 o                         
   7   5  12          2.10          1.78         0.88 o                         
  -5   6  12         11.10         15.91         2.10 o                         
  -4   6  12         20.28         20.70         1.23 o                         
  -3   6  12          3.88          2.27         0.60 o                         
  -2   6  12        126.26        131.23         3.56 o                         
  -1   6  12          0.43          0.27         0.25 o                         
   0   6  12         58.59         56.29         1.60 o                         
   1   6  12         72.40         71.68         1.91 o                         
   2   6  12        186.34        195.68         4.84 o                         
   3   6  12         51.08         52.85         1.70 o                         
   4   6  12         52.71         50.50         1.66 o                         
   5   6  12          0.09         -0.14         0.32 o                         
   6   6  12          2.03          1.85         0.50 o                         
   7   6  12          9.80          8.12         2.84 o                         
  -5   7  12         12.26         10.89         1.14 o                         
  -4   7  12         28.68         31.39         1.75 o                         
  -3   7  12          0.21          0.32         0.43 o                         
  -2   7  12        104.79        104.67         2.86 o                         
  -1   7  12          5.58          6.09         0.52 o                         
   0   7  12         69.56         70.22         2.10 o                         
   1   7  12        516.19        519.61        11.99 o                         
   2   7  12         19.30         18.02         0.69 o                         
   3   7  12        120.00        125.71         3.34 o                         
   4   7  12         21.79         22.71         0.92 o                         
   5   7  12          8.21          7.05         0.67 o                         
   6   7  12          0.44          0.12         0.42 o                         
  -4   8  12          0.04         -0.14         0.51 o                         
  -3   8  12         23.23         24.22         1.56 o                         
  -2   8  12          0.73          0.60         0.34 o                         
  -1   8  12          9.46          8.70         0.68 o                         
   0   8  12          0.41          0.86         0.40 o                         
   1   8  12        263.83        277.27         6.72 o                         
   2   8  12          0.25          0.11         0.27 o                         
   3   8  12          3.59          4.30         0.67 o                         
   4   8  12         37.11         38.92         1.32 o                         
   5   8  12          6.39          7.29         0.73 o                         
   6   8  12          2.44          1.58         0.52 o                         
  -3   9  12         18.09         19.19         1.44 o                         
  -2   9  12          1.00         -0.17         0.33 o                         
  -1   9  12          3.22          2.69         0.45 o                         
   0   9  12          9.86          9.17         0.75 o                         
   1   9  12         15.17         15.30         0.98 o                         
   2   9  12          3.14          3.06         0.52 o                         
   3   9  12         78.52         90.12         2.31 o                         
   4   9  12          3.02          1.74         0.41 o                         
   5   9  12          0.01         -0.44         0.44 o                         
  -2  10  12         14.88         11.50         0.81 o                         
  -1  10  12         10.55         11.63         0.84 o                         
   0  10  12          1.04          0.95         0.42 o                         
   1  10  12         17.59         18.13         1.04 o                         
   2  10  12          6.29          3.48         0.60 o                         
   3  10  12         50.83         53.31         1.63 o                         
   4  10  12         37.78         40.83         1.41 o                         
   5  10  12          0.52         -1.97         1.97 o                         
  -1  11  12          7.49         11.02         1.46 o                         
   0  11  12         12.63         12.20         0.89 o                         
   1  11  12         30.10         36.88         1.65 o                         
   2  11  12          8.08         12.27         1.08 o                         
   3  11  12         16.20         16.48         0.89 o                         
   0  -8  13          7.35          7.74         0.85 o                         
   1  -8  13          3.11          1.81         0.52 o                         
  -2  -7  13          0.13          0.63         0.29 o                         
  -1  -7  13          5.27          5.48         0.58 o                         
   0  -7  13          0.01         -0.13         0.44 o                         
   1  -7  13          2.91          2.29         0.49 o                         
   2  -7  13         14.15         17.46         1.03 o                         
   3  -7  13          0.35          0.07         0.34 o                         
  -3  -6  13          1.98          1.27         0.33 o                         
  -2  -6  13         12.69         10.14         0.59 o                         
  -1  -6  13          0.04         -0.20         0.26 o                         
   0  -6  13         26.58         24.44         1.10 o                         
   1  -6  13          0.50          0.03         0.37 o                         
   2  -6  13         81.31         80.15         2.26 o                         
   3  -6  13          0.34          0.49         0.38 o                         
   4  -6  13         12.60         13.16         0.74 o                         
  -4  -5  13         16.78         18.16         0.80 o                         
  -3  -5  13          4.53          4.18         0.51 o                         
  -2  -5  13          6.32          5.17         0.45 o                         
  -1  -5  13          2.43          2.78         0.40 o                         
   0  -5  13         91.26         92.67         2.46 o                         
   1  -5  13         47.87         45.05         1.59 o                         
   2  -5  13         28.79         32.88         1.25 o                         
   3  -5  13          3.42          2.44         0.45 o                         
   4  -5  13         19.94         21.54         0.93 o                         
   5  -5  13         17.13         17.23         0.85 o                         
  -4  -4  13          6.91          7.75         0.54 o                         
  -3  -4  13          2.07          1.81         0.34 o                         
  -2  -4  13         14.07         11.62         0.64 o                         
  -1  -4  13        214.53        213.75         4.17 o                         
   0  -4  13         11.02         10.23         0.64 o                         
   1  -4  13         99.63        114.51         3.86 o                         
   2  -4  13         10.23         11.31         0.78 o                         
   3  -4  13          4.90          5.31         0.63 o                         
   4  -4  13          0.11          2.22         1.31 o                         
   5  -4  13          6.40          3.87         0.45 o                         
   6  -4  13          1.01          0.71         0.43 o                         
  -5  -3  13          7.55          9.58         0.90 o                         
  -4  -3  13          1.23          3.56         1.44 o                         
  -3  -3  13          5.69          6.42         0.50 o                         
  -2  -3  13          0.04         -0.25         0.25 o                         
  -1  -3  13        214.22        221.48         4.83 o                         
   0  -3  13         16.80         19.95         1.90 o                         
   1  -3  13         20.92         25.28         1.09 o                         
   2  -3  13         10.48         10.45         0.68 o                         
   3  -3  13          0.03          1.75         1.89 o                         
   4  -3  13         55.16         42.13         1.76 o                         
   5  -3  13          7.28          6.26         1.13 o                         
   6  -3  13          7.22          7.18         0.65 o                         
  -5  -2  13         13.22         13.37         0.91 o                         
  -4  -2  13          3.36          2.14         0.34 o                         
  -3  -2  13         17.55         19.70         0.81 o                         
  -2  -2  13         50.62         58.47         2.23 o                         
  -1  -2  13         29.24         31.77         1.14 o                         
   0  -2  13          2.33          2.08         0.35 o                         
   1  -2  13         35.05         32.34         1.14 o                         
   2  -2  13          4.33          2.87         0.39 o                         
   3  -2  13          6.07          6.74         0.56 o                         
   4  -2  13          4.64          3.17         1.26 o                         
   5  -2  13          2.53          2.13         0.35 o                         
   6  -2  13         18.50         20.58         1.06 o                         
  -5  -1  13          2.48          1.27         0.41 o                         
  -4  -1  13          2.74          3.96         0.40 o                         
  -3  -1  13         30.92         33.59         1.18 o                         
  -2  -1  13         18.00         20.74         0.90 o                         
  -1  -1  13         65.03         59.75         1.68 o                         
   0  -1  13          0.11         -0.11         0.27 o                         
   1  -1  13         64.34         64.45         1.76 o                         
   2  -1  13          0.09         -0.16         0.24 o                         
   3  -1  13         12.52         14.67         0.75 o                         
   4  -1  13          0.44          0.23         0.31 o                         
   5  -1  13         30.28         29.10         0.96 o                         
   6  -1  13          0.40          1.06         0.42 o                         
   7  -1  13          7.05          5.88         0.60 o                         
  -5   0  13         34.17         35.59         1.33 o                         
  -4   0  13         15.90         17.34         0.77 o                         
  -3   0  13          8.57          8.82         0.58 o                         
  -2   0  13        123.34        119.43         2.88 o                         
  -1   0  13          1.01          0.84         0.31 o                         
   0   0  13        154.95        152.18         3.53 o                         
   1   0  13         40.87         41.53         1.28 o                         
   2   0  13         14.42         14.63         0.70 o                         
   3   0  13         16.28         13.76         0.65 o                         
   4   0  13         16.69         14.50         0.67 o                         
   5   0  13          0.21         -0.34         0.34 o                         
   6   0  13          0.00          0.38         0.35 o                         
   7   0  13          0.07          0.61         0.42 o                         
  -5   1  13          4.61          3.20         0.49 o                         
  -4   1  13         30.76         29.10         0.98 o                         
  -3   1  13          5.02          3.37         0.44 o                         
  -2   1  13        147.44        149.40         4.22 o                         
  -1   1  13         16.55         14.83         0.76 o                         
   0   1  13        524.34        519.57        10.91 o                         
   1   1  13         42.62         42.20         1.28 o                         
   2   1  13         17.87         18.27         0.77 o                         
   3   1  13          8.09          9.06         0.57 o                         
   4   1  13         68.68         72.08         1.84 o                         
   5   1  13         17.61         16.67         0.72 o                         
   6   1  13          3.90          2.72         0.44 o                         
   7   1  13          5.15          5.11         0.63 o                         
  -5   2  13         25.71         25.77         0.91 o                         
  -4   2  13         11.93          9.80         0.60 o                         
  -3   2  13         17.41         17.48         0.87 o                         
  -2   2  13        134.04        137.26         3.23 o                         
  -1   2  13         12.80         11.12         0.68 o                         
   0   2  13        190.92        190.57         4.29 o                         
   1   2  13         32.54         33.38         1.10 o                         
   2   2  13          0.16          0.65         0.26 o                         
   3   2  13         11.77         11.05         0.61 o                         
   4   2  13         34.74         37.39         1.15 o                         
   5   2  13         58.47         65.36         1.82 o                         
   6   2  13          7.83          6.57         0.56 o                         
   7   2  13         24.17         28.43         1.21 o                         
  -5   3  13          2.41          3.70         0.40 o                         
  -4   3  13          0.79          0.26         0.31 o                         
  -3   3  13        105.96        107.01         2.52 o                         
  -2   3  13         52.12         55.81         1.58 o                         
  -1   3  13        245.86        240.01         5.30 o                         
   0   3  13          1.14          0.86         0.30 o                         
   1   3  13        167.48        171.22         7.44 o                         
   2   3  13         22.04         20.86         0.84 o                         
   3   3  13          6.54          5.68         0.45 o                         
   4   3  13         23.94         26.72         1.85 o                         
   5   3  13         26.31         28.58         3.01 o                         
   6   3  13          9.88         10.94         0.83 o                         
   7   3  13         17.51         18.47         0.97 o                         
  -5   4  13          2.29          2.74         0.62 o                         
  -4   4  13         13.80         17.19         0.90 o                         
  -3   4  13         74.75         76.47         2.23 o                         
  -2   4  13          5.38          6.60         0.52 o                         
  -1   4  13         47.04         47.98         1.81 o                         
   0   4  13         40.60         37.06         1.05 o                         
   1   4  13          2.94          3.04         0.53 o                         
   2   4  13         50.58         49.59         1.42 o                         
   3   4  13         43.36         45.39         1.52 o                         
   4   4  13        161.25        167.83         5.17 o                         
   5   4  13          0.92          0.09         0.72 o                         
   6   4  13         29.52         29.26         1.32 o                         
   7   4  13          6.23          5.90         1.19 o                         
  -5   5  13          2.81          3.98         0.67 o                         
  -4   5  13          4.07          2.41         1.15 o                         
  -3   5  13          0.79          0.50         0.33 o                         
  -2   5  13         26.99         25.71         1.10 o                         
  -1   5  13        159.14        174.11         4.85 o                         
   0   5  13         10.34          7.44         0.47 o                         
   1   5  13          8.15          8.77         0.59 o                         
   2   5  13          0.63          0.30         0.23 o                         
   3   5  13         13.48         14.38         0.82 o                         
   4   5  13         83.65         95.43         4.48 o                         
   5   5  13          2.70          1.77         0.46 o                         
   6   5  13          0.17          0.13         0.36 o                         
   7   5  13          0.01         -0.08         0.53 o                         
  -4   6  13         12.53         11.74         0.99 o                         
  -3   6  13         29.58         32.24         1.51 o                         
  -2   6  13          2.53          2.94         0.40 o                         
  -1   6  13         82.96         86.81         2.40 o                         
   0   6  13        105.40        105.22         2.63 o                         
   1   6  13         27.61         26.31         1.01 o                         
   2   6  13          9.40         11.55         0.53 o                         
   3   6  13         12.61         12.45         0.81 o                         
   4   6  13          2.02          2.36         0.45 o                         
   5   6  13          2.18          1.19         0.43 o                         
   6   6  13         30.62         31.75         1.84 o                         
  -4   7  13         30.73         30.19         1.55 o                         
  -3   7  13         12.97         14.97         1.29 o                         
  -2   7  13          5.49          5.22         0.51 o                         
  -1   7  13         23.75         26.75         1.12 o                         
   0   7  13          0.08          0.33         0.33 o                         
   1   7  13          0.91          0.17         0.31 o                         
   2   7  13          8.16         10.05         0.68 o                         
   3   7  13         32.15         29.96         1.50 o                         
   4   7  13         11.07         11.83         0.73 o                         
   5   7  13          7.80          6.97         0.71 o                         
   6   7  13         38.61         42.75         1.71 o                         
  -3   8  13         34.92         38.04         1.98 o                         
  -2   8  13         48.89         53.07         1.75 o                         
  -1   8  13         23.73         24.63         1.12 o                         
   0   8  13         99.40        100.01         2.84 o                         
   1   8  13          0.01         -0.06         0.31 o                         
   2   8  13          1.10         -0.20         0.39 o                         
   3   8  13         14.36         17.95         1.03 o                         
   4   8  13         10.18         11.84         0.73 o                         
   5   8  13         40.02         41.76         1.68 o                         
   6   8  13          7.63          6.19         0.78 o                         
  -3   9  13          4.22          3.52         0.86 o                         
  -2   9  13          3.83          2.16         0.46 o                         
  -1   9  13          0.62          0.60         0.36 o                         
   0   9  13          0.00          0.06         0.37 o                         
   1   9  13         10.41         13.03         0.89 o                         
   2   9  13          3.13          2.51         0.43 o                         
   3   9  13        170.42        192.23         4.94 o                         
   4   9  13          3.02          3.18         0.46 o                         
   5   9  13         42.20         45.56         1.80 o                         
  -2  10  13          2.68          1.87         0.91 o                         
  -1  10  13         34.60         39.39         1.56 o                         
   0  10  13          0.03          0.49         0.38 o                         
   1  10  13          0.15          0.37         0.39 o                         
   2  10  13         20.89         21.64         2.07 o                         
   3  10  13         26.85         28.96         1.39 o                         
   4  10  13          0.00         -0.08         0.35 o                         
   0  11  13         10.61          9.56         0.99 o                         
   1  11  13          0.02         -0.35         0.42 o                         
   2  11  13         28.55         32.16         1.52 o                         
  -1  -7  14          0.01          0.11         0.56 o                         
   0  -7  14          2.25          2.13         0.51 o                         
   1  -7  14          9.27          9.84         0.77 o                         
   2  -7  14          0.01         -0.16         0.54 o                         
  -2  -6  14          4.79          4.03         0.41 o                         
  -1  -6  14         23.91         21.98         0.85 o                         
   0  -6  14          4.77          3.38         0.51 o                         
   1  -6  14          5.10          6.08         0.62 o                         
   2  -6  14         16.94         17.44         1.01 o                         
   3  -6  14          0.44          0.27         0.34 o                         
  -3  -5  14         41.76         38.75         1.22 o                         
  -2  -5  14          0.08         -0.13         0.27 o                         
  -1  -5  14          7.28          9.10         0.55 o                         
   0  -5  14          2.55          1.44         0.36 o                         
   1  -5  14         13.74         15.32         0.90 o                         
   2  -5  14          1.35          1.09         0.44 o                         
   3  -5  14          2.17          1.42         0.41 o                         
   4  -5  14          2.14          1.83         0.41 o                         
  -4  -4  14         24.96         22.16         0.95 o                         
  -3  -4  14         24.00         22.11         0.93 o                         
  -2  -4  14          2.13          2.36         0.36 o                         
  -1  -4  14          0.71          0.31         0.28 o                         
   0  -4  14          3.47          1.81         0.36 o                         
   1  -4  14         15.84         17.44         0.80 o                         
   2  -4  14          4.23          3.04         1.31 o                         
   3  -4  14          0.66          0.45         0.35 o                         
   4  -4  14         10.97         14.15         0.98 o                         
   5  -4  14         10.55         15.27         1.70 o                         
  -4  -3  14         20.74         21.26         1.03 o                         
  -3  -3  14         29.07         25.66         0.97 o                         
  -2  -3  14          0.34          0.25         0.26 o                         
  -1  -3  14          3.23          0.08         1.02 o                         
   0  -3  14          4.75          3.26         0.45 o                         
   1  -3  14         13.98         10.62         2.44 o                         
   2  -3  14          5.74          4.82         0.56 o                         
   3  -3  14         35.31         38.46         1.37 o                         
   4  -3  14          2.14          1.83         0.79 o                         
   5  -3  14          4.17          6.17         0.84 o                         
   6  -3  14          0.00          0.18         0.42 o                         
  -4  -2  14         17.56         16.65         0.78 o                         
  -3  -2  14         15.29         16.32         0.76 o                         
  -2  -2  14          2.40          2.58         1.03 o                         
  -1  -2  14         32.27         26.25         1.74 o                         
   0  -2  14          2.37          1.74         0.43 o                         
   1  -2  14         42.94         43.96         1.62 o                         
   2  -2  14         11.39         10.82         0.82 o                         
   3  -2  14        111.69        118.31         2.92 o                         
   4  -2  14         12.18         14.33         1.56 o                         
   5  -2  14          1.70          1.27         0.34 o                         
   6  -2  14          1.71          1.11         0.44 o                         
  -5  -1  14          4.05          2.34         0.49 o                         
  -4  -1  14          3.04          3.65         0.41 o                         
  -3  -1  14          1.92          1.10         0.32 o                         
  -2  -1  14         52.41         48.59         1.57 o                         
  -1  -1  14         10.41          9.54         0.72 o                         
   0  -1  14          7.56          7.99         0.58 o                         
   1  -1  14        181.50        183.41         4.21 o                         
   2  -1  14         10.52          9.33         0.65 o                         
   3  -1  14         48.83         49.74         1.74 o                         
   4  -1  14          8.50          7.39         0.56 o                         
   5  -1  14          2.48          2.13         0.37 o                         
   6  -1  14         34.11         33.95         1.33 o                         
  -5   0  14          3.56          3.83         0.55 o                         
  -4   0  14          0.53          0.11         0.29 o                         
  -3   0  14          0.15          0.04         0.29 o                         
  -2   0  14          0.92          0.56         0.33 o                         
  -1   0  14          6.19          5.20         0.50 o                         
   0   0  14        129.98        135.68         3.24 o                         
   1   0  14         26.36         25.71         1.02 o                         
   2   0  14         31.97         34.69         1.19 o                         
   3   0  14          3.16          2.71         0.40 o                         
   4   0  14         63.07         58.27         1.66 o                         
   5   0  14         16.28         16.86         0.76 o                         
   6   0  14          3.52          2.33         0.45 o                         
  -5   1  14         11.00          7.93         0.70 o                         
  -4   1  14         31.82         31.21         1.10 o                         
  -3   1  14          6.58          5.64         0.53 o                         
  -2   1  14          0.47          0.22         0.30 o                         
  -1   1  14         35.21         35.47         1.20 o                         
   0   1  14        156.51        159.22         3.71 o                         
   1   1  14          1.36          1.27         0.34 o                         
   2   1  14          2.69          3.01         0.38 o                         
   3   1  14         18.35         14.99         0.73 o                         
   4   1  14         56.23         50.87         1.47 o                         
   5   1  14          6.60          7.77         0.72 o                         
   6   1  14          3.74          3.70         0.50 o                         
   7   1  14          3.35          2.83         0.58 o                         
  -5   2  14         11.33          7.94         0.55 o                         
  -4   2  14         34.76         36.77         1.15 o                         
  -3   2  14          6.03          5.10         0.51 o                         
  -2   2  14          0.01         -0.08         0.28 o                         
  -1   2  14          9.06          9.07         0.63 o                         
   0   2  14          6.85          6.62         0.55 o                         
   1   2  14          0.45          0.40         0.33 o                         
   2   2  14        145.18        147.85         3.45 o                         
   3   2  14          4.00          2.14         0.44 o                         
   4   2  14         62.83         66.40         2.02 o                         
   5   2  14          3.19          2.05         0.38 o                         
   6   2  14          6.86          5.65         0.55 o                         
   7   2  14          7.35          7.11         0.72 o                         
  -5   3  14         13.48         13.36         0.80 o                         
  -4   3  14          5.29          4.47         0.70 o                         
  -3   3  14          2.02          1.04         0.35 o                         
  -2   3  14          2.20          1.17         0.33 o                         
  -1   3  14         28.74         30.37         1.12 o                         
   0   3  14         60.25         61.36         1.72 o                         
   1   3  14          5.23          5.61         1.50 o                         
   2   3  14        328.20        362.79         8.56 o                         
   3   3  14         20.50         21.69         0.86 o                         
   4   3  14          0.42          2.49         1.27 o                         
   5   3  14         28.91         26.74         1.30 o                         
   6   3  14          5.22          4.11         0.50 o                         
   7   3  14          2.43          2.54         0.84 o                         
  -4   4  14         22.42         23.96         1.23 o                         
  -3   4  14          4.23          3.66         0.47 o                         
  -2   4  14          0.43          0.61         0.31 o                         
  -1   4  14         49.06         48.76         2.16 o                         
   0   4  14        102.72        103.09         2.58 o                         
   1   4  14        211.51        214.06         6.63 o                         
   2   4  14         54.97         59.23         2.38 o                         
   3   4  14         16.55         18.24         0.96 o                         
   4   4  14          3.34          2.76         0.68 o                         
   5   4  14         31.97         34.83         1.80 o                         
   6   4  14          6.50          5.32         0.66 o                         
  -4   5  14         12.55         10.65         0.90 o                         
  -3   5  14         25.17         25.55         1.04 o                         
  -2   5  14         16.73         17.08         0.81 o                         
  -1   5  14        154.77        171.43         4.65 o                         
   0   5  14         29.50         26.90         1.13 o                         
   1   5  14         85.96         87.68         2.31 o                         
   2   5  14         46.56         42.57         1.52 o                         
   3   5  14          0.47          0.76         0.45 o                         
   4   5  14          1.83          1.36         0.42 o                         
   5   5  14          6.21          7.47         2.25 o                         
   6   5  14          2.79          3.88         0.61 o                         
  -4   6  14          0.07          0.00         0.44 o                         
  -3   6  14          8.24          6.48         0.54 o                         
  -2   6  14          8.89          8.47         0.63 o                         
  -1   6  14        102.02        105.78         2.67 o                         
   0   6  14         31.03         33.23         1.21 o                         
   1   6  14         41.62         37.84         1.37 o                         
   2   6  14         19.12         22.92         1.10 o                         
   3   6  14         14.01         14.31         0.88 o                         
   4   6  14         39.10         41.08         1.48 o                         
   5   6  14          0.22          0.86         0.38 o                         
   6   6  14         15.22         16.98         1.10 o                         
  -3   7  14          6.14          5.86         0.76 o                         
  -2   7  14         21.27         19.54         0.90 o                         
  -1   7  14         16.52         16.99         0.86 o                         
   0   7  14         14.07         11.02         0.73 o                         
   1   7  14         33.10         33.56         1.28 o                         
   2   7  14          8.19          5.76         0.84 o                         
   3   7  14          1.69          1.48         0.41 o                         
   4   7  14         18.79         18.59         0.90 o                         
   5   7  14         10.80         11.08         0.89 o                         
   6   7  14         21.82         25.30         1.45 o                         
  -3   8  14         24.77         25.35         1.51 o                         
  -2   8  14         14.39         15.49         1.13 o                         
  -1   8  14          1.15          0.33         0.33 o                         
   0   8  14          2.85          2.68         0.47 o                         
   1   8  14         19.21         19.21         0.95 o                         
   2   8  14          3.21          2.79         0.52 o                         
   3   8  14         15.26         15.30         1.01 o                         
   4   8  14          3.60          4.77         0.54 o                         
   5   8  14         33.98         37.11         1.60 o                         
  -2   9  14         24.54         26.89         1.76 o                         
  -1   9  14         10.83          8.76         0.77 o                         
   0   9  14         17.12         19.72         1.11 o                         
   1   9  14          1.79          2.49         0.44 o                         
   2   9  14          2.42          1.47         0.41 o                         
   3   9  14         28.33         29.25         1.42 o                         
   4   9  14          7.84          8.25         0.63 o                         
  -1  10  14         32.86         32.17         1.79 o                         
   0  10  14         11.13         14.63         0.99 o                         
   1  10  14          1.90          2.58         0.54 o                         
   2  10  14         13.71         16.69         1.07 o                         
   3  10  14          0.31         -0.45         0.45 o                         
   0  -6  15          0.24          0.11         0.44 o                         
   1  -6  15          5.38          3.34         0.56 o                         
   2  -6  15          2.84          1.71         0.69 o                         
  -2  -5  15          2.95          2.00         0.40 o                         
  -1  -5  15          1.42          0.83         0.32 o                         
   0  -5  15         14.01         13.57         0.87 o                         
   1  -5  15         13.00         23.87         2.65 o                         
   2  -5  15         25.95         27.16         1.22 o                         
   3  -5  15         11.06         11.49         0.82 o                         
  -3  -4  15          5.01          6.08         0.55 o                         
  -2  -4  15          1.26          1.31         0.35 o                         
  -1  -4  15          0.48          0.37         0.26 o                         
   0  -4  15         22.63         22.61         0.88 o                         
   1  -4  15         22.27         22.04         1.18 o                         
   2  -4  15         12.26         12.17         0.84 o                         
   3  -4  15         12.11         10.71         0.80 o                         
   4  -4  15          0.23          0.57         0.84 o                         
  -3  -3  15          0.71          1.29         0.38 o                         
  -2  -3  15          1.10          0.95         0.33 o                         
  -1  -3  15          1.36          0.69         0.80 o                         
   0  -3  15         27.11         28.33         0.96 o                         
   1  -3  15          1.35          0.19         0.79 o                         
   2  -3  15          1.69          1.44         0.39 o                         
   3  -3  15          1.10          1.37         0.39 o                         
   4  -3  15          1.56          3.98         0.92 o                         
   5  -3  15          0.14          1.07         1.03 o                         
  -4  -2  15          5.26         11.43         1.39 o                         
  -3  -2  15         11.54          8.44         0.58 o                         
  -2  -2  15         19.16         19.66         0.98 o                         
  -1  -2  15          3.85          1.53         1.16 o                         
   0  -2  15         35.80         37.23         1.55 o                         
   1  -2  15          6.17          5.07         0.52 o                         
   2  -2  15          0.92          0.32         0.33 o                         
   3  -2  15         21.05         23.35         1.06 o                         
   4  -2  15         10.04          8.62         0.68 o                         
   5  -2  15          1.05         -0.46         1.65 o                         
  -4  -1  15         25.47         23.65         0.96 o                         
  -3  -1  15         14.16         12.73         0.71 o                         
  -2  -1  15         57.43         56.92         1.38 o                         
  -1  -1  15          1.55          0.98         0.35 o                         
   0  -1  15         31.02         31.11         1.15 o                         
   1  -1  15         25.15         25.22         1.07 o                         
   2  -1  15        101.16         99.48         2.55 o                         
   3  -1  15         14.86         14.78         1.00 o                         
   4  -1  15          0.62          0.65         0.34 o                         
   5  -1  15          4.79          5.65         0.48 o                         
   6  -1  15          1.55          0.96         0.46 o                         
  -4   0  15         15.46         16.86         0.84 o                         
  -3   0  15          0.67          0.84         0.31 o                         
  -2   0  15         11.99         12.54         0.79 o                         
  -1   0  15          7.53          6.04         0.54 o                         
   0   0  15         25.86         25.48         1.04 o                         
   1   0  15        149.34        146.92         3.53 o                         
   2   0  15         58.01         58.97         2.10 o                         
   3   0  15         34.33         37.84         1.27 o                         
   4   0  15          0.01          0.09         0.31 o                         
   5   0  15          2.82          4.35         0.42 o                         
   6   0  15          0.89          0.29         0.38 o                         
  -4   1  15         56.41         59.32         1.68 o                         
  -3   1  15         22.62         19.10         0.95 o                         
  -2   1  15         62.49         63.01         1.81 o                         
  -1   1  15         41.08         41.13         1.36 o                         
   0   1  15          0.69          1.04         0.34 o                         
   1   1  15         67.16         64.72         2.13 o                         
   2   1  15          0.89          0.54         0.38 o                         
   3   1  15          2.86          2.54         0.38 o                         
   4   1  15          7.01          5.98         0.52 o                         
   5   1  15          4.07          4.09         0.44 o                         
   6   1  15          1.36          1.55         0.43 o                         
  -4   2  15          8.01         10.10         0.68 o                         
  -3   2  15          1.11          0.97         0.36 o                         
  -2   2  15         26.11         27.02         1.12 o                         
  -1   2  15         52.65         55.81         1.65 o                         
   0   2  15         53.21         54.37         1.61 o                         
   1   2  15         30.84         32.62         1.20 o                         
   2   2  15         82.07         85.32         2.26 o                         
   3   2  15         17.16         18.65         1.02 o                         
   4   2  15         78.35         77.99         2.02 o                         
   5   2  15         22.55         22.79         0.87 o                         
   6   2  15          0.04          0.28         0.37 o                         
  -4   3  15          0.55         -0.56         0.87 o                         
  -3   3  15          8.63          7.94         0.62 o                         
  -2   3  15          7.71          5.55         0.54 o                         
  -1   3  15         32.58         34.95         1.22 o                         
   0   3  15         14.08         15.34         0.81 o                         
   1   3  15          0.15         -0.31         0.31 o                         
   2   3  15         27.45         27.38         1.26 o                         
   3   3  15          1.96          1.15         0.34 o                         
   4   3  15         42.87         46.31         1.37 o                         
   5   3  15         46.66         50.11         1.77 o                         
   6   3  15          8.52          9.36         1.77 o                         
  -4   4  15          1.58          2.33         0.53 o                         
  -3   4  15         25.68         28.30         2.28 o                         
  -2   4  15          0.16          0.23         0.29 o                         
  -1   4  15         35.53         38.35         1.31 o                         
   0   4  15          9.72         10.47         0.95 o                         
   1   4  15         58.10         50.91         1.45 o                         
   2   4  15         15.71         11.57         1.19 o                         
   3   4  15         13.55         13.36         0.88 o                         
   4   4  15          1.69          1.30         0.39 o                         
   5   4  15         25.82         24.89         1.21 o                         
   6   4  15          5.31          8.10         1.72 o                         
  -4   5  15         11.53         11.87         1.33 o                         
  -3   5  15         11.82          9.70         0.72 o                         
  -2   5  15         11.67          8.81         0.83 o                         
  -1   5  15         42.55         48.56         2.51 o                         
   0   5  15          0.39          0.74         0.36 o                         
   1   5  15        125.18        132.49         3.56 o                         
   2   5  15          0.01          0.42         0.38 o                         
   3   5  15         11.91         12.49         0.85 o                         
   4   5  15          0.19          0.16         0.33 o                         
   5   5  15          1.58         -2.13         2.13 o                         
   6   5  15          5.84          6.60         0.81 o                         
  -3   6  15         28.45         29.84         1.18 o                         
  -2   6  15         10.86         10.89         0.95 o                         
  -1   6  15          2.35          2.32         0.42 o                         
   0   6  15         10.55         11.28         0.74 o                         
   1   6  15          0.08          0.35         0.35 o                         
   2   6  15          7.35          7.10         0.67 o                         
   3   6  15         25.48         26.98         1.21 o                         
   4   6  15          2.06          1.69         0.41 o                         
   5   6  15          2.44          1.64         0.48 o                         
  -3   7  15          0.72          0.56         0.57 o                         
  -2   7  15         31.66         33.89         1.65 o                         
  -1   7  15          0.10          0.25         0.30 o                         
   0   7  15         41.74         45.88         1.51 o                         
   1   7  15         53.73         58.48         1.75 o                         
   2   7  15          9.97          8.73         0.76 o                         
   3   7  15         52.05         52.44         2.27 o                         
   4   7  15         20.66         20.85         1.07 o                         
   5   7  15          5.02          2.77         0.53 o                         
  -2   8  15          4.40          4.41         0.73 o                         
  -1   8  15          0.14          0.34         0.59 o                         
   0   8  15          6.89          4.85         0.54 o                         
   1   8  15         27.15         25.59         1.12 o                         
   2   8  15          2.56          2.44         0.54 o                         
   3   8  15          1.99          0.90         0.47 o                         
   4   8  15         47.99         58.49         1.75 o                         
  -1   9  15          3.23          2.92         0.48 o                         
   0   9  15         50.16         48.18         2.02 o                         
   1   9  15         71.93         69.87         2.06 o                         
   2   9  15          0.26         -0.01         0.41 o                         
   3   9  15          3.00          3.31         0.60 o                         
   0  -5  16          2.26          1.91         0.51 o                         
   1  -5  16          4.00          4.19         0.72 o                         
   2  -5  16          2.12          3.28         0.98 o                         
  -1  -4  16          5.11          4.03         0.43 o                         
   0  -4  16         14.97         12.28         0.68 o                         
   1  -4  16          5.36          5.36         0.68 o                         
   2  -4  16          8.56          6.99         0.90 o                         
   3  -4  16          0.20          0.75         0.40 o                         
  -2  -3  16          2.48          2.33         0.40 o                         
  -1  -3  16         22.55         28.09         1.59 o                         
   0  -3  16          1.43          0.95         0.32 o                         
   1  -3  16          3.29          3.61         0.50 o                         
   2  -3  16         10.03          6.77         0.66 o                         
   3  -3  16          0.25          0.07         0.36 o                         
   4  -3  16         18.22         23.30         1.98 o                         
  -3  -2  16         17.55         20.48         0.94 o                         
  -2  -2  16         14.61         12.38         0.73 o                         
  -1  -2  16         10.20         13.12         1.66 o                         
   0  -2  16          3.77          4.00         0.49 o                         
   1  -2  16          6.37          6.19         0.57 o                         
   2  -2  16          2.50          1.76         0.39 o                         
   3  -2  16          0.04          0.10         0.36 o                         
   4  -2  16         42.11         40.27         1.42 o                         
  -3  -1  16          0.01          0.49         0.36 o                         
  -2  -1  16          7.66          6.62         0.48 o                         
  -1  -1  16         20.05         19.57         1.02 o                         
   0  -1  16          1.67          0.76         0.35 o                         
   1  -1  16          0.91          0.93         0.35 o                         
   2  -1  16         12.49         13.10         0.79 o                         
   3  -1  16         30.22         27.82         1.13 o                         
   4  -1  16          1.94          1.81         0.41 o                         
   5  -1  16          1.10          1.39         0.36 o                         
  -3   0  16          9.24          7.24         0.57 o                         
  -2   0  16         17.33         18.56         0.96 o                         
  -1   0  16         23.27         18.79         0.96 o                         
   0   0  16          3.15          3.02         0.44 o                         
   1   0  16          1.69          1.31         0.38 o                         
   2   0  16         12.62         12.70         0.79 o                         
   3   0  16         10.24          9.49         0.66 o                         
   4   0  16          0.18         -0.30         0.35 o                         
   5   0  16          0.46          1.27         0.35 o                         
  -3   1  16         27.15         26.63         1.18 o                         
  -2   1  16          2.12          0.55         0.35 o                         
  -1   1  16         58.30         54.38         1.69 o                         
   0   1  16          0.92          0.75         0.34 o                         
   1   1  16          2.40          2.14         0.45 o                         
   2   1  16          2.65          1.74         0.39 o                         
   3   1  16         15.20         13.81         0.77 o                         
   4   1  16         27.17         29.01         1.10 o                         
   5   1  16          4.97          3.56         0.43 o                         
  -3   2  16          4.50          3.91         0.51 o                         
  -2   2  16         51.72         46.50         1.51 o                         
  -1   2  16          3.23          2.24         0.40 o                         
   0   2  16         24.17         22.24         0.98 o                         
   1   2  16          1.97          1.38         0.35 o                         
   2   2  16         29.95         33.56         2.60 o                         
   3   2  16         35.05         37.22         1.57 o                         
   4   2  16         20.26         22.39         0.98 o                         
   5   2  16         24.26         30.65         1.74 o                         
  -3   3  16          5.26          5.33         0.95 o                         
  -2   3  16         56.63         60.40         1.78 o                         
  -1   3  16         35.01         33.89         1.23 o                         
   0   3  16         21.31         18.77         0.93 o                         
   1   3  16        119.74        117.84         2.93 o                         
   2   3  16         10.73         10.37         0.96 o                         
   3   3  16         55.38         60.85         3.72 o                         
   4   3  16         14.57         10.80         0.66 o                         
   5   3  16         17.10         19.64         1.04 o                         
  -3   4  16         34.62         40.22         1.91 o                         
  -2   4  16          0.62          1.28         0.38 o                         
  -1   4  16          7.39          8.36         0.86 o                         
   0   4  16        106.26        120.00         3.01 o                         
   1   4  16         50.09         55.14         1.66 o                         
   2   4  16         47.49         50.68         3.17 o                         
   3   4  16         49.78         51.57         1.89 o                         
   4   4  16         32.42         34.65         1.40 o                         
   5   4  16          4.29          5.60         0.79 o                         
  -3   5  16         16.59         17.66         0.97 o                         
  -2   5  16          0.25          0.10         0.31 o                         
  -1   5  16         10.74          6.33         0.57 o                         
   0   5  16         18.89         19.59         0.94 o                         
   1   5  16         28.18         30.10         1.16 o                         
   2   5  16         31.23         31.69         1.35 o                         
   3   5  16          0.89          0.55         0.39 o                         
   4   5  16          3.62          1.91         0.44 o                         
   5   5  16          0.17          0.38         0.43 o                         
  -2   6  16          0.19          0.21         0.34 o                         
  -1   6  16          3.34          2.90         0.43 o                         
   0   6  16         17.43         17.80         0.92 o                         
   1   6  16          3.21          2.25         0.45 o                         
   2   6  16          7.55          5.81         0.64 o                         
   3   6  16         43.10         44.13         1.66 o                         
   4   6  16          0.78          1.03         0.39 o                         
   5   6  16          2.04          1.36         0.53 o                         
  -2   7  16         16.92         16.25         1.46 o                         
  -1   7  16         12.42         11.11         0.75 o                         
   0   7  16         25.33         28.48         1.17 o                         
   1   7  16          9.56          8.42         0.66 o                         
   2   7  16          4.84          3.82         0.59 o                         
   3   7  16         33.63         34.84         1.50 o                         
   4   7  16          0.53          1.08         0.44 o                         
  -1   8  16          6.38          6.65         0.67 o                         
   0   8  16         12.80          9.91         0.91 o                         
   1   8  16          2.75          2.77         0.45 o                         
   2   8  16         70.64         76.77         2.47 o                         
   3   8  16          0.67          0.61         0.46 o                         
   1   9  16         12.60          9.73         1.63 o                         
  -1  -3  17          2.83          2.58         0.48 o                         
   0  -3  17         24.83         24.07         1.43 o                         
   1  -3  17          0.07         -0.03         0.37 o                         
   2  -3  17         14.95         12.29         0.86 o                         
  -1  -2  17         12.92          9.98         0.66 o                         
   0  -2  17         42.85         40.74         1.49 o                         
   1  -2  17         13.24         10.49         0.76 o                         
   2  -2  17          1.83          1.96         0.45 o                         
   3  -2  17          1.60          2.02         0.45 o                         
  -2  -1  17          1.09          1.56         0.39 o                         
  -1  -1  17         38.82         38.50         1.45 o                         
   0  -1  17          4.96          3.62         0.50 o                         
   1  -1  17          2.18          2.01         0.42 o                         
   2  -1  17          2.16          1.34         0.40 o                         
   3  -1  17          3.33          1.80         0.43 o                         
   4  -1  17          5.74          3.34         0.49 o                         
  -2   0  17          0.01          0.42         0.33 o                         
  -1   0  17         62.14         64.65         1.96 o                         
   0   0  17         14.65         12.90         0.86 o                         
   1   0  17          4.86          4.29         0.51 o                         
   2   0  17          0.22          0.06         0.37 o                         
   3   0  17          8.15          6.93         0.59 o                         
   4   0  17          5.26          4.67         0.61 o                         
  -2   1  17          1.15          0.74         0.40 o                         
  -1   1  17          2.25          0.91         0.39 o                         
   0   1  17          4.77          4.16         0.52 o                         
   1   1  17          7.50          6.88         0.61 o                         
   2   1  17          5.34          4.39         0.50 o                         
   3   1  17         20.48         18.57         0.92 o                         
   4   1  17         19.39         22.33         1.01 o                         
  -2   2  17          2.47          2.48         0.45 o                         
  -1   2  17         32.89         31.09         1.24 o                         
   0   2  17          6.25          4.53         0.66 o                         
   1   2  17          5.87          5.52         0.56 o                         
   2   2  17          1.35          0.81         1.40 o                         
   3   2  17         20.10         19.31         0.94 o                         
   4   2  17          8.23          6.76         0.58 o                         
   5   2  17          0.04         -0.30         0.35 o                         
  -2   3  17          1.43          0.72         0.40 o                         
  -1   3  17         10.24         13.87         2.03 o                         
   0   3  17          1.97          0.59         1.09 o                         
   1   3  17          7.66          6.50         0.58 o                         
   2   3  17         16.34         16.80         1.14 o                         
   3   3  17         22.05         23.46         1.33 o                         
   4   3  17          3.44          2.44         0.51 o                         
   5   3  17          0.62          1.42         0.45 o                         
  -2   4  17         24.67         22.06         1.06 o                         
  -1   4  17          0.19          0.12         0.32 o                         
   0   4  17          4.54          4.78         0.79 o                         
   1   4  17          1.21          1.86         0.40 o                         
   2   4  17          0.39          0.60         0.32 o                         
   3   4  17         14.17         22.29         2.40 o                         
   4   4  17          1.24          0.83         0.45 o                         
  -2   5  17         28.98         30.80         1.95 o                         
  -1   5  17          0.01          0.22         0.31 o                         
   0   5  17          9.14          8.92         1.85 o                         
   1   5  17          8.72          6.66         0.57 o                         
   2   5  17          4.95          3.26         0.54 o                         
   3   5  17         10.54         11.14         0.87 o                         
   4   5  17          2.09          1.60         0.46 o                         
  -1   6  17          0.85          0.73         0.35 o                         
   0   6  17          8.66          6.66         0.72 o                         
   1   6  17          0.47          0.05         0.31 o                         
   2   6  17          3.48          3.68         0.57 o                         
   3   6  17         23.22         24.94         1.26 o                         
   4   6  17         10.96         10.11         0.78 o                         
   0   7  17          7.18          5.29         0.57 o                         
   1   7  17          3.21          2.69         0.45 o                         
   2   7  17         13.35         13.64         1.00 o                         
   3   7  17          2.05          1.42         0.51 o                         
   0  -1  18          0.06          0.36         0.50 o                         
   1  -1  18          0.46          0.27         0.36 o                         
   2  -1  18          1.11          0.74         0.43 o                         
  -1   0  18          9.56         10.19         0.89 o                         
   0   0  18          0.52          0.78         0.40 o                         
   1   0  18          4.11          2.76         0.50 o                         
   2   0  18          8.01          6.62         0.61 o                         
   3   0  18          1.11          0.44         0.39 o                         
  -1   1  18          0.36          0.86         0.39 o                         
   0   1  18          1.61          0.63         0.39 o                         
   1   1  18         59.97         59.78         1.86 o                         
   2   1  18          6.84          5.91         0.58 o                         
   3   1  18          1.88          1.89         0.50 o                         
  -1   2  18         37.14         36.26         1.59 o                         
   0   2  18          0.47          1.05         0.44 o                         
   1   2  18         61.63         61.41         1.89 o                         
   2   2  18         16.63         21.82         1.56 o                         
   3   2  18          0.96         -0.46         0.82 o                         
  -1   3  18         26.38         26.74         1.34 o                         
   0   3  18          8.27          4.63         1.48 o                         
   1   3  18         20.11         23.68         2.43 o                         
   2   3  18         13.25         15.23         1.30 o                         
   3   3  18          1.17          1.79         0.78 o                         
  -1   4  18          3.51          3.39         0.56 o                         
   0   4  18         20.76         19.04         1.40 o                         
   1   4  18          0.00         -0.11         0.37 o                         
   2   4  18          4.30          3.26         0.56 o                         
   3   4  18          0.53          0.69         0.40 o                         
   0   5  18          1.06          1.06         0.41 o                         
   1   5  18          0.60          0.38         0.34 o                         
   2   5  18          7.11          6.64         0.71 o                         
   3   5  18          1.22          1.29         0.47 o                         
   1   6  18          1.82          2.21         0.55 o                         
   2   6  18          2.24          2.64         0.97 o                         
                                                                                
