# Supplementary material for: Polymorphism of bis­(1,3-benzo­thia­zol-2-yl) tri­thio­carbonate
Source: Acta Crystallogr E Crystallogr Commun. 2020 Jun 23;76(Pt 7):1126–30. doi: 10.1107/S2056989020008105 (PMC7336794; doi:10.1107/S2056989020008105)
Supplement: Supplementary file 4 [file e-76-01126-sssup4.cml]

<?xml version="1.0" encoding="UTF-8"?>
<cml convention="cmlDict:cmllite" xmlns="http://www.xml-cml.org/schema" xmlns:cmlDict="http://www.xml-cml.org/dictionary/cml/" xmlns:nameDict="http://www.xml-cml.org/dictionary/cml/name/">
  <molecule id="m1">
    <name dictRef="nameDict:unknown">Bis(1,3-benzothiazol-2-yl) trithiocarbonate</name>
    <atomArray>
      <atom id="a21" elementType="S" hydrogenCount="0">
        <label value="1" dictRef="cmlDict:locant"/>
        <label value="S" dictRef="cmlDict:locant"/>
      </atom>
      <atom id="a22" elementType="C" hydrogenCount="0">
        <label value="2" dictRef="cmlDict:locant"/>
      </atom>
      <atom id="a23" elementType="N" hydrogenCount="0">
        <label value="3" dictRef="cmlDict:locant"/>
        <label value="N" dictRef="cmlDict:locant"/>
      </atom>
      <atom id="a24" elementType="C" hydrogenCount="0">
        <label value="3a" dictRef="cmlDict:locant"/>
      </atom>
      <atom id="a25" elementType="C">
        <label value="4" dictRef="cmlDict:locant"/>
      </atom>
      <atom id="a26" elementType="C">
        <label value="5" dictRef="cmlDict:locant"/>
      </atom>
      <atom id="a27" elementType="C">
        <label value="6" dictRef="cmlDict:locant"/>
      </atom>
      <atom id="a28" elementType="C">
        <label value="7" dictRef="cmlDict:locant"/>
      </atom>
      <atom id="a29" elementType="C" hydrogenCount="0">
        <label value="7a" dictRef="cmlDict:locant"/>
      </atom>
      <atom id="a44" elementType="H"/>
      <atom id="a45" elementType="H"/>
      <atom id="a46" elementType="H"/>
      <atom id="a47" elementType="H"/>
      <atom id="a30" elementType="S" hydrogenCount="0">
        <label value="1" dictRef="cmlDict:locant"/>
        <label value="S" dictRef="cmlDict:locant"/>
      </atom>
      <atom id="a31" elementType="C" hydrogenCount="0">
        <label value="2" dictRef="cmlDict:locant"/>
      </atom>
      <atom id="a32" elementType="N" hydrogenCount="0">
        <label value="3" dictRef="cmlDict:locant"/>
        <label value="N" dictRef="cmlDict:locant"/>
      </atom>
      <atom id="a33" elementType="C" hydrogenCount="0">
        <label value="3a" dictRef="cmlDict:locant"/>
      </atom>
      <atom id="a34" elementType="C">
        <label value="4" dictRef="cmlDict:locant"/>
      </atom>
      <atom id="a35" elementType="C">
        <label value="5" dictRef="cmlDict:locant"/>
      </atom>
      <atom id="a36" elementType="C">
        <label value="6" dictRef="cmlDict:locant"/>
      </atom>
      <atom id="a37" elementType="C">
        <label value="7" dictRef="cmlDict:locant"/>
      </atom>
      <atom id="a38" elementType="C" hydrogenCount="0">
        <label value="7a" dictRef="cmlDict:locant"/>
      </atom>
      <atom id="a48" elementType="H"/>
      <atom id="a49" elementType="H"/>
      <atom id="a50" elementType="H"/>
      <atom id="a51" elementType="H"/>
      <atom id="a40" elementType="C" hydrogenCount="0"/>
      <atom id="a41" elementType="S" hydrogenCount="0">
        <label value="S" dictRef="cmlDict:locant"/>
      </atom>
      <atom id="a42" elementType="S" hydrogenCount="0">
        <label value="S'" dictRef="cmlDict:locant"/>
      </atom>
      <atom id="a43" elementType="S" hydrogenCount="0">
        <label value="S''" dictRef="cmlDict:locant"/>
      </atom>
    </atomArray>
    <bondArray>
      <bond id="a21_a22" atomRefs2="a21 a22" order="S"/>
      <bond id="a22_a23" atomRefs2="a22 a23" order="D"/>
      <bond id="a23_a24" atomRefs2="a23 a24" order="S"/>
      <bond id="a24_a29" atomRefs2="a24 a29" order="D"/>
      <bond id="a21_a29" atomRefs2="a21 a29" order="S"/>
      <bond id="a28_a27" atomRefs2="a28 a27" order="D"/>
      <bond id="a27_a26" atomRefs2="a27 a26" order="S"/>
      <bond id="a26_a25" atomRefs2="a26 a25" order="D"/>
      <bond id="a29_a28" atomRefs2="a29 a28" order="S"/>
      <bond id="a25_a24" atomRefs2="a25 a24" order="S"/>
      <bond id="a25_a44" atomRefs2="a25 a44" order="S"/>
      <bond id="a26_a45" atomRefs2="a26 a45" order="S"/>
      <bond id="a27_a46" atomRefs2="a27 a46" order="S"/>
      <bond id="a28_a47" atomRefs2="a28 a47" order="S"/>
      <bond id="a30_a31" atomRefs2="a30 a31" order="S"/>
      <bond id="a31_a32" atomRefs2="a31 a32" order="D"/>
      <bond id="a32_a33" atomRefs2="a32 a33" order="S"/>
      <bond id="a33_a38" atomRefs2="a33 a38" order="D"/>
      <bond id="a30_a38" atomRefs2="a30 a38" order="S"/>
      <bond id="a37_a36" atomRefs2="a37 a36" order="D"/>
      <bond id="a36_a35" atomRefs2="a36 a35" order="S"/>
      <bond id="a35_a34" atomRefs2="a35 a34" order="D"/>
      <bond id="a38_a37" atomRefs2="a38 a37" order="S"/>
      <bond id="a34_a33" atomRefs2="a34 a33" order="S"/>
      <bond id="a34_a48" atomRefs2="a34 a48" order="S"/>
      <bond id="a35_a49" atomRefs2="a35 a49" order="S"/>
      <bond id="a36_a50" atomRefs2="a36 a50" order="S"/>
      <bond id="a37_a51" atomRefs2="a37 a51" order="S"/>
      <bond id="a40_a41" atomRefs2="a40 a41" order="S"/>
      <bond id="a40_a42" atomRefs2="a40 a42" order="S"/>
      <bond id="a40_a43" atomRefs2="a40 a43" order="D"/>
      <bond id="a41_a22" atomRefs2="a41 a22" order="S"/>
      <bond id="a42_a31" atomRefs2="a42 a31" order="S"/>
    </bondArray>
  </molecule>
</cml>
